# Supplementary material for: The survivor strain: isolation and characterization of Phormidium yuhuli AB48, a filamentous phototactic cyanobacterium with biotechnological potential
Source: Front Bioeng Biotechnol. 2022 Aug 15;10:932695. doi: 10.3389/fbioe.2022.932695 (PMC9420970; doi:10.3389/fbioe.2022.932695)
Supplement: Supplementary file 1 [file DataSheet1.ZIP]

Archive with 32 entries (29 files):
- Kock_supplementary_materials_revised/
- Kock_supplementary_materials_revised/stress_test_spectral_data.csv
- __MACOSX/
- __MACOSX/Kock_supplementary_materials_revised/
- __MACOSX/Kock_supplementary_materials_revised/._stress_test_spectral_data.csv
- Kock_supplementary_materials_revised/community_growth_curve.csv
- __MACOSX/Kock_supplementary_materials_revised/._community_growth_curve.csv
- Kock_supplementary_materials_revised/mixotrophic_growth_curve.csv
- __MACOSX/Kock_supplementary_materials_revised/._mixotrophic_growth_curve.csv
- Kock_supplementary_materials_revised/.DS_Store
- __MACOSX/Kock_supplementary_materials_revised/._.DS_Store
- Kock_supplementary_materials_revised/16s_community_profiling_data.csv
- __MACOSX/Kock_supplementary_materials_revised/._16s_community_profiling_data.csv
- Kock_supplementary_materials_revised/nif_synteny_input.csv
- __MACOSX/Kock_supplementary_materials_revised/._nif_synteny_input.csv
- Kock_supplementary_materials_revised/NaCl_growth_curve.csv
- __MACOSX/Kock_supplementary_materials_revised/._NaCl_growth_curve.csv
- Kock_supplementary_materials_revised/antibiotic_resistance_data.csv
- __MACOSX/Kock_supplementary_materials_revised/._antibiotic_resistance_data.csv
- Kock_supplementary_materials_revised/NaOH_growth_curve.csv
- __MACOSX/Kock_supplementary_materials_revised/._NaOH_growth_curve.csv
- Kock_supplementary_materials_revised/Koch_RMarkdown_Phormidium_yuhuli_AB48_revised.Rmd
- __MACOSX/Kock_supplementary_materials_revised/._Koch_RMarkdown_Phormidium_yuhuli_AB48_revised.Rmd
- Kock_supplementary_materials_revised/tree_genome_info.tsv
- __MACOSX/Kock_supplementary_materials_revised/._tree_genome_info.tsv
- Kock_supplementary_materials_revised/p_yuhuli_annotation.csv
- __MACOSX/Kock_supplementary_materials_revised/._p_yuhuli_annotation.csv
- Kock_supplementary_materials_revised/stress_test_metabolomics_data.csv
- __MACOSX/Kock_supplementary_materials_revised/._stress_test_metabolomics_data.csv
- Kock_supplementary_materials_revised/p_yuhuli_spectral_data.csv
- __MACOSX/Kock_supplementary_materials_revised/._p_yuhuli_spectral_data.csv
- __MACOSX/._Kock_supplementary_materials_revised
