# Supplementary material for: The survivor strain: isolation and characterization of Phormidium yuhuli AB48, a filamentous phototactic cyanobacterium with biotechnological potential
Source: Front Bioeng Biotechnol. 2022 Aug 15;10:932695. doi: 10.3389/fbioe.2022.932695 (PMC9420970; doi:10.3389/fbioe.2022.932695)
Supplement: Supplementary file 1 [file DataSheet1.ZIP › Kock_supplementary_materials_revised/stress_test_spectral_data.csv]

Sample_ID	locus_tag	Description	unique sequence count	count	Timepoint	Condition	cog_cat	product	func_desc	Function	Gene
Hallam_2P_M1_21_P	BFNMCIJK_01066	Bicarbonate transport ATP-binding protein CmpC	25	32	T2	pH	P	TauA	Inorganic ion transport and metabolism	Transport	CmpC
Hallam_2P_M1_21_P	BFNMCIJK_00723	Glycogen operon protein GlgX	16	20	T2	pH	G	PulA	Carbohydrate metabolism and transport	Carbohydrates	PulA
Hallam_2P_M1_21_P	BFNMCIJK_00031	Glycerol-3-phosphate dehydrogenase 2	12	14	T2	pH	C	GlpA	Energy production and conversion	Energy	GlpA
Hallam_2P_M1_21_P	BFNMCIJK_01067	Bicarbonate transport ATP-binding protein CmpD	9	13	T2	pH	P	TauB	Inorganic ion transport and metabolism	Transport	CmpD
Hallam_2P_M1_21_P	BFNMCIJK_00152	Bicarbonate transporter BicA	8	11	T2	pH	P	SUL1	Inorganic ion transport and metabolism	Transport	BicA
Hallam_2P_M1_21_P	BFNMCIJK_02076	Alpha-amylase	6	7	T2	pH	G	AmyA	Carbohydrate metabolism and transport	Carbohydrates	AmyA
Hallam_2P_M1_21_P	BFNMCIJK_01065	Bicarbonate transport system permease protein CmpB	3	4	T2	pH	P	TauC	Inorganic ion transport and metabolism	Transport	CmpB
Hallam_2P_M1_21_P	BFNMCIJK_00184	High-affinity Na(+)/H(+) antiporter NhaS3	3	4	T2	pH	P	KefB	Inorganic ion transport and metabolism	Transport	KefB
Hallam_2P_M1_21_P	BFNMCIJK_00008	Bicarbonate transporter BicA	3	3	T2	pH	P	SUL1	Inorganic ion transport and metabolism	Transport	BicA
Hallam_2P_M2_22_P	BFNMCIJK_01066	Bicarbonate transport ATP-binding protein CmpC	33	39	T2	pH	P	TauA	Inorganic ion transport and metabolism	Transport	CmpC
Hallam_2P_M2_22_P	BFNMCIJK_00723	Glycogen operon protein GlgX	26	38	T2	pH	G	PulA	Carbohydrate metabolism and transport	Carbohydrates	PulA
Hallam_2P_M2_22_P	BFNMCIJK_00031	Glycerol-3-phosphate dehydrogenase 2	16	21	T2	pH	C	GlpA	Energy production and conversion	Energy	GlpA
Hallam_2P_M2_22_P	BFNMCIJK_01067	Bicarbonate transport ATP-binding protein CmpD	10	13	T2	pH	P	TauB	Inorganic ion transport and metabolism	Transport	CmpD
Hallam_2P_M2_22_P	BFNMCIJK_00152	Bicarbonate transporter BicA	8	11	T2	pH	P	SUL1	Inorganic ion transport and metabolism	Transport	BicA
Hallam_2P_M2_22_P	BFNMCIJK_02076	Alpha-amylase	9	10	T2	pH	G	AmyA	Carbohydrate metabolism and transport	Carbohydrates	AmyA
Hallam_2P_M2_22_P	BFNMCIJK_00008	Bicarbonate transporter BicA	4	4	T2	pH	P	SUL1	Inorganic ion transport and metabolism	Transport	BicA
Hallam_2P_M2_22_P	BFNMCIJK_01065	Bicarbonate transport system permease protein CmpB	2	3	T2	pH	P	TauC	Inorganic ion transport and metabolism	Transport	CmpB
Hallam_2P_M2_22_P	BFNMCIJK_00184	High-affinity Na(+)/H(+) antiporter NhaS3	2	2	T2	pH	P	KefB	Inorganic ion transport and metabolism	Transport	KefB
Hallam_2P_M2_22_P	BFNMCIJK_01149	Bicarbonate transport ATP-binding protein CmpD	1	1	T2	pH	P	TauB	Inorganic ion transport and metabolism	Transport	CmpD
Hallam_2P_M3_23_P	BFNMCIJK_01066	Bicarbonate transport ATP-binding protein CmpC	22	32	T2	pH	P	TauA	Inorganic ion transport and metabolism	Transport	CmpC
Hallam_2P_M3_23_P	BFNMCIJK_00723	Glycogen operon protein GlgX	20	29	T2	pH	G	PulA	Carbohydrate metabolism and transport	Carbohydrates	PulA
Hallam_2P_M3_23_P	BFNMCIJK_00031	Glycerol-3-phosphate dehydrogenase 2	13	16	T2	pH	C	GlpA	Energy production and conversion	Energy	GlpA
Hallam_2P_M3_23_P	BFNMCIJK_01067	Bicarbonate transport ATP-binding protein CmpD	10	12	T2	pH	P	TauB	Inorganic ion transport and metabolism	Transport	CmpD
Hallam_2P_M3_23_P	BFNMCIJK_00152	Bicarbonate transporter BicA	7	8	T2	pH	P	SUL1	Inorganic ion transport and metabolism	Transport	BicA
Hallam_2P_M3_23_P	BFNMCIJK_01065	Bicarbonate transport system permease protein CmpB	2	3	T2	pH	P	TauC	Inorganic ion transport and metabolism	Transport	CmpB
Hallam_2P_M3_23_P	BFNMCIJK_00008	Bicarbonate transporter BicA	3	3	T2	pH	P	SUL1	Inorganic ion transport and metabolism	Transport	BicA
Hallam_2P_M3_23_P	BFNMCIJK_00184	High-affinity Na(+)/H(+) antiporter NhaS3	3	3	T2	pH	P	KefB	Inorganic ion transport and metabolism	Transport	KefB
Hallam_2P_M3_23_P	BFNMCIJK_00154	Bicarbonate transporter BicA	1	1	T2	pH	P	SUL1	Inorganic ion transport and metabolism	Transport	BicA
Hallam_2P_M3_23_P	BFNMCIJK_02076	Alpha-amylase	1	1	T2	pH	G	AmyA	Carbohydrate metabolism and transport	Carbohydrates	AmyA
Hallam_2P_M4_24_P	BFNMCIJK_01066	Bicarbonate transport ATP-binding protein CmpC	21	28	T2	pH	P	TauA	Inorganic ion transport and metabolism	Transport	CmpC
Hallam_2P_M4_24_P	BFNMCIJK_00723	Glycogen operon protein GlgX	15	21	T2	pH	G	PulA	Carbohydrate metabolism and transport	Carbohydrates	PulA
Hallam_2P_M4_24_P	BFNMCIJK_00031	Glycerol-3-phosphate dehydrogenase 2	9	14	T2	pH	C	GlpA	Energy production and conversion	Energy	GlpA
Hallam_2P_M4_24_P	BFNMCIJK_01067	Bicarbonate transport ATP-binding protein CmpD	8	11	T2	pH	P	TauB	Inorganic ion transport and metabolism	Transport	CmpD
Hallam_2P_M4_24_P	BFNMCIJK_00152	Bicarbonate transporter BicA	7	9	T2	pH	P	SUL1	Inorganic ion transport and metabolism	Transport	BicA
Hallam_2P_M4_24_P	BFNMCIJK_01065	Bicarbonate transport system permease protein CmpB	3	5	T2	pH	P	TauC	Inorganic ion transport and metabolism	Transport	CmpB
Hallam_2P_M4_24_P	BFNMCIJK_02076	Alpha-amylase	4	5	T2	pH	G	AmyA	Carbohydrate metabolism and transport	Carbohydrates	AmyA
Hallam_2P_M4_24_P	BFNMCIJK_00008	Bicarbonate transporter BicA	4	5	T2	pH	P	SUL1	Inorganic ion transport and metabolism	Transport	BicA
Hallam_2P_M4_24_P	BFNMCIJK_00184	High-affinity Na(+)/H(+) antiporter NhaS3	3	3	T2	pH	P	KefB	Inorganic ion transport and metabolism	Transport	KefB
Hallam_2S_M1_25_P	BFNMCIJK_01066	Bicarbonate transport ATP-binding protein CmpC	21	31	T2	Salinity	P	TauA	Inorganic ion transport and metabolism	Transport	CmpC
Hallam_2S_M1_25_P	BFNMCIJK_00031	Glycerol-3-phosphate dehydrogenase 2	15	28	T2	Salinity	C	GlpA	Energy production and conversion	Energy	GlpA
Hallam_2S_M1_25_P	BFNMCIJK_01067	Bicarbonate transport ATP-binding protein CmpD	12	16	T2	Salinity	P	TauB	Inorganic ion transport and metabolism	Transport	CmpD
Hallam_2S_M1_25_P	BFNMCIJK_00723	Glycogen operon protein GlgX	7	8	T2	Salinity	G	PulA	Carbohydrate metabolism and transport	Carbohydrates	PulA
Hallam_2S_M1_25_P	BFNMCIJK_00152	Bicarbonate transporter BicA	5	5	T2	Salinity	P	SUL1	Inorganic ion transport and metabolism	Transport	BicA
Hallam_2S_M1_25_P	BFNMCIJK_00184	High-affinity Na(+)/H(+) antiporter NhaS3	3	4	T2	Salinity	P	KefB	Inorganic ion transport and metabolism	Transport	KefB
Hallam_2S_M1_25_P	BFNMCIJK_01065	Bicarbonate transport system permease protein CmpB	2	2	T2	Salinity	P	TauC	Inorganic ion transport and metabolism	Transport	CmpB
Hallam_2S_M1_25_P	BFNMCIJK_02076	Alpha-amylase	1	1	T2	Salinity	G	AmyA	Carbohydrate metabolism and transport	Carbohydrates	AmyA
Hallam_2S_M1_25_P	BFNMCIJK_01149	Bicarbonate transport ATP-binding protein CmpD	1	1	T2	Salinity	P	TauB	Inorganic ion transport and metabolism	Transport	CmpD
Hallam_2S_M2_26_P	BFNMCIJK_01066	Bicarbonate transport ATP-binding protein CmpC	26	39	T2	Salinity	P	TauA	Inorganic ion transport and metabolism	Transport	CmpC
Hallam_2S_M2_26_P	BFNMCIJK_00031	Glycerol-3-phosphate dehydrogenase 2	16	30	T2	Salinity	C	GlpA	Energy production and conversion	Energy	GlpA
Hallam_2S_M2_26_P	BFNMCIJK_01067	Bicarbonate transport ATP-binding protein CmpD	14	17	T2	Salinity	P	TauB	Inorganic ion transport and metabolism	Transport	CmpD
Hallam_2S_M2_26_P	BFNMCIJK_00152	Bicarbonate transporter BicA	4	5	T2	Salinity	P	SUL1	Inorganic ion transport and metabolism	Transport	BicA
Hallam_2S_M2_26_P	BFNMCIJK_01065	Bicarbonate transport system permease protein CmpB	4	5	T2	Salinity	P	TauC	Inorganic ion transport and metabolism	Transport	CmpB
Hallam_2S_M2_26_P	BFNMCIJK_00723	Glycogen operon protein GlgX	4	4	T2	Salinity	G	PulA	Carbohydrate metabolism and transport	Carbohydrates	PulA
Hallam_2S_M2_26_P	BFNMCIJK_00184	High-affinity Na(+)/H(+) antiporter NhaS3	3	3	T2	Salinity	P	KefB	Inorganic ion transport and metabolism	Transport	KefB
Hallam_2S_M2_26_P	BFNMCIJK_02076	Alpha-amylase	2	2	T2	Salinity	G	AmyA	Carbohydrate metabolism and transport	Carbohydrates	AmyA
Hallam_2S_M3_27_P	BFNMCIJK_01066	Bicarbonate transport ATP-binding protein CmpC	28	44	T2	Salinity	P	TauA	Inorganic ion transport and metabolism	Transport	CmpC
Hallam_2S_M3_27_P	BFNMCIJK_00031	Glycerol-3-phosphate dehydrogenase 2	20	29	T2	Salinity	C	GlpA	Energy production and conversion	Energy	GlpA
Hallam_2S_M3_27_P	BFNMCIJK_00723	Glycogen operon protein GlgX	14	17	T2	Salinity	G	PulA	Carbohydrate metabolism and transport	Carbohydrates	PulA
Hallam_2S_M3_27_P	BFNMCIJK_01067	Bicarbonate transport ATP-binding protein CmpD	12	15	T2	Salinity	P	TauB	Inorganic ion transport and metabolism	Transport	CmpD
Hallam_2S_M3_27_P	BFNMCIJK_00152	Bicarbonate transporter BicA	5	6	T2	Salinity	P	SUL1	Inorganic ion transport and metabolism	Transport	BicA
Hallam_2S_M3_27_P	BFNMCIJK_01065	Bicarbonate transport system permease protein CmpB	3	4	T2	Salinity	P	TauC	Inorganic ion transport and metabolism	Transport	CmpB
Hallam_2S_M3_27_P	BFNMCIJK_00184	High-affinity Na(+)/H(+) antiporter NhaS3	3	3	T2	Salinity	P	KefB	Inorganic ion transport and metabolism	Transport	KefB
Hallam_2S_M3_27_P	BFNMCIJK_02076	Alpha-amylase	2	2	T2	Salinity	G	AmyA	Carbohydrate metabolism and transport	Carbohydrates	AmyA
Hallam_2S_M3_27_P	BFNMCIJK_01149	Bicarbonate transport ATP-binding protein CmpD	1	1	T2	Salinity	P	TauB	Inorganic ion transport and metabolism	Transport	CmpD
Hallam_2S_M4_28_P	BFNMCIJK_00031	Glycerol-3-phosphate dehydrogenase 2	14	33	T2	Salinity	C	GlpA	Energy production and conversion	Energy	GlpA
Hallam_2S_M4_28_P	BFNMCIJK_01066	Bicarbonate transport ATP-binding protein CmpC	16	30	T2	Salinity	P	TauA	Inorganic ion transport and metabolism	Transport	CmpC
Hallam_2S_M4_28_P	BFNMCIJK_01067	Bicarbonate transport ATP-binding protein CmpD	12	18	T2	Salinity	P	TauB	Inorganic ion transport and metabolism	Transport	CmpD
Hallam_2S_M4_28_P	BFNMCIJK_00152	Bicarbonate transporter BicA	3	5	T2	Salinity	P	SUL1	Inorganic ion transport and metabolism	Transport	BicA
Hallam_2S_M4_28_P	BFNMCIJK_00723	Glycogen operon protein GlgX	4	4	T2	Salinity	G	PulA	Carbohydrate metabolism and transport	Carbohydrates	PulA
Hallam_2S_M4_28_P	BFNMCIJK_01065	Bicarbonate transport system permease protein CmpB	2	3	T2	Salinity	P	TauC	Inorganic ion transport and metabolism	Transport	CmpB
Hallam_2S_M4_28_P	BFNMCIJK_00184	High-affinity Na(+)/H(+) antiporter NhaS3	3	3	T2	Salinity	P	KefB	Inorganic ion transport and metabolism	Transport	KefB
Hallam_2S_M4_28_P	BFNMCIJK_02076	Alpha-amylase	1	1	T2	Salinity	G	AmyA	Carbohydrate metabolism and transport	Carbohydrates	AmyA
Hallam_2T_M1_17_P	BFNMCIJK_01066	Bicarbonate transport ATP-binding protein CmpC	25	39	T2	Control	P	TauA	Inorganic ion transport and metabolism	Transport	CmpC
Hallam_2T_M1_17_P	BFNMCIJK_01067	Bicarbonate transport ATP-binding protein CmpD	13	21	T2	Control	P	TauB	Inorganic ion transport and metabolism	Transport	CmpD
Hallam_2T_M1_17_P	BFNMCIJK_00723	Glycogen operon protein GlgX	8	10	T2	Control	G	PulA	Carbohydrate metabolism and transport	Carbohydrates	PulA
Hallam_2T_M1_17_P	BFNMCIJK_01065	Bicarbonate transport system permease protein CmpB	4	6	T2	Control	P	TauC	Inorganic ion transport and metabolism	Transport	CmpB
Hallam_2T_M1_17_P	BFNMCIJK_02076	Alpha-amylase	3	4	T2	Control	G	AmyA	Carbohydrate metabolism and transport	Carbohydrates	AmyA
Hallam_2T_M1_17_P	BFNMCIJK_00152	Bicarbonate transporter BicA	3	3	T2	Control	P	SUL1	Inorganic ion transport and metabolism	Transport	BicA
Hallam_2T_M1_17_P	BFNMCIJK_00031	Glycerol-3-phosphate dehydrogenase 2	2	3	T2	Control	C	GlpA	Energy production and conversion	Energy	GlpA
Hallam_2T_M1_17_P	BFNMCIJK_00184	High-affinity Na(+)/H(+) antiporter NhaS3	2	2	T2	Control	P	KefB	Inorganic ion transport and metabolism	Transport	KefB
Hallam_2T_M1_17_P	BFNMCIJK_00008	Bicarbonate transporter BicA	1	1	T2	Control	P	SUL1	Inorganic ion transport and metabolism	Transport	BicA
Hallam_2T_M2_18_P	BFNMCIJK_01066	Bicarbonate transport ATP-binding protein CmpC	30	56	T2	Control	P	TauA	Inorganic ion transport and metabolism	Transport	CmpC
Hallam_2T_M2_18_P	BFNMCIJK_00723	Glycogen operon protein GlgX	18	24	T2	Control	G	PulA	Carbohydrate metabolism and transport	Carbohydrates	PulA
Hallam_2T_M2_18_P	BFNMCIJK_01067	Bicarbonate transport ATP-binding protein CmpD	13	19	T2	Control	P	TauB	Inorganic ion transport and metabolism	Transport	CmpD
Hallam_2T_M2_18_P	BFNMCIJK_00152	Bicarbonate transporter BicA	8	10	T2	Control	P	SUL1	Inorganic ion transport and metabolism	Transport	BicA
Hallam_2T_M2_18_P	BFNMCIJK_00031	Glycerol-3-phosphate dehydrogenase 2	8	8	T2	Control	C	GlpA	Energy production and conversion	Energy	GlpA
Hallam_2T_M2_18_P	BFNMCIJK_01065	Bicarbonate transport system permease protein CmpB	3	5	T2	Control	P	TauC	Inorganic ion transport and metabolism	Transport	CmpB
Hallam_2T_M2_18_P	BFNMCIJK_02076	Alpha-amylase	4	4	T2	Control	G	AmyA	Carbohydrate metabolism and transport	Carbohydrates	AmyA
Hallam_2T_M2_18_P	BFNMCIJK_00184	High-affinity Na(+)/H(+) antiporter NhaS3	2	2	T2	Control	P	KefB	Inorganic ion transport and metabolism	Transport	KefB
Hallam_2T_M3_19_P	BFNMCIJK_01066	Bicarbonate transport ATP-binding protein CmpC	36	59	T2	Control	P	TauA	Inorganic ion transport and metabolism	Transport	CmpC
Hallam_2T_M3_19_P	BFNMCIJK_00723	Glycogen operon protein GlgX	17	24	T2	Control	G	PulA	Carbohydrate metabolism and transport	Carbohydrates	PulA
Hallam_2T_M3_19_P	BFNMCIJK_01067	Bicarbonate transport ATP-binding protein CmpD	14	19	T2	Control	P	TauB	Inorganic ion transport and metabolism	Transport	CmpD
Hallam_2T_M3_19_P	BFNMCIJK_00152	Bicarbonate transporter BicA	9	10	T2	Control	P	SUL1	Inorganic ion transport and metabolism	Transport	BicA
Hallam_2T_M3_19_P	BFNMCIJK_00031	Glycerol-3-phosphate dehydrogenase 2	9	9	T2	Control	C	GlpA	Energy production and conversion	Energy	GlpA
Hallam_2T_M3_19_P	BFNMCIJK_02076	Alpha-amylase	5	7	T2	Control	G	AmyA	Carbohydrate metabolism and transport	Carbohydrates	AmyA
Hallam_2T_M3_19_P	BFNMCIJK_01065	Bicarbonate transport system permease protein CmpB	4	6	T2	Control	P	TauC	Inorganic ion transport and metabolism	Transport	CmpB
Hallam_2T_M3_19_P	BFNMCIJK_00184	High-affinity Na(+)/H(+) antiporter NhaS3	3	3	T2	Control	P	KefB	Inorganic ion transport and metabolism	Transport	KefB
Hallam_2T_M3_19_P	BFNMCIJK_00008	Bicarbonate transporter BicA	1	1	T2	Control	P	SUL1	Inorganic ion transport and metabolism	Transport	BicA
Hallam_2T_M4_20_P	BFNMCIJK_01066	Bicarbonate transport ATP-binding protein CmpC	39	59	T2	Control	P	TauA	Inorganic ion transport and metabolism	Transport	CmpC
Hallam_2T_M4_20_P	BFNMCIJK_00723	Glycogen operon protein GlgX	18	27	T2	Control	G	PulA	Carbohydrate metabolism and transport	Carbohydrates	PulA
Hallam_2T_M4_20_P	BFNMCIJK_01067	Bicarbonate transport ATP-binding protein CmpD	15	20	T2	Control	P	TauB	Inorganic ion transport and metabolism	Transport	CmpD
Hallam_2T_M4_20_P	BFNMCIJK_02076	Alpha-amylase	9	11	T2	Control	G	AmyA	Carbohydrate metabolism and transport	Carbohydrates	AmyA
Hallam_2T_M4_20_P	BFNMCIJK_00031	Glycerol-3-phosphate dehydrogenase 2	9	10	T2	Control	C	GlpA	Energy production and conversion	Energy	GlpA
Hallam_2T_M4_20_P	BFNMCIJK_00152	Bicarbonate transporter BicA	7	8	T2	Control	P	SUL1	Inorganic ion transport and metabolism	Transport	BicA
Hallam_2T_M4_20_P	BFNMCIJK_01065	Bicarbonate transport system permease protein CmpB	3	4	T2	Control	P	TauC	Inorganic ion transport and metabolism	Transport	CmpB
Hallam_2T_M4_20_P	BFNMCIJK_00184	High-affinity Na(+)/H(+) antiporter NhaS3	2	2	T2	Control	P	KefB	Inorganic ion transport and metabolism	Transport	KefB
Hallam_2T_M4_20_P	BFNMCIJK_00008	Bicarbonate transporter BicA	1	1	T2	Control	P	SUL1	Inorganic ion transport and metabolism	Transport	BicA
