# Supplementary material for: The survivor strain: isolation and characterization of Phormidium yuhuli AB48, a filamentous phototactic cyanobacterium with biotechnological potential
Source: Front Bioeng Biotechnol. 2022 Aug 15;10:932695. doi: 10.3389/fbioe.2022.932695 (PMC9420970; doi:10.3389/fbioe.2022.932695)
Supplement: Supplementary file 1 [file DataSheet1.ZIP › Kock_supplementary_materials_revised/community_growth_curve.csv]

Day	OD	Condition
0	0.1	P.y.
0	0.1	P.y.(standing)
0	0.1	P.y.(community)
2	0.96	P.y.
2	0.76	P.y.
2	0.94	P.y.
2	1.07	P.y.(standing)
2	1.01	P.y.(standing)
2	1.11	P.y.(standing)
2	0.94	P.y.(community)
2	0.93	P.y.(community)
2	0.93	P.y.(community)
4	1.23	P.y.
4	1.78	P.y.
4	1.97	P.y.
4	1.86	P.y.(standing)
4	2.29	P.y.(standing)
4	1.81	P.y.(standing)
4	2.3	P.y.(community)
4	1.6	P.y.(community)
4	1.56	P.y.(community)
7	2.69	P.y.
7	2.57	P.y.
7	2.96	P.y.
7	3.355	P.y.(standing)
7	2.725	P.y.(standing)
7	2.695	P.y.(standing)
7	2.975	P.y.(community)
7	2.46	P.y.(community)
7	2.42	P.y.(community)
