# Supplementary material for: The survivor strain: isolation and characterization of Phormidium yuhuli AB48, a filamentous phototactic cyanobacterium with biotechnological potential
Source: Front Bioeng Biotechnol. 2022 Aug 15;10:932695. doi: 10.3389/fbioe.2022.932695 (PMC9420970; doi:10.3389/fbioe.2022.932695)
Supplement: Supplementary file 1 [file DataSheet1.ZIP › Kock_supplementary_materials_revised/mixotrophic_growth_curve.csv]

Day	OD	Condition
0	0.1	P.y.
0	0.1	P.y.(dark)
0	0.1	P.y.(glucose)
0	0.1	P.y.(glucose.dark)
2	0.96	P.y.
2	0.76	P.y.
2	0.94	P.y.
2	0.09	P.y.(dark)
2	0.08	P.y.(dark)
2	0.12	P.y.(dark)
2	1.58	P.y.(glucose)
2	1.21	P.y.(glucose)
2	1.05	P.y.(glucose)
2	0.116	P.y.(glucose.dark)
2	0.171	P.y.(glucose.dark)
2	0.155	P.y.(glucose.dark)
4	1.23	P.y.
4	1.78	P.y.
4	1.97	P.y.
4	0.14	P.y.(dark)
4	0.06	P.y.(dark)
4	0.08	P.y.(dark)
4	2.25	P.y.(glucose)
4	2.06	P.y.(glucose)
4	2.25	P.y.(glucose)
4	0.113	P.y.(glucose.dark)
4	0.12	P.y.(glucose.dark)
4	0.107	P.y.(glucose.dark)
7	2.69	P.y.
7	2.57	P.y.
7	2.96	P.y.
7	0.125	P.y.(dark)
7	0.035	P.y.(dark)
7	0.085	P.y.(dark)
7	3.08	P.y.(glucose)
7	1.89	P.y.(glucose)
7	2.775	P.y.(glucose)
7	0.106	P.y.(glucose.dark)
7	0.118	P.y.(glucose.dark)
7	0.112	P.y.(glucose.dark)
