# Supplementary material for: The survivor strain: isolation and characterization of Phormidium yuhuli AB48, a filamentous phototactic cyanobacterium with biotechnological potential
Source: Front Bioeng Biotechnol. 2022 Aug 15;10:932695. doi: 10.3389/fbioe.2022.932695 (PMC9420970; doi:10.3389/fbioe.2022.932695)
Supplement: Supplementary file 1 [file DataSheet1.ZIP › Kock_supplementary_materials_revised/nif_synteny_input.csv]

molecule	gene	gene_group	start	end	strand	orientation
P. yuhuli	NifB	Nif	-4554705	-4555997	reverse	-1
P. yuhuli	NifK	Nif	-4556107	-4557528	reverse	-1
P. yuhuli	NifD	Nif	-4557731	-4559077	reverse	-1
P. yuhuli	Ferredoxin	Ferredoxin	-4559161	-4559469	reverse	-1
P. yuhuli	NifK	Nif	-4559542	-4560915	reverse	-1
P. yuhuli	NifD	Nif	-4561029	-4562690	reverse	-1
P. yuhuli	GlnB	N2 regulatroy	-4562705	-4563100	reverse	-1
P. yuhuli	GlnB	N2 regulatroy	-4563157	-4563516	reverse	-1
P. yuhuli	NifH	Nif	-4563594	-4564424	reverse	-1
P. yuhuli	NifU	Nif	-4564906	-4565838	reverse	-1
P. yuhuli	NifS	Nif	-4565880	-4567091	reverse	-1
P. yuhuli	NifB	Nif	-4567118	-4567507	reverse	-1
P. yuhuli	LeuA	LeuA	-4568194	-4569360	forward	1
P. yuhuli	MopA	Molybdenum	-4569401	-4569649	reverse	-1
P. yuhuli	hypothetical	hypothetical	-4569848	-4571131	forward	1
P. yuhuli	CysA	Molybdenum	-4571091	-4572266	reverse	-1
P. yuhuli	ModB	Molybdenum	-4572288	-4572935	reverse	-1
P. yuhuli	ModA	Molybdenum	-4572932	-4573690	reverse	-1
P. alkaliphilum	NifB	Nif	-3392026	-3393318	reverse	-1
P. alkaliphilum	NifK	Nif	-3393608	-3395029	reverse	-1
P. alkaliphilum	NifD	Nif	-3395173	-3396522	reverse	-1
P. alkaliphilum	Ferredoxin	Ferredoxin	-3396735	-3397043	reverse	-1
P. alkaliphilum	NifK	Nif	-3397125	-3398498	reverse	-1
P. alkaliphilum	NifD	Nif	-3398626	-3400287	reverse	-1
P. alkaliphilum	GlnB	N2 regulatroy	-3400303	-3400698	reverse	-1
P. alkaliphilum	GlnB	N2 regulatroy	-3400755	-3401114	reverse	-1
P. alkaliphilum	NifH	Nif	-3401205	-3402035	reverse	-1
P. alkaliphilum	NifU	Nif	-3402462	-3403373	reverse	-1
P. alkaliphilum	NifS	Nif	-3403474	-3404685	reverse	-1
P. alkaliphilum	NifB	Nif	-3404712	-3405101	reverse	-1
P. alkaliphilum	hypothetical	hypothetical	-3405171	-3405335	forward	1
P. alkaliphilum	LeuA	LeuA	-3405795	-3406961	forward	1
P. alkaliphilum	MopA	Molybdenum	-3407002	-3407211	reverse	-1
P. alkaliphilum	hypothetical	hypothetical	-3407440	-3408720	forward	1
P. alkaliphilum	CysA	Molybdenum	-3408741	-3409835	reverse	-1
P. alkaliphilum	ModB	Molybdenum	-3409856	-3410503	reverse	-1
P. alkaliphilum	ModA	Molybdenum	-3410500	-3411309	reverse	-1
P. lacuna	NifB	Nif	24316	25608	forward	1
P. lacuna	NifK	Nif	22805	24226	forward	1
P. lacuna	NifD	Nif	21149	22495	forward	1
P. lacuna	Ferredoxin	Ferredoxin	20794	21102	forward	1
P. lacuna	NifK	Nif	19324	20697	forward	1
P. lacuna	NifD	Nif	17467	19128	forward	1
P. lacuna	GlnB	N2 regulatroy	17057	17452	forward	1
P. lacuna	GlnB	N2 regulatroy	16641	17000	forward	1
P. lacuna	NifH	Nif	15720	16550	forward	1
P. lacuna	NifU	Nif	14112	15068	forward	1
P. lacuna	NifS	Nif	12657	13868	forward	1
P. lacuna	NifB	Nif	12232	12621	forward	1
P. lacuna	LeuA	LeuA	10291	11457	reverse	-1
P. lacuna	MopA	Molybdenum	10022	10231	forward	1
P. lacuna	hypothetical	hypothetical	8580	9833	reverse	-1
P. lacuna	CysA	Molybdenum	7464	8534	forward	1
P. lacuna	ModB	Molybdenum	6771	7418	forward	1
P. lacuna	ModA	Molybdenum	5965	6774	forward	1
