# Supplementary material for: The survivor strain: isolation and characterization of Phormidium yuhuli AB48, a filamentous phototactic cyanobacterium with biotechnological potential
Source: Front Bioeng Biotechnol. 2022 Aug 15;10:932695. doi: 10.3389/fbioe.2022.932695 (PMC9420970; doi:10.3389/fbioe.2022.932695)
Supplement: Supplementary file 1 [file DataSheet1.ZIP › Kock_supplementary_materials_revised/NaCl_growth_curve.csv]

Day	OD	Condition
0	0.1	0M
0	0.1	0M
0	0.1	0M
0	0.1	0.5M
0	0.1	0.5M
0	0.1	0.5M
0	0.1	1M
0	0.1	1M
0	0.1	1M
0	0.1	1.5M
0	0.1	1.5M
0	0.1	1.5M
0	0.1	2M
0	0.1	2M
0	0.1	2M
0	0.1	2.5M
0	0.1	2.5M
0	0.1	2.5M
0	0.1	3M
0	0.1	3M
0	0.1	3M
2	0.09291	0M
2	1.0773	0M
2	0.9405	0M
2	1.1742	0.5M
2	0.68	0.5M
2	0.905	0.5M
2	0.86	1M
2	0.685	1M
2	0.905	1M
2	0.46	1.5M
2	0.445	1.5M
2	0.47	1.5M
2	0.29	2M
2	0.455	2M
2	0.465	2M
2	0.05	2.5M
2	0.05	2.5M
2	0.02	2.5M
2	0.003	3M
2	0.07	3M
2	0.06	3M
4	1.6359	0M
4	1.5789	0M
4	1.7898	0M
4	2.2116	0.5M
4	1.775	0.5M
4	1.62	0.5M
4	1.98	1M
4	1.56	1M
4	1.98	1M
4	1.45	1.5M
4	1.255	1.5M
4	1.185	1.5M
4	0.675	2M
4	1.06	2M
4	0.965	2M
4	0.04	2.5M
4	0.033	2.5M
4	0.033	2.5M
4	0.035	3M
4	0.039	3M
4	0.034	3M
7	2.4966	0M
7	2.109	0M
7	2.3712	0M
7	2.9925	0.5M
7	2.235	0.5M
7	2.355	0.5M
7	2.595	1M
7	1.635	1M
7	1.93	1M
7	2.5	1.5M
7	1.565	1.5M
7	1.455	1.5M
7	1.2	2M
7	1.46	2M
7	1.195	2M
7	0.035	2.5M
7	0.039	2.5M
7	0.0334	2.5M
7	0.027	3M
7	0.03	3M
7	0.027	3M
