# Supplementary material for: The survivor strain: isolation and characterization of Phormidium yuhuli AB48, a filamentous phototactic cyanobacterium with biotechnological potential
Source: Front Bioeng Biotechnol. 2022 Aug 15;10:932695. doi: 10.3389/fbioe.2022.932695 (PMC9420970; doi:10.3389/fbioe.2022.932695)
Supplement: Supplementary file 1 [file DataSheet1.ZIP › Kock_supplementary_materials_revised/antibiotic_resistance_data.csv]

Well	Content	Optical_Density	Code	Percent_Working	Antibiotic	Day	Concentration	Hours
B02	Sample X1	0.319	CTR000	0%	No Antibiotic	0	0	0
B03	Sample X2	0.321	TET001	1%	tetracycline	0	0.1	0
B04	Sample X3	0.349	AMP100	100%	ampicillin	0	100	0
B05	Sample X4	0.351	AMP001	1%	ampicillin	0	1	0
B06	Sample X5	0.347	APR001	1%	apramycin	0	0.5	0
B07	Sample X6	0.348	APR010	10%	apramycin	0	5	0
B08	Sample X7	0.368	TET001	1%	tetracycline	0	0.1	0
B09	Sample X8	0.362	AMP100	100%	ampicillin	0	100	0
B10	Sample X9	0.372	CTR000	0%	No Antibiotic	0	0	0
B11	Sample X10	0.381	CTR000	0%	No Antibiotic	0	0	0
C02	Sample X11	0.34	TET001	1%	tetracycline	0	0.1	0
C03	Sample X12	0.343	TET100	100%	tetracycline	0	10	0
C04	Sample X13	0.347	TET100	100%	tetracycline	0	10	0
C05	Sample X14	0.347	TET010	10%	tetracycline	0	1	0
C06	Sample X15	0.349	APR010	10%	apramycin	0	5	0
C07	Sample X16	0.344	TET010	10%	tetracycline	0	1	0
C08	Sample X17	0.343	APR001	1%	apramycin	0	0.5	0
C09	Sample X18	0.358	CTR000	0%	No Antibiotic	0	0	0
C10	Sample X19	0.376	APR010	10%	apramycin	0	5	0
C11	Sample X20	0.363	AMP010	10%	ampicillin	0	10	0
D02	Sample X21	0.326	APR010	10%	ampicillin	0	10	0
D03	Sample X22	0.358	APR100	100%	apramycin	0	50	0
D04	Sample X23	0.346	AMP001	1%	ampicillin	0	1	0
D05	Sample X24	0.331	AMP010	10%	ampicillin	0	10	0
D06	Sample X25	0.365	TET100	100%	tetracycline	0	10	0
D07	Sample X26	0.346	TET001	1%	tetracycline	0	0.1	0
D08	Sample X27	0.352	APR010	10%	apramycin	0	5	0
D09	Sample X28	0.357	TET010	10%	tetracycline	0	1	0
D10	Sample X29	0.363	TET010	10%	tetracycline	0	1	0
D11	Sample X30	0.362	TET100	10%	tetracycline	0	1	0
E02	Sample X31	0.328	APR100	100%	apramycin	0	50	0
E03	Sample X32	0.342	APR001	1%	apramycin	0	0.5	0
E04	Sample X33	0.344	AMP010	10%	ampicillin	0	10	0
E05	Sample X34	0.348	AMP100	100%	ampicillin	0	100	0
E06	Sample X35	0.35	APR100	100%	apramycin	0	50	0
E07	Sample X36	0.347	CTR000	0%	No Antibiotic	0	0	0
E08	Sample X37	0.339	APR100	100%	apramycin	0	50	0
E09	Sample X38	0.376	APR001	1%	apramycin	0	0.5	0
E10	Sample X39	0.374	TET001	1%	tetracycline	0	0.1	0
E11	Sample X40	0.371	APR001	1%	apramycin	0	0.5	0
F02	Sample X41	0.329	AMP100	100%	ampicillin	0	100	0
F03	Sample X42	0.329	AMP010	10%	ampicillin	0	10	0
F04	Sample X43	0.328	APR010	10%	apramycin	0	5	0
F05	Sample X44	0.339	APR100	100%	apramycin	0	50	0
F06	Sample X45	0.344	AMP100	100%	ampicillin	0	100	0
F07	Sample X46	0.35	TET010	10%	tetracycline	0	1	0
F08	Sample X47	0.351	TET010	10%	tetracycline	0	1	0
F09	Sample X48	0.36	TET100	100%	tetracycline	0	10	0
F10	Sample X49	0.369	AMP010	10%	ampicillin	0	10	0
F11	Sample X50	0.367	CTR000	0%	No Antibiotic	0	0	0
G02	Sample X51	0.336	AMP001	1%	ampicillin	0	1	0
G03	Sample X52	0.349	TET001	1%	tetracycline	0	0.1	0
G04	Sample X53	0.354	TET100	100%	tetracycline	0	10	0
G05	Sample X54	0.352	AMP010	10%	ampicillin	0	10	0
G06	Sample X55	0.333	APR001	1%	apramycin	0	0.5	0
G07	Sample X56	0.356	AMP100	100%	ampicillin	0	100	0
G08	Sample X57	0.348	AMP001	1%	ampicillin	0	1	0
G09	Sample X58	0.348	AMP010	10%	ampicillin	0	10	0
G10	Sample X59	0.357	AMP001	1%	ampicillin	0	1	0
G11	Sample X60	0.353	APR100	100%	apramycin	0	50	0
B02	Sample X1	0.374	CTR000	0%	No Antibiotic	0.95	0	22.71
B03	Sample X2	0.39	TET001	1%	tetracycline	0.95	0.1	22.71
B04	Sample X3	0.337	AMP100	100%	ampicillin	0.95	100	22.71
B05	Sample X4	0.373	AMP001	1%	ampicillin	0.95	1	22.71
B06	Sample X5	0.399	APR001	1%	apramycin	0.95	0.5	22.71
B07	Sample X6	0.408	APR010	10%	apramycin	0.95	5	22.71
B08	Sample X7	0.401	TET001	1%	tetracycline	0.95	0.1	22.71
B09	Sample X8	0.355	AMP100	100%	ampicillin	0.95	100	22.71
B10	Sample X9	0.408	CTR000	0%	No Antibiotic	0.95	0	22.71
B11	Sample X10	0.415	CTR000	0%	No Antibiotic	0.95	0	22.71
C02	Sample X11	0.387	TET001	1%	tetracycline	0.95	0.1	22.71
C03	Sample X12	0.377	TET100	100%	tetracycline	0.95	10	22.71
C04	Sample X13	0.354	TET100	100%	tetracycline	0.95	10	22.71
C05	Sample X14	0.381	TET010	10%	tetracycline	0.95	1	22.71
C06	Sample X15	0.388	APR010	10%	apramycin	0.95	5	22.71
C07	Sample X16	0.39	TET010	10%	tetracycline	0.95	1	22.71
C08	Sample X17	0.396	APR001	1%	apramycin	0.95	0.5	22.71
C09	Sample X18	0.409	CTR000	0%	No Antibiotic	0.95	0	22.71
C10	Sample X19	0.41	APR010	10%	apramycin	0.95	5	22.71
C11	Sample X20	0.355	AMP010	10%	ampicillin	0.95	10	22.71
D02	Sample X21	0.38	APR010	10%	ampicillin	0.95	10	22.71
D03	Sample X22	0.377	APR100	100%	apramycin	0.95	50	22.71
D04	Sample X23	0.35	AMP001	1%	ampicillin	0.95	1	22.71
D05	Sample X24	0.322	AMP010	10%	ampicillin	0.95	10	22.71
D06	Sample X25	0.358	TET100	100%	tetracycline	0.95	10	22.71
D07	Sample X26	0.379	TET001	1%	tetracycline	0.95	0.1	22.71
D08	Sample X27	0.377	APR010	10%	apramycin	0.95	5	22.71
D09	Sample X28	0.383	TET010	10%	tetracycline	0.95	1	22.71
D10	Sample X29	0.378	TET010	10%	tetracycline	0.95	1	22.71
D11	Sample X30	0.361	TET100	10%	tetracycline	0.95	1	22.71
E02	Sample X31	0.372	APR100	100%	apramycin	0.95	50	22.71
E03	Sample X32	0.381	APR001	1%	apramycin	0.95	0.5	22.71
E04	Sample X33	0.332	AMP010	10%	ampicillin	0.95	10	22.71
E05	Sample X34	0.33	AMP100	100%	ampicillin	0.95	100	22.71
E06	Sample X35	0.385	APR100	100%	apramycin	0.95	50	22.71
E07	Sample X36	0.385	CTR000	0%	No Antibiotic	0.95	0	22.71
E08	Sample X37	0.383	APR100	100%	apramycin	0.95	50	22.71
E09	Sample X38	0.375	APR001	1%	apramycin	0.95	0.5	22.71
E10	Sample X39	0.383	TET001	1%	tetracycline	0.95	0.1	22.71
E11	Sample X40	0.383	APR001	1%	apramycin	0.95	0.5	22.71
F02	Sample X41	0.311	AMP100	100%	ampicillin	0.95	100	22.71
F03	Sample X42	0.358	AMP010	10%	ampicillin	0.95	10	22.71
F04	Sample X43	0.362	APR010	10%	apramycin	0.95	5	22.71
F05	Sample X44	0.392	APR100	100%	apramycin	0.95	50	22.71
F06	Sample X45	0.332	AMP100	100%	ampicillin	0.95	100	22.71
F07	Sample X46	0.378	TET010	10%	tetracycline	0.95	1	22.71
F08	Sample X47	0.383	TET010	10%	tetracycline	0.95	1	22.71
F09	Sample X48	0.348	TET100	100%	tetracycline	0.95	10	22.71
F10	Sample X49	0.341	AMP010	10%	ampicillin	0.95	10	22.71
F11	Sample X50	0.398	CTR000	0%	No Antibiotic	0.95	0	22.71
G02	Sample X51	0.352	AMP001	1%	ampicillin	0.95	1	22.71
G03	Sample X52	0.382	TET001	1%	tetracycline	0.95	0.1	22.71
G04	Sample X53	0.349	TET100	100%	tetracycline	0.95	10	22.71
G05	Sample X54	0.332	AMP010	10%	ampicillin	0.95	10	22.71
G06	Sample X55	0.379	APR001	1%	apramycin	0.95	0.5	22.71
G07	Sample X56	0.338	AMP100	100%	ampicillin	0.95	100	22.71
G08	Sample X57	0.368	AMP001	1%	ampicillin	0.95	1	22.71
G09	Sample X58	0.335	AMP010	10%	ampicillin	0.95	10	22.71
G10	Sample X59	0.363	AMP001	1%	ampicillin	0.95	1	22.71
G11	Sample X60	0.384	APR100	100%	apramycin	0.95	50	22.71
B02	Sample X1	0.489	CTR000	0%	No Antibiotic	1.97	0	47.38
B03	Sample X2	0.468	TET001	1%	tetracycline	1.97	0.1	47.38
B04	Sample X3	0.345	AMP100	100%	ampicillin	1.97	100	47.38
B05	Sample X4	0.467	AMP001	1%	ampicillin	1.97	1	47.38
B06	Sample X5	0.519	APR001	1%	apramycin	1.97	0.5	47.38
B07	Sample X6	0.509	APR010	10%	apramycin	1.97	5	47.38
B08	Sample X7	0.535	TET001	1%	tetracycline	1.97	0.1	47.38
B09	Sample X8	0.355	AMP100	100%	ampicillin	1.97	100	47.38
B10	Sample X9	0.513	CTR000	0%	No Antibiotic	1.97	0	47.38
B11	Sample X10	0.538	CTR000	0%	No Antibiotic	1.97	0	47.38
C02	Sample X11	0.491	TET001	1%	tetracycline	1.97	0.1	47.38
C03	Sample X12	0.457	TET100	100%	tetracycline	1.97	10	47.38
C04	Sample X13	0.449	TET100	100%	tetracycline	1.97	10	47.38
C05	Sample X14	0.477	TET010	10%	tetracycline	1.97	1	47.38
C06	Sample X15	0.492	APR010	10%	apramycin	1.97	5	47.38
C07	Sample X16	0.492	TET010	10%	tetracycline	1.97	1	47.38
C08	Sample X17	0.507	APR001	1%	apramycin	1.97	0.5	47.38
C09	Sample X18	0.517	CTR000	0%	No Antibiotic	1.97	0	47.38
C10	Sample X19	0.511	APR010	10%	apramycin	1.97	5	47.38
C11	Sample X20	0.4	AMP010	10%	ampicillin	1.97	10	47.38
D02	Sample X21	0.481	APR010	10%	ampicillin	1.97	10	47.38
D03	Sample X22	0.5	APR100	100%	apramycin	1.97	50	47.38
D04	Sample X23	0.454	AMP001	1%	ampicillin	1.97	1	47.38
D05	Sample X24	0.375	AMP010	10%	ampicillin	1.97	10	47.38
D06	Sample X25	0.463	TET100	100%	tetracycline	1.97	10	47.38
D07	Sample X26	0.503	TET001	1%	tetracycline	1.97	0.1	47.38
D08	Sample X27	0.498	APR010	10%	apramycin	1.97	5	47.38
D09	Sample X28	0.509	TET010	10%	tetracycline	1.97	1	47.38
D10	Sample X29	0.491	TET010	10%	tetracycline	1.97	1	47.38
D11	Sample X30	0.464	TET100	10%	tetracycline	1.97	1	47.38
E02	Sample X31	0.505	APR100	100%	apramycin	1.97	50	47.38
E03	Sample X32	0.509	APR001	1%	apramycin	1.97	0.5	47.38
E04	Sample X33	0.376	AMP010	10%	ampicillin	1.97	10	47.38
E05	Sample X34	0.342	AMP100	100%	ampicillin	1.97	100	47.38
E06	Sample X35	0.496	APR100	100%	apramycin	1.97	50	47.38
E07	Sample X36	0.497	CTR000	0%	No Antibiotic	1.97	0	47.38
E08	Sample X37	0.485	APR100	100%	apramycin	1.97	50	47.38
E09	Sample X38	0.486	APR001	1%	apramycin	1.97	0.5	47.38
E10	Sample X39	0.509	TET001	1%	tetracycline	1.97	0.1	47.38
E11	Sample X40	0.518	APR001	1%	apramycin	1.97	0.5	47.38
F02	Sample X41	0.323	AMP100	100%	ampicillin	1.97	100	47.38
F03	Sample X42	0.462	AMP010	10%	ampicillin	1.97	10	47.38
F04	Sample X43	0.499	APR010	10%	apramycin	1.97	5	47.38
F05	Sample X44	0.514	APR100	100%	apramycin	1.97	50	47.38
F06	Sample X45	0.344	AMP100	100%	ampicillin	1.97	100	47.38
F07	Sample X46	0.485	TET010	10%	tetracycline	1.97	1	47.38
F08	Sample X47	0.486	TET010	10%	tetracycline	1.97	1	47.38
F09	Sample X48	0.461	TET100	100%	tetracycline	1.97	10	47.38
F10	Sample X49	0.383	AMP010	10%	ampicillin	1.97	10	47.38
F11	Sample X50	0.519	CTR000	0%	No Antibiotic	1.97	0	47.38
G02	Sample X51	0.486	AMP001	1%	ampicillin	1.97	1	47.38
G03	Sample X52	0.499	TET001	1%	tetracycline	1.97	0.1	47.38
G04	Sample X53	0.442	TET100	100%	tetracycline	1.97	10	47.38
G05	Sample X54	0.369	AMP010	10%	ampicillin	1.97	10	47.38
G06	Sample X55	0.528	APR001	1%	apramycin	1.97	0.5	47.38
G07	Sample X56	0.344	AMP100	100%	ampicillin	1.97	100	47.38
G08	Sample X57	0.538	AMP001	1%	ampicillin	1.97	1	47.38
G09	Sample X58	0.364	AMP010	10%	ampicillin	1.97	10	47.38
G10	Sample X59	0.46	AMP001	1%	ampicillin	1.97	1	47.38
G11	Sample X60	0.515	APR100	100%	apramycin	1.97	50	47.38
B02	Sample X1	1.068	CTR000	0%	No Antibiotic	2.96	0	71.13
B03	Sample X2	1.023	TET001	1%	tetracycline	2.96	0.1	71.13
B04	Sample X3	0.348	AMP100	100%	ampicillin	2.96	100	71.13
B05	Sample X4	0.88	AMP001	1%	ampicillin	2.96	1	71.13
B06	Sample X5	1.131	APR001	1%	apramycin	2.96	0.5	71.13
B07	Sample X6	1.073	APR010	10%	apramycin	2.96	5	71.13
B08	Sample X7	1.103	TET001	1%	tetracycline	2.96	0.1	71.13
B09	Sample X8	0.369	AMP100	100%	ampicillin	2.96	100	71.13
B10	Sample X9	1.077	CTR000	0%	No Antibiotic	2.96	0	71.13
B11	Sample X10	1.163	CTR000	0%	No Antibiotic	2.96	0	71.13
C02	Sample X11	1.065	TET001	1%	tetracycline	2.96	0.1	71.13
C03	Sample X12	0.814	TET100	100%	tetracycline	2.96	10	71.13
C04	Sample X13	0.74	TET100	100%	tetracycline	2.96	10	71.13
C05	Sample X14	1.139	TET010	10%	tetracycline	2.96	1	71.13
C06	Sample X15	0.87	APR010	10%	apramycin	2.96	5	71.13
C07	Sample X16	0.974	TET010	10%	tetracycline	2.96	1	71.13
C08	Sample X17	0.939	APR001	1%	apramycin	2.96	0.5	71.13
C09	Sample X18	1.045	CTR000	0%	No Antibiotic	2.96	0	71.13
C10	Sample X19	0.937	APR010	10%	apramycin	2.96	5	71.13
C11	Sample X20	0.54	AMP010	10%	ampicillin	2.96	10	71.13
D02	Sample X21	1.213	APR010	10%	ampicillin	2.96	10	71.13
D03	Sample X22	1.207	APR100	100%	apramycin	2.96	50	71.13
D04	Sample X23	0.784	AMP001	1%	ampicillin	2.96	1	71.13
D05	Sample X24	0.515	AMP010	10%	ampicillin	2.96	10	71.13
D06	Sample X25	0.754	TET100	100%	tetracycline	2.96	10	71.13
D07	Sample X26	1.087	TET001	1%	tetracycline	2.96	0.1	71.13
D08	Sample X27	0.926	APR010	10%	apramycin	2.96	5	71.13
D09	Sample X28	1.018	TET010	10%	tetracycline	2.96	1	71.13
D10	Sample X29	1.133	TET010	10%	tetracycline	2.96	1	71.13
D11	Sample X30	0.947	TET100	10%	tetracycline	2.96	1	71.13
E02	Sample X31	1.136	APR100	100%	apramycin	2.96	50	71.13
E03	Sample X32	1.121	APR001	1%	apramycin	2.96	0.5	71.13
E04	Sample X33	0.516	AMP010	10%	ampicillin	2.96	10	71.13
E05	Sample X34	0.34	AMP100	100%	ampicillin	2.96	100	71.13
E06	Sample X35	1.139	APR100	100%	apramycin	2.96	50	71.13
E07	Sample X36	1.078	CTR000	0%	No Antibiotic	2.96	0	71.13
E08	Sample X37	1.094	APR100	100%	apramycin	2.96	50	71.13
E09	Sample X38	1.163	APR001	1%	apramycin	2.96	0.5	71.13
E10	Sample X39	1.169	TET001	1%	tetracycline	2.96	0.1	71.13
E11	Sample X40	1.186	APR001	1%	apramycin	2.96	0.5	71.13
F02	Sample X41	0.33	AMP100	100%	ampicillin	2.96	100	71.13
F03	Sample X42	1.11	AMP010	10%	ampicillin	2.96	10	71.13
F04	Sample X43	1.112	APR010	10%	apramycin	2.96	5	71.13
F05	Sample X44	1.171	APR100	100%	apramycin	2.96	50	71.13
F06	Sample X45	0.34	AMP100	100%	ampicillin	2.96	100	71.13
F07	Sample X46	1.243	TET010	10%	tetracycline	2.96	1	71.13
F08	Sample X47	1.081	TET010	10%	tetracycline	2.96	1	71.13
F09	Sample X48	0.852	TET100	100%	tetracycline	2.96	10	71.13
F10	Sample X49	0.552	AMP010	10%	ampicillin	2.96	10	71.13
F11	Sample X50	1.199	CTR000	0%	No Antibiotic	2.96	0	71.13
G02	Sample X51	0.955	AMP001	1%	ampicillin	2.96	1	71.13
G03	Sample X52	1.178	TET001	1%	tetracycline	2.96	0.1	71.13
G04	Sample X53	0.943	TET100	100%	tetracycline	2.96	10	71.13
G05	Sample X54	0.515	AMP010	10%	ampicillin	2.96	10	71.13
G06	Sample X55	1.101	APR001	1%	apramycin	2.96	0.5	71.13
G07	Sample X56	0.35	AMP100	100%	ampicillin	2.96	100	71.13
G08	Sample X57	0.997	AMP001	1%	ampicillin	2.96	1	71.13
G09	Sample X58	0.529	AMP010	10%	ampicillin	2.96	10	71.13
G10	Sample X59	0.968	AMP001	1%	ampicillin	2.96	1	71.13
G11	Sample X60	1.143	APR100	100%	apramycin	2.96	50	71.13
B02	Sample X1	1.334	CTR000	0%	No Antibiotic	3.97	0	95.38
B03	Sample X2	1.231	TET001	1%	tetracycline	3.97	0.1	95.38
B04	Sample X3	0.382	AMP100	100%	ampicillin	3.97	100	95.38
B05	Sample X4	0.96	AMP001	1%	ampicillin	3.97	1	95.38
B06	Sample X5	1.295	APR001	1%	apramycin	3.97	0.5	95.38
B07	Sample X6	1.292	APR010	10%	apramycin	3.97	5	95.38
B08	Sample X7	1.32	TET001	1%	tetracycline	3.97	0.1	95.38
B09	Sample X8	0.407	AMP100	100%	ampicillin	3.97	100	95.38
B10	Sample X9	1.318	CTR000	0%	No Antibiotic	3.97	0	95.38
B11	Sample X10	1.456	CTR000	0%	No Antibiotic	3.97	0	95.38
C02	Sample X11	1.405	TET001	1%	tetracycline	3.97	0.1	95.38
C03	Sample X12	1.197	TET100	100%	tetracycline	3.97	10	95.38
C04	Sample X13	1.213	TET100	100%	tetracycline	3.97	10	95.38
C05	Sample X14	1.27	TET010	10%	tetracycline	3.97	1	95.38
C06	Sample X15	1.186	APR010	10%	apramycin	3.97	5	95.38
C07	Sample X16	1.279	TET010	10%	tetracycline	3.97	1	95.38
C08	Sample X17	1.159	APR001	1%	apramycin	3.97	0.5	95.38
C09	Sample X18	1.309	CTR000	0%	No Antibiotic	3.97	0	95.38
C10	Sample X19	1.303	APR010	10%	apramycin	3.97	5	95.38
C11	Sample X20	0.905	AMP010	10%	ampicillin	3.97	10	95.38
D02	Sample X21	1.326	APR010	10%	ampicillin	3.97	10	95.38
D03	Sample X22	1.419	APR100	100%	apramycin	3.97	50	95.38
D04	Sample X23	1.265	AMP001	1%	ampicillin	3.97	1	95.38
D05	Sample X24	0.699	AMP010	10%	ampicillin	3.97	10	95.38
D06	Sample X25	1.233	TET100	100%	tetracycline	3.97	10	95.38
D07	Sample X26	1.328	TET001	1%	tetracycline	3.97	0.1	95.38
D08	Sample X27	1.184	APR010	10%	apramycin	3.97	5	95.38
D09	Sample X28	1.234	TET010	10%	tetracycline	3.97	1	95.38
D10	Sample X29	1.346	TET010	10%	tetracycline	3.97	1	95.38
D11	Sample X30	0.943	TET100	10%	tetracycline	3.97	1	95.38
E02	Sample X31	1.187	APR100	100%	apramycin	3.97	50	95.38
E03	Sample X32	1.272	APR001	1%	apramycin	3.97	0.5	95.38
E04	Sample X33	0.753	AMP010	10%	ampicillin	3.97	10	95.38
E05	Sample X34	0.391	AMP100	100%	ampicillin	3.97	100	95.38
E06	Sample X35	1.287	APR100	100%	apramycin	3.97	50	95.38
E07	Sample X36	1.249	CTR000	0%	No Antibiotic	3.97	0	95.38
E08	Sample X37	1.337	APR100	100%	apramycin	3.97	50	95.38
E09	Sample X38	1.347	APR001	1%	apramycin	3.97	0.5	95.38
E10	Sample X39	1.365	TET001	1%	tetracycline	3.97	0.1	95.38
E11	Sample X40	1.391	APR001	1%	apramycin	3.97	0.5	95.38
F02	Sample X41	0.375	AMP100	100%	ampicillin	3.97	100	95.38
F03	Sample X42	1.274	AMP010	10%	ampicillin	3.97	10	95.38
F04	Sample X43	1.317	APR010	10%	apramycin	3.97	5	95.38
F05	Sample X44	1.248	APR100	100%	apramycin	3.97	50	95.38
F06	Sample X45	0.375	AMP100	100%	ampicillin	3.97	100	95.38
F07	Sample X46	1.391	TET010	10%	tetracycline	3.97	1	95.38
F08	Sample X47	1.375	TET010	10%	tetracycline	3.97	1	95.38
F09	Sample X48	1.341	TET100	100%	tetracycline	3.97	10	95.38
F10	Sample X49	0.696	AMP010	10%	ampicillin	3.97	10	95.38
F11	Sample X50	1.436	CTR000	0%	No Antibiotic	3.97	0	95.38
G02	Sample X51	1.079	AMP001	1%	ampicillin	3.97	1	95.38
G03	Sample X52	1.396	TET001	1%	tetracycline	3.97	0.1	95.38
G04	Sample X53	1.308	TET100	100%	tetracycline	3.97	10	95.38
G05	Sample X54	0.809	AMP010	10%	ampicillin	3.97	10	95.38
G06	Sample X55	1.466	APR001	1%	apramycin	3.97	0.5	95.38
G07	Sample X56	0.387	AMP100	100%	ampicillin	3.97	100	95.38
G08	Sample X57	1.142	AMP001	1%	ampicillin	3.97	1	95.38
G09	Sample X58	0.862	AMP010	10%	ampicillin	3.97	10	95.38
G10	Sample X59	1.145	AMP001	1%	ampicillin	3.97	1	95.38
G11	Sample X60	1.41	APR100	100%	apramycin	3.97	50	95.38
B10	Sample X9	0.411	CAP001	1%	chloramphenicol	0	0.25	0
C04	Sample X13	0.391	STR001	1%	streptamycin	0	0.5	0
C05	Sample X14	0.41	CAP100	100%	chloramphenicol	0	25	0
C06	Sample X15	0.391	STR001	1%	streptamycin	0	0.5	0
C07	Sample X16	0.35	CAP100	100%	chloramphenicol	0	25	0
C08	Sample X17	0.383	CAP001	1%	chloramphenicol	0	0.25	0
C09	Sample X18	0.377	STR010	10%	streptamycin	0	5	0
C10	Sample X19	0.416	CTR000	0%	N.A.	0	0	0
C11	Sample X20	0.391	STR010	10%	streptamycin	0	5	0
D02	Sample X21	0.364	STR100	100%	streptamycin	0	50	0
D03	Sample X22	0.353	STR001	1%	streptamycin	0	0.5	0
D04	Sample X23	0.418	CAP010	10%	chloramphenicol	0	2.5	0
D10	Sample X29	0.38	CAP010	10%	chloramphenicol	0	2.5	0
D11	Sample X30	0.384	CTR000	0%	N.A.	0	0	0
E04	Sample X33	0.353	CAP001	1%	chloramphenicol	0	0.25	0
E06	Sample X35	0.384	CTR000	0%	N.A.	0	0	0
E08	Sample X37	0.405	CAP100	100%	chloramphenicol	0	25	0
E10	Sample X39	0.369	STR100	100%	streptamycin	0	50	0
E11	Sample X40	0.362	STR100	100%	streptamycin	0	50	0
F02	Sample X41	0.332	STR100	100%	streptamycin	0	50	0
F03	Sample X42	0.326	STR010	10%	streptamycin	0	5	0
F04	Sample X43	0.368	CAP010	10%	chloramphenicol	0	2.5	0
F05	Sample X44	0.381	STR010	10%	streptamycin	0	5	0
F06	Sample X45	0.362	CAP100	100%	chloramphenicol	0	25	0
F07	Sample X46	0.403	CTR000	0%	N.A.	0	0	0
F08	Sample X47	0.404	CTR000	0%	N.A.	0	0	0
F10	Sample X49	0.363	CAP010	10%	chloramphenicol	0	2.5	0
G02	Sample X51	0.369	STR100	100%	streptamycin	0	50	0
G03	Sample X52	0.367	CAP001	1%	chloramphenicol	0	0.25	0
G04	Sample X53	0.384	STR001	1%	streptamycin	0	0.5	0
G06	Sample X55	0.38	STR100	100%	streptamycin	0	50	0
G07	Sample X56	0.376	CAP010	10%	chloramphenicol	0	2.5	0
G08	Sample X57	0.371	STR010	10%	streptamycin	0	5	0
G09	Sample X58	0.365	CAP010	10%	chloramphenicol	0	2.5	0
G10	Sample X59	0.385	STR010	10%	streptamycin	0	5	0
G11	Sample X60	0.372	CAP100	100%	chloramphenicol	0	25	0
B10	Sample X9	0.513	CAP001	1%	chloramphenicol	1.07	0.25	25.6
C04	Sample X13	0.575	STR001	1%	streptamycin	1.07	0.5	25.6
C05	Sample X14	0.346	CAP100	100%	chloramphenicol	1.07	25	25.6
C06	Sample X15	0.647	STR001	1%	streptamycin	1.07	0.5	25.6
C07	Sample X16	0.336	CAP100	100%	chloramphenicol	1.07	25	25.6
C08	Sample X17	0.568	CAP001	1%	chloramphenicol	1.07	0.25	25.6
C09	Sample X18	0.38	STR010	10%	streptamycin	1.07	5	25.6
C10	Sample X19	0.966	CTR000	0%	N.A.	1.07	0	25.6
C11	Sample X20	0.389	STR010	10%	streptamycin	1.07	5	25.6
D02	Sample X21	0.317	STR100	100%	streptamycin	1.07	50	25.6
D03	Sample X22	0.52	STR001	1%	streptamycin	1.07	0.5	25.6
D04	Sample X23	0.333	CAP010	10%	chloramphenicol	1.07	2.5	25.6
D10	Sample X29	0.333	CAP010	10%	chloramphenicol	1.07	2.5	25.6
D11	Sample X30	0.619	CTR000	0%	N.A.	1.07	0	25.6
E04	Sample X33	0.469	CAP001	1%	chloramphenicol	1.07	0.25	25.6
E06	Sample X35	0.764	CTR000	0%	N.A.	1.07	0	25.6
E08	Sample X37	0.354	CAP100	100%	chloramphenicol	1.07	25	25.6
E10	Sample X39	0.34	STR100	100%	streptamycin	1.07	50	25.6
E11	Sample X40	0.341	STR100	100%	streptamycin	1.07	50	25.6
F02	Sample X41	0.32	STR100	100%	streptamycin	1.07	50	25.6
F03	Sample X42	0.352	STR010	10%	streptamycin	1.07	5	25.6
F04	Sample X43	0.329	CAP010	10%	chloramphenicol	1.07	2.5	25.6
F05	Sample X44	0.382	STR010	10%	streptamycin	1.07	5	25.6
F06	Sample X45	0.332	CAP100	100%	chloramphenicol	1.07	25	25.6
F07	Sample X46	0.772	CTR000	0%	N.A.	1.07	0	25.6
F08	Sample X47	0.954	CTR000	0%	N.A.	1.07	0	25.6
F10	Sample X49	0.337	CAP010	10%	chloramphenicol	1.07	2.5	25.6
G02	Sample X51	0.336	STR100	100%	streptamycin	1.07	50	25.6
G03	Sample X52	0.465	CAP001	1%	chloramphenicol	1.07	0.25	25.6
G04	Sample X53	0.65	STR001	1%	streptamycin	1.07	0.5	25.6
G06	Sample X55	0.344	STR100	100%	streptamycin	1.07	50	25.6
G07	Sample X56	0.346	CAP010	10%	chloramphenicol	1.07	2.5	25.6
G08	Sample X57	0.369	STR010	10%	streptamycin	1.07	5	25.6
G09	Sample X58	0.34	CAP010	10%	chloramphenicol	1.07	2.5	25.6
G10	Sample X59	0.386	STR010	10%	streptamycin	1.07	5	25.6
G11	Sample X60	0.346	CAP100	100%	chloramphenicol	1.07	25	25.6
B10	Sample X9	1.444	CAP001	1%	chloramphenicol	2.11	0.25	50.53
C04	Sample X13	1.367	STR001	1%	streptamycin	2.11	0.5	50.53
C05	Sample X14	0.341	CAP100	100%	chloramphenicol	2.11	25	50.53
C06	Sample X15	1.542	STR001	1%	streptamycin	2.11	0.5	50.53
C07	Sample X16	0.333	CAP100	100%	chloramphenicol	2.11	25	50.53
C08	Sample X17	1.546	CAP001	1%	chloramphenicol	2.11	0.25	50.53
C09	Sample X18	0.377	STR010	10%	streptamycin	2.11	5	50.53
C10	Sample X19	1.814	CTR000	0%	N.A.	2.11	0	50.53
C11	Sample X20	0.39	STR010	10%	streptamycin	2.11	5	50.53
D02	Sample X21	0.323	STR100	100%	streptamycin	2.11	50	50.53
D03	Sample X22	1.422	STR001	1%	streptamycin	2.11	0.5	50.53
D04	Sample X23	0.359	CAP010	10%	chloramphenicol	2.11	2.5	50.53
D10	Sample X29	0.355	CAP010	10%	chloramphenicol	2.11	2.5	50.53
D11	Sample X30	1.781	CTR000	0%	N.A.	2.11	0	50.53
E04	Sample X33	1.357	CAP001	1%	chloramphenicol	2.11	0.25	50.53
E06	Sample X35	1.62	CTR000	0%	N.A.	2.11	0	50.53
E08	Sample X37	0.351	CAP100	100%	chloramphenicol	2.11	25	50.53
E10	Sample X39	0.342	STR100	100%	streptamycin	2.11	50	50.53
E11	Sample X40	0.343	STR100	100%	streptamycin	2.11	50	50.53
F02	Sample X41	0.326	STR100	100%	streptamycin	2.11	50	50.53
F03	Sample X42	0.348	STR010	10%	streptamycin	2.11	5	50.53
F04	Sample X43	0.35	CAP010	10%	chloramphenicol	2.11	2.5	50.53
F05	Sample X44	0.368	STR010	10%	streptamycin	2.11	5	50.53
F06	Sample X45	0.335	CAP100	100%	chloramphenicol	2.11	25	50.53
F07	Sample X46	1.637	CTR000	0%	N.A.	2.11	0	50.53
F08	Sample X47	1.714	CTR000	0%	N.A.	2.11	0	50.53
F10	Sample X49	0.355	CAP010	10%	chloramphenicol	2.11	2.5	50.53
G02	Sample X51	0.333	STR100	100%	streptamycin	2.11	50	50.53
G03	Sample X52	1.413	CAP001	1%	chloramphenicol	2.11	0.25	50.53
G04	Sample X53	1.694	STR001	1%	streptamycin	2.11	0.5	50.53
G06	Sample X55	0.344	STR100	100%	streptamycin	2.11	50	50.53
G07	Sample X56	0.366	CAP010	10%	chloramphenicol	2.11	2.5	50.53
G08	Sample X57	0.366	STR010	10%	streptamycin	2.11	5	50.53
G09	Sample X58	0.359	CAP010	10%	chloramphenicol	2.11	2.5	50.53
G10	Sample X59	0.383	STR010	10%	streptamycin	2.11	5	50.53
G11	Sample X60	0.344	CAP100	100%	chloramphenicol	2.11	25	50.53
