# Supplementary material for: The survivor strain: isolation and characterization of Phormidium yuhuli AB48, a filamentous phototactic cyanobacterium with biotechnological potential
Source: Front Bioeng Biotechnol. 2022 Aug 15;10:932695. doi: 10.3389/fbioe.2022.932695 (PMC9420970; doi:10.3389/fbioe.2022.932695)
Supplement: Supplementary file 1 [file DataSheet1.ZIP › Kock_supplementary_materials_revised/NaOH_growth_curve.csv]

Day	OD	Condition
0	0.1	0mM
0	0.1	0mM
0	0.1	0mM
0	0.1	50mM
0	0.1	50mM
0	0.1	50mM
0	0.1	100mM
0	0.1	100mM
0	0.1	100mM
0	0.1	125mM
0	0.1	125mM
0	0.1	125mM
0	0.1	150mM
0	0.1	150mM
0	0.1	150mM
2	0.8721	0mM
2	1.1286	0mM
2	0.7923	0mM
2	0.7524	50mM
2	0.83	50mM
2	0.875	50mM
2	0.925	100mM
2	0.81	100mM
2	0.775	100mM
2	0.325	125mM
2	0.205	125mM
2	0.34	125mM
2	0.055	150mM
2	0.065	150mM
2	0.055	150mM
4	1.7385	0mM
4	1.5789	0mM
4	1.6302	0mM
4	2.0178	50mM
4	1.69	50mM
4	1.62	50mM
4	1.65	100mM
4	1.555	100mM
4	1.38	100mM
4	0.22	125mM
4	0.21	125mM
4	0.31	125mM
4	0.055	150mM
4	0.07	150mM
4	0.055	150mM
7	2.8956	0mM
7	2.5992	0mM
7	2.2743	0mM
7	1.9893	50mM
7	2.07	50mM
7	2.205	50mM
7	1.39	100mM
7	1.27	100mM
7	0.96	100mM
7	0.39	125mM
7	0.5	125mM
7	0.31	125mM
7	0.115	150mM
7	0.08	150mM
7	0.08	150mM
