# Supplementary material for: The survivor strain: isolation and characterization of Phormidium yuhuli AB48, a filamentous phototactic cyanobacterium with biotechnological potential
Source: Front Bioeng Biotechnol. 2022 Aug 15;10:932695. doi: 10.3389/fbioe.2022.932695 (PMC9420970; doi:10.3389/fbioe.2022.932695)
Supplement: Supplementary file 1 [file DataSheet1.ZIP › Kock_supplementary_materials_revised/Koch_RMarkdown_Phormidium_yuhuli_AB48_revised.Rmd]

---
title: 'The survivor strain: isolation and characterization of Phormidium yuhuli AB48,
  a filamentous phototactic cyanobacterium with biotechnological potential'
authors: Moritz Koch, Avery J. C. Noonan, Yilin Qiu, Kalen Dofher, Brandon Kieft,
  Soheyl Mottahedeh, Manisha Shastri and Steven J. Hallam
date: "06/06/2022"
output:
  html_document: default
  pdf_document: default
---

This document contains the R code used to import, reformat and plot experimental data, in order to generate figures in the primary text and Supplementary Materials.

```{r setup, message=FALSE}
library(tidyverse)
library(knitr)
library(ggplot2)
library(WeightedTreemaps)
library(colorspace)
library(gggenes)

knitr::opts_chunk$set(echo = FALSE, fig.width=8, warning = FALSE, message = FALSE)

project_theme <- theme(panel.background = element_blank(),
                       panel.grid.major.y = element_line(colour = "#bdbdbd", linetype = "dotted", size = 1),
                       panel.grid.major.x = element_blank(),
                       panel.grid.minor = element_blank(),
                       axis.text = element_text(size = 16),
                       axis.title = element_text(size=22), 
                       axis.title.x = element_text(vjust=-0.5),
                       axis.title.y = element_text(vjust=2),
                       title = element_text(size=22), 
                       legend.text = element_text(size=16),
                       plot.title = element_text(size = 25, face = "bold", hjust = 0))
```

## Importing data
```{r import_data}
# IMPORT 16S COMMUNITY PROFILING DATA (Figure 1)
community_profiling_data_import <- read_csv('16s_community_profiling_data.csv')

# IMPORT P. YUHULI GROWTH DATA (Figure 4, 5 and 7)
community_growth_curve_import <- read_csv("community_growth_curve.csv")
mixotrophic_growth_curve_import <- read_csv("mixotrophic_growth_curve.csv")
NaCl_growth_curve_import <- read_csv("NaCl_growth_curve.csv")
NaOH_growth_curve_import <- read_csv("NaOH_growth_curve.csv")
antibiotic_resistance_data <- read_csv("antibiotic_resistance_data.csv")

# IMPORT PROTEOMICS DATA (Figure 8)

p_yuhuli_annotation <- read_csv('p_yuhuli_annotation.csv')
p_yuhuli_spectral_data <- read_csv('p_yuhuli_spectral_data.csv')

# IMPORT GENE CLUSTER DATA (Figure 9)
nif_synteny_df <- read_csv('nif_synteny_input.csv')

# IMPORT PROTEOMICS DATA (Supplementary Figure 6)
stress_test_spectral_data <- read_csv('stress_test_spectral_data.csv')

# IMPORT METABOLOMICS DATA (Supplementary Figure 6)
stress_test_metabolomics_data <- read_csv('stress_test_metabolomics_data.csv')
```

### Figure 1

Profiling the photobioreactor community and Phormidium sp. AB48 isolate. Comparison of ASV proportions identified in biofilm source, laboratory culture and axenic culture.

```{r figure1}
community_profiling_data <- community_profiling_data_import  %>%
  pivot_longer(!index, names_to = 'Sample', values_to = "Reads") %>%
  filter(Reads > 19) %>%
  group_by(Sample) %>%
  mutate(Abundance = Reads/sum(Reads)*100) %>%
  mutate(Sample_Name = case_when(Sample == 'AB481' ~ 'Bioreactor\nCommunity', Sample == 'AB48P' ~ 'P. yuhuli', Sample == 'AB48C' ~ 'Lab\nCommunity')) %>%
  mutate(index = str_extract(index, '(?<=p__).+(?=;c)')) %>%
  group_by(Sample_Name, Sample, index) %>%
  summarise(Abundance = sum(Abundance)) %>%
  filter(!is.na(index))

community_profiling_data %>%
  filter(Sample != '2973', Sample != 'AB48_old') %>%
  mutate(Sample_Name = factor(Sample_Name, levels = c('Bioreactor\nCommunity', 'Lab\nCommunity', 'P. yuhuli'))) %>%
  ggplot(aes(x = Sample_Name, y = Abundance, fill = reorder(index, desc(Abundance)))) +
  geom_col() +
  labs(y = 'Relative Abundance (%)', x = '', title = '', fill = 'Phylum') +
  scale_fill_brewer(type = 'qual', palette="Set3") +
  project_theme +
  theme(axis.text.x = element_text(angle = 25, vjust=0.75), legend.text=element_text(size=14), legend.title=element_text(size=18))
```

### Figure 4

Growth of P. yuhuli AB48 (P.y.) under different conditions.

```{r figure4}
#Variables for errorbar offsetting
pd1 <- position_dodge(width = 0.25)
pd2 <- position_dodge(width = 0.43)
pd3 <- position_dodge(width = 0.68)
yl <- expression("d")

community_growth_curve <- community_growth_curve_import %>% 
    mutate(Condition = factor(Condition, levels=c('P.y.', 'P.y.(standing)', 'P.y.(community)')))

community_growth_curve %>%
  ggplot(aes(x = Day, y = OD, color = Condition)) +
  stat_summary(fun = mean, geom = "line", position = pd2, show.legend = TRUE, size = 2) +
  stat_summary(fun.data = "mean_se", fun.args = list(mult = 2), geom = "errorbar", width = 0.6, size = 1.2, position = pd2,  show.legend = FALSE) +
  labs(y = expression("OD"[750]), x = element_text("Days"), colour = '') +
  scale_color_manual(values=c("#000066", "#0000FF", "#339933")) +
  scale_y_continuous(limits=c(0, 4)) +
  scale_x_continuous(breaks=c(0, 2, 4, 7)) +
  theme(legend.position="bottom") + 
  project_theme

mixotrophic_growth_curve <- mixotrophic_growth_curve_import %>% 
    mutate(Condition = factor(Condition, levels=c('P.y.', 'P.y.(dark)', 'P.y.(glucose)', 'P.y.(glucose.dark)')))

mixotrophic_growth_curve %>%
  ggplot(aes(x = Day, y = OD, color = Condition)) +
  stat_summary(fun = mean, geom = "line", position = pd1, show.legend = TRUE, size = 2) +
  stat_summary(fun.data = "mean_se", fun.args = list(mult = 2), geom = "errorbar", width = 0.9, size = 1.2, position = pd1,  show.legend = FALSE) +
  labs(y = expression("OD"[750]), x = element_text("Days"), colour = '') +
  scale_color_manual(values=c("#000000", "#0000FF", "#339933", "#339999")) +
  scale_y_continuous(limits=c(0, 4)) +
  scale_x_continuous(breaks=c(0, 2, 4, 7)) +
  # scale_linetype_manual(values=c("solid", "solid", "solid", "solid")) +
  theme(legend.position="bottom") + 
  project_theme
```

### Figure 4

Growth of P. yuhuli AB48 at different concentrations of NaCl and NaOH.

```{r figure5}
NaCl_growth_curve <- NaCl_growth_curve_import %>% 
    mutate(Condition = factor(Condition, levels=c('0M', '0.5M', '1M', '1.5M', '2M', '2.5M', '3M')))

NaCl_growth_curve %>%
  ggplot(aes(x = Day, y = OD, color = Condition)) +
  stat_summary(fun = mean, geom = "line", position = pd3, show.legend = TRUE, size = 2) +
  stat_summary(fun.data = "mean_se", fun.args = list(mult = 2), geom = "errorbar", width = 1.6, size = 1.4, position = pd3,  show.legend = FALSE) +
  labs(y = expression("OD"[750]), x = element_text("Days"), color = "NaCl") +
  scale_color_manual(values=c("#006600", "#339933", "#00CC33", "#339999", "#6699FF", "#0000FF", "#000066")) +
  scale_y_continuous(limits=c(0, 3)) +
  scale_x_continuous(breaks=c(0, 2, 4, 7)) +
  theme(legend.position="bottom") + 
  guides(color=guide_legend(nrow=2,byrow=TRUE)) +
  project_theme

NaOH_growth_curve <- NaOH_growth_curve_import %>% 
    mutate(Condition = factor(Condition, levels=c('0mM', '50mM', '100mM', '125mM', '150mM')))

NaOH_growth_curve %>%
  ggplot(aes(x = Day, y = OD, color = Condition)) +
  stat_summary(fun = mean, geom = "line", position = pd3, show.legend = TRUE, size = 2) +
  stat_summary(fun.data = "mean_se", fun.args = list(mult = 2), geom = "errorbar", width = 1.2, size = 1.4, position = pd3) +
  labs(y = expression("OD"[750]), x = element_text("Days"), color = "NaOH") +
  scale_color_manual(values=c("#006600", "#00CC33", "#339999", "#6699FF", "#0000FF")) +
  scale_y_continuous(limits=c(0, 3)) +
  scale_x_continuous(breaks=c(0, 2, 4, 7)) +
  theme(legend.position="bottom") + 
  guides(color=guide_legend(nrow=2,byrow=TRUE)) +
  project_theme
```

### Figure 7

P. yuhuli AB48 grown on 0%, 1%, 10% and 100% working concentrations of Streptomycin (50 µg/mL), Apramycin (50 µg/mL), Chloramphenicol (25 µg/mL), and Tetracycline (10 µg/mL) antibiotics.

```{r figure7}
#Variables for errorbar offsetting
pd1 <- position_dodge(width = 0.25)
pd2 <- position_dodge(width = 0.15)
yl <- expression("d")

antibiotic_resistance_data %>%
  subset(Antibiotic == c("tetracycline", "No Antibiotic")) %>%
  mutate(Concentration = factor(Concentration, levels = c("0", "0.1", "1", "10"))) %>%
  ggplot(aes(x = Day, y = Optical_Density, color = Concentration)) +
  stat_summary(fun = mean, geom = "line", position = pd1, size = 2) +
  stat_summary(fun.data = "mean_se", fun.args = list(mult = 2), geom = "errorbar", width = 0.5, size = 1.4, position = pd1, show.legend = TRUE) +
  labs(y = expression("OD"[750]), x = element_text("Days"), color = expression(paste('Concentration (', mu, 'g/ml)', sep = ''))) +
  ggtitle("Tetracycline") +
  scale_x_continuous(breaks=c(0, 1, 2, 3, 4)) +
  scale_color_manual(values=c("#006600", "#00CC33", "#6699FF", "#0000FF")) +
  scale_y_continuous(limits=c(0, 2)) +
  project_theme +
  theme(legend.position="bottom")

antibiotic_resistance_data %>%
  subset(Antibiotic == c("streptamycin", "N.A.")) %>%
  mutate(Concentration = factor(Concentration, levels=c("0", "0.5", "5", "50"))) %>%
  ggplot(aes(x = Day, y = Optical_Density, color = Concentration)) +
  stat_summary(fun = mean, geom = "line", position = pd2, size = 2) +
  stat_summary(fun.data = "mean_se", fun.args = list(mult = 2), geom = "errorbar", width = 0.26, size = 1.4, position = pd2,  show.legend = TRUE) +
  labs(y = expression("OD"[750]), x = element_text("Days"), color = expression(paste('Concentration (', mu, 'g/ml)', sep = ''))) +
  ggtitle("Streptomycin") +
  scale_x_continuous(breaks=c(0, 1, 2)) +
  scale_color_manual(values=c("#006600", "#00CC33", "#6699FF", "#0000FF")) +
  scale_y_continuous(limits=c(0, 2)) + 
  project_theme +
  theme(legend.position="bottom")
  
antibiotic_resistance_data %>%
  subset(Antibiotic == c("apramycin", "No Antibiotic")) %>%
  mutate(Concentration = factor(Concentration, levels=c('0', '0.5', '5', '50'))) %>%
  ggplot(aes(x = Day, y = Optical_Density, color = Concentration)) +
  stat_summary(fun = mean, geom = "line", position = pd1, size = 2) +
  stat_summary(fun.data = "mean_se", fun.args = list(mult = 2), geom = "errorbar", width = 0.5, size = 1.4, position = pd1, show.legend = TRUE) +
  labs(y = expression("OD"[750]), x = element_text("Days"), color = expression(paste('Concentration (', mu, 'g/ml)', sep = ''))) +
  ggtitle("Apramycin") +
  scale_color_manual(values=c("#006600", "#00CC33", "#6699FF", "#0000FF")) +
  scale_y_continuous(limits=c(0, 2)) + 
  project_theme +
  theme(legend.position="bottom")
  
antibiotic_resistance_data %>%
  subset(Antibiotic == c("chloramphenicol", "N.A.")) %>%
  mutate(Concentration = factor(Concentration, levels=c('0', '0.25', '2.5', '25'))) %>%
  ggplot(aes(x = Day, y = Optical_Density, color = Concentration)) +
  stat_summary(fun = mean, geom = "line", position = pd2, size = 2) +
  stat_summary(fun.data = "mean_se", fun.args = list(mult = 2), geom = "errorbar", width = 0.26, size = 1.4, position = pd2, show.legend = TRUE) +
  labs(y = expression("OD"[750]), x = element_text("Days"), color = expression(paste('Concentration (', mu, 'g/ml)', sep = ''))) +
  ggtitle("Chloramphenicol") +
  scale_x_continuous(breaks=c(0, 1, 2)) +
  scale_color_manual(values=c("#006600", "#00CC33", "#6699FF", "#0000FF")) +
  scale_y_continuous(limits=c(0, 2)) + 
  project_theme +
  theme(legend.position="bottom")
```

### Figure 8
Voronoi diagram representing the _P. yuhuli_ AB48 proteome.

```{r figure8}
spectral_data_voronoi <- p_yuhuli_spectral_data %>%
  rename(locus_tag = 'Protein') %>%
  right_join(p_yuhuli_annotation, by = 'locus_tag') %>%
  mutate(cog_cat = case_when(length(cog_cat) > 1 ~ str_sub(cog_cat, 1, 1), length(cog_cat) == 1 ~ cog_cat)) %>%
  distinct() %>%
  group_by(Description, product, Condition, cog_cat, Function) %>%
  summarise(count = median(count)) %>%
  filter(count > 0) %>%
  ungroup() %>%
  group_by(Condition) %>%
  mutate(Percent = count/sum(count)*100) %>%
  mutate(Gene = case_when(product == 'SUL1' ~ 'BicA', product == 'TauA' ~ 'CmpC', product == 'TauB' ~ 'CmpD', product == 'TauC' ~ 'CmpB', !product %in% c('SUL1', 'TauA', 'TauB', 'TauC') ~ product)) %>%
  drop_na()

custom_pal_2 <- diverging_hcl(
  n = 7, 
  h = c(240, 128), 
  c = c(60, 80), 
  l = c(75, 97), 
  power = c(0.8, 1.5),
  rev = TRUE
)

voronoi_tree <- voronoiTreemap(
  data = spectral_data_voronoi,
  levels = c("Function", "Gene"),
  cell_size = "Percent",
  shape = "rectangle",
  positioning = c("clustered_by_area", "clustered_by_area"),
  seed = 1,
  maxIteration = 200,
  error_tol = 0.005,
  verbose = TRUE
)

drawTreemap(voronoi_tree, 
  color_palette = custom_pal_2,
  color_type = "cell_size",
  color_level = 2,
  label_level = c(1,2),
  label_size = c(3,2),
  label_color = c(grey(0), grey(0.5)),
  border_color = grey(0.9)
)
```

### Figure 9
The molybdenum nitrogenase operon from _P. yuhuli_ AB48 is syntenic with those of nitrogen-fixing _P. lacuna_ and _P. alkaliphilum_. 

```{r figure9}
nif_synteny_df <- nif_synteny_df %>%
  group_by(molecule) %>%
  mutate(start_mod = start-min(start), 
         end_mod = end-min(start))

nif_synteny_df %>%
  ggplot(aes(xmin = start_mod, xmax = end_mod, y = molecule, fill = gene, forward = orientation)) +
  geom_gene_arrow() +
  # geom_blank(data = dummies) +
  facet_wrap(~ molecule, scales = "free", ncol = 1) +
  scale_fill_brewer(palette = "Set3") +
  theme_genes() +
  labs(y = '', fill = 'Gene')
```


#### Figure S6
Impact of high-salinity and alkaline conditions on _P. yuhuli_ AB48 proteomics and metabolomics. Boxplots show relative of selected proteins and metabolites, based on peptide counts and m/Z, respectively. Boxes contain values from 4 samples. 

```{r figureS6}
stress_test_spectral_data %>%
  group_by(product, Condition, Sample_ID, Description, locus_tag, Gene) %>%
  summarise(count = sum(count)) %>%
  ggplot(aes(x = Condition, y = count)) +
  geom_boxplot() +
  facet_wrap(~ Gene, scales = "free_y", labeller = label_wrap_gen(),nrow = 2) +
  labs(y = 'Peptide Count', x = NULL, title = "Protein Abundance by Condition")

stress_test_metabolomics_data %>%
  mutate(Metabolite = factor(Metabolite, levels=c('glycerol', 'D-glucose-6-phosphate', 'D-fructose-6-phosphate', 'sucrose', 'L-glutamine acid', 'carbonate ion', 'xanthopterin*'))) %>%
  ggplot(aes(x = Condition, y = metabolite_mZ)) +
  geom_boxplot() +
  facet_wrap(~ Metabolite, scales = "free_y", labeller = label_wrap_gen()) +
  ylim(0, NA) %>%
  labs(y = 'm / Z', x = NULL, title = 'Metabolite m/Z by Condition')
```
