# Supplementary material for: The survivor strain: isolation and characterization of Phormidium yuhuli AB48, a filamentous phototactic cyanobacterium with biotechnological potential
Source: Front Bioeng Biotechnol. 2022 Aug 15;10:932695. doi: 10.3389/fbioe.2022.932695 (PMC9420970; doi:10.3389/fbioe.2022.932695)
Supplement: Supplementary file 1 [file DataSheet1.ZIP › Kock_supplementary_materials_revised/tree_genome_info.tsv]

Genome	NCBI Accession	GTDB taxonomy
Melainabacteria_sp_nbed3b74	GCA_902168245.1	d__Bacteria; p__Cyanobacteria; c__Vampirovibrionia; o__Vampirovibrionales; f__Vampirovibrionaceae; g__Vampirovibrio; s__Vampirovibrio sp902168245
Nostoc_sp_PCC_7120	GCF_000009705.1	d__Bacteria; p__Cyanobacteria; c__Cyanobacteriia; o__Cyanobacteriales; f__Nostocaceae; g__Trichormus; s__Trichormus sp000009705
Synechococcus_elongatus_PCC_6301	GCF_000010065.1	d__Bacteria; p__Cyanobacteria; c__Cyanobacteriia; o__Synechococcales; f__Synechococcaceae; g__Synechococcus; s__Synechococcus elongatus
Gloeobacter_violaceus_PCC_7421	GCF_000011385.1	d__Bacteria; p__Cyanobacteria; c__Cyanobacteriia; o__Gloeobacterales; f__Gloeobacteraceae; g__Gloeobacter; s__Gloeobacter violaceus
Prochlorococcus_marinus_str_MIT_9215	GCF_000018065.1	d__Bacteria; p__Cyanobacteria; c__Cyanobacteriia; o__PCC-6307; f__Cyanobiaceae; g__Prochlorococcus_A; s__Prochlorococcus_A marinus_A
Synechocystis_sp_PCC_6803_substr_PCC-P	GCF_000284455.1	d__Bacteria; p__Cyanobacteria; c__Cyanobacteriia; o__Cyanobacteriales; f__Microcystaceae_A; g__Synechocystis; s__Synechocystis sp000284455
Oscillatoria_acuminata_PCC_6304	GCF_000317105.1	d__Bacteria; p__Cyanobacteria; c__Cyanobacteriia; o__Cyanobacteriales; f__Oscillatoriaceae; g__Oscillatoria; s__Oscillatoria acuminata
Anabaena_cylindrica_PCC_7122	GCF_000317695.1	d__Bacteria; p__Cyanobacteria; c__Cyanobacteriia; o__Cyanobacteriales; f__Nostocaceae; g__Anabaena; s__Anabaena cylindrica
Phormidium_willei_BDU_130791	GCF_001637315.1	d__Bacteria; p__Cyanobacteria; c__Cyanobacteriia; o__Cyanobacteriales; f__Geitlerinemaceae; g__Phormidium_A; s__Phormidium_A willei_A
Geitlerinema_sp_PCC_9228	GCF_001870905.1	d__Bacteria; p__Cyanobacteria; c__Cyanobacteriia; o__Cyanobacteriales; f__Geitlerinemaceae_A; g__PCC-9228; s__PCC-9228 sp001870905
Phormidium_ambiguum_IAM_M-71	GCF_001904725.1	d__Bacteria; p__Cyanobacteria; c__Cyanobacteriia; o__Cyanobacteriales; f__Phormidiaceae_A; g__Phormidium_B; s__Phormidium_B ambiguum
Leptolyngbya_sp_BL0902	GCF_016403105.1	d__Bacteria; p__Cyanobacteria; c__Cyanobacteriia; o__Phormidesmiales; f__Phormidesmiaceae; g__Nodosilinea; s__Nodosilinea sp016403105
Geitlerinema_sp_BBD_1991-9	GCA_001657325.1	d__Bacteria; p__Cyanobacteria; c__Cyanobacteriia; o__Cyanobacteriales; f__Geitlerinemaceae; g__Geitlerinema; s__Geitlerinema sp001657325
Geitlerinema_sp_FC_II	GCA_002286845.1	d__Bacteria; p__Cyanobacteria; c__Cyanobacteriia; o__Oscillatoriales; f__Coleofasciculaceae; g__Geitlerinema; s__
Geitlerinema_sp_P-1104	GCF_012911965.1	d__Bacteria; p__Cyanobacteria; c__Cyanobacteriia; o__Cyanobacteriales; f__Geitlerinemaceae; g__Phormidium_A; s__Phormidium_A sp007126595
Geitlerinema_sp_PCC_9228	GCF_001870905.1	d__Bacteria; p__Cyanobacteria; c__Cyanobacteriia; o__Cyanobacteriales; f__Geitlerinemaceae_A; g__PCC-9228; s__PCC-9228 sp001870905
Phormidium_alkaliphilum	GCA_020386575.1	NA
Phormidium_lacuna_HE10JO	GCA_900149785.2	d__Bacteria; p__Cyanobacteria; c__Cyanobacteriia; o__Cyanobacteriales; f__Geitlerinemaceae; g__Phormidium_A; s__Phormidium_A willei_A
Phormidium_sp_GEM2_Bin31	GCA_007693465.1	d__Bacteria; p__Cyanobacteria; c__Cyanobacteriia; o__Cyanobacteriales; f__Geitlerinemaceae; g__Phormidium_A; s__Phormidium_A sp007693465
Phormidium_sp_OSCR	GCA_001314905.1	d__Bacteria; p__Cyanobacteria; c__Cyanobacteriia; o__Cyanobacteriales; f__Geitlerinemaceae; g__Phormidium_A; s__Phormidium_A sp001314905
Phormidium_sp_SL48-SHIP	GCA_004299065.1	d__Bacteria; p__Cyanobacteria; c__Cyanobacteriia; o__Cyanobacteriales; f__Geitlerinemaceae; g__Phormidium_A; s__Phormidium_A sp004299065
Phormidium_yuhuli	NA	NA
Sodalinema_gerasimenkoae_IPPAS_B-353	GCF_009846485.1	d__Bacteria; p__Cyanobacteria; c__Cyanobacteriia; o__Cyanobacteriales; f__Geitlerinemaceae; g__Phormidium_A; s__Phormidium_A sp009846485
