# Supplementary material for: The survivor strain: isolation and characterization of Phormidium yuhuli AB48, a filamentous phototactic cyanobacterium with biotechnological potential
Source: Front Bioeng Biotechnol. 2022 Aug 15;10:932695. doi: 10.3389/fbioe.2022.932695 (PMC9420970; doi:10.3389/fbioe.2022.932695)
Supplement: Supplementary file 1 [file DataSheet1.ZIP › Kock_supplementary_materials_revised/p_yuhuli_annotation.csv]

locus_tag	cog	cog_rep	cog_cat	cog_desc	product	gene_type	gene_name	enzyme	enzyme_desc	kegg	kegg_desc	func_desc	Function
BFNMCIJK_01752	COG5688	COG5688	C	Phycocyanin/phycoerythrin beta chain, CpcB/CpeB	CpcB	CDS	cpcB	C-phycocyanin beta chain	hypothetical protein	K02285	cpcB; phycocyanin beta chain	Energy production and conversion	Energy
BFNMCIJK_01753	COG5687	COG5687	C	Phycocyanin alpha chain, CpcA/CpeB	CpcA	CDS	cpcA	C-phycocyanin alpha chain	hypothetical protein	K02284	cpcA; phycocyanin alpha chain	Energy production and conversion	Energy
BFNMCIJK_00735	COG5685	COG5685	C	Allophycocyanin beta chain	ApcB	CDS	apcB	Allophycocyanin beta chain	hypothetical protein	K02093	apcB; allophycocyanin beta subunit	Energy production and conversion	Energy
BFNMCIJK_01515	COG5693	COG5693	C	Phycobilisome linker protein ApcE	ApcE	CDS	apcE	4.-.-.-	Phycobiliprotein ApcE	K02096	apcE; phycobilisome core-membrane linker protein	Energy production and conversion	Energy
BFNMCIJK_02790	COG0050	COG0050	J	Translation elongation factor EF-Tu, a GTPase	TufA	CDS	tuf	Elongation factor Tu	hypothetical protein	K02358	tuf, TUFM; elongation factor Tu	Translation	Translation
BFNMCIJK_01789	COG1850	COG1850	G	Ribulose 1,5-bisphosphate carboxylase, large subunit, or a RuBisCO-like protein	RbcL	CDS	cbbL	4.1.1.39	Ribulose bisphosphate carboxylase large chain	K01601	rbcL, cbbL; ribulose-bisphosphate carboxylase large chain [EC:4.1.1.39]	Carbohydrate metabolism and transport	Carbohydrates
BFNMCIJK_00090	COG0055	COG0055	C	FoF1-type ATP synthase, beta subunit	AtpD	CDS	atpD	3.6.3.14	ATP synthase subunit beta	K02112	ATPF1B, atpD; F-type H+/Na+-transporting ATPase subunit beta [EC:7.1.2.2 7.2.2.1]	Energy production and conversion	Energy
BFNMCIJK_00020	COG0459	COG0459	O	Chaperonin GroEL (HSP60 family)	GroEL	CDS	groL1	60 kDa chaperonin 1	hypothetical protein	K04077	groEL, HSPD1; chaperonin GroEL	Post-translational modification, protein turnover, chaperone functions	Translation
BFNMCIJK_00063	COG5704	COG5704	C	Photosystem I reaction center subunit II, PsaD	PsaD	CDS	psaD	Photosystem I reaction center subunit II	hypothetical protein	K02692	psaD; photosystem I subunit II	Energy production and conversion	Energy
BFNMCIJK_00736	COG5684	COG5684	C	Allophycocyanin alpha chain	ApcA	CDS	apcA	Allophycocyanin alpha chain	hypothetical protein	K02092	apcA; allophycocyanin alpha subunit	Energy production and conversion	Energy
BFNMCIJK_01754	COG5694	COG5694	C	Phycobilisome linker ApcECpcD fusion protein	ApcE-CpcD	CDS	cpcC1	Phycobilisome 32.1 kDa linker polypeptide, phycocyanin-associated, rod 1	hypothetical protein	K02286	cpcC; phycocyanin-associated rod linker protein	Energy production and conversion	Energy
BFNMCIJK_01485	COG5701	COG5701	C	Photosystem I reaction center subunit A1, PsaA	PsaA	CDS	psaA	1.97.1.12	Photosystem I P700 chlorophyll a apoprotein A1	K02689	psaA; photosystem I P700 chlorophyll a apoprotein A1	Energy production and conversion	Energy
BFNMCIJK_02259	COG5694	COG5694	C	Phycobilisome linker ApcECpcD fusion protein	ApcE-CpcD	CDS	cpcG	Phycobilisome rod-core linker polypeptide CpcG	hypothetical protein	K02290	cpcG; phycobilisome rod-core linker protein	Energy production and conversion	Energy
BFNMCIJK_01791	COG0663;COG4451	COG0663	R	Carbonic anhydrase or acetyltransferase, isoleucine patch superfamily	PaaY	CDS	caiE_2	Carnitine operon protein CaiE	hypothetical protein	K08698	ccmM; carbon dioxide concentrating mechanism protein CcmM	General Functional Prediction only	Other
BFNMCIJK_01960	COG0174	COG0174	E	Glutamine synthetase	GlnA	CDS	glnA	6.3.1.2	Glutamine synthetase	K01915	glnA, GLUL; glutamine synthetase [EC:6.3.1.2]	Amino Acid metabolis and transport	Amino Acids
BFNMCIJK_01507	COG0056	COG0056	C	FoF1-type ATP synthase, alpha subunit	AtpA	CDS	atpA	3.6.3.14	ATP synthase subunit alpha	K02111	ATPF1A, atpA; F-type H+/Na+-transporting ATPase subunit alpha [EC:7.1.2.2 7.2.2.1]	Energy production and conversion	Energy
BFNMCIJK_01292	COG0057	COG0057	G	Glyceraldehyde-3-phosphate dehydrogenase/erythrose-4-phosphate dehydrogenase	GapA	CDS	gap2	1.2.1.59	Glyceraldehyde-3-phosphate dehydrogenase 2	K00150	gap2; glyceraldehyde-3-phosphate dehydrogenase (NAD(P)) [EC:1.2.1.59]	Carbohydrate metabolism and transport	Carbohydrates
BFNMCIJK_01484	COG5702	COG5702	C	Photosystem I reaction center subunit A2, PsaB	PsaB	CDS	psaB	1.97.1.12	Photosystem I P700 chlorophyll a apoprotein A2	K02690	psaB; photosystem I P700 chlorophyll a apoprotein A2	Energy production and conversion	Energy
BFNMCIJK_02735	COG2931	COG2931	Q	Ca2+-binding protein, RTX toxin-related	NA	CDS	prcA_2	3.4.21.-	Calcium-dependent protease	Unknown	Unknown	Secondary Structure	Structure
BFNMCIJK_01042	COG5675	COG5675	C	Ferredoxin-NADP+ oxidoreductase PetH, often fused with N-terminal CpcD domain	PetH	CDS	petH	1.18.1.2	Ferredoxin--NADP reductase	K02641	petH; ferredoxin--NADP+ reductase [EC:1.18.1.2]	Energy production and conversion	Energy
BFNMCIJK_00285	COG0574	COG0574	G	Phosphoenolpyruvate synthase/pyruvate phosphate dikinase	PpsA	CDS	ppsA_1	2.7.9.2	Phosphoenolpyruvate synthase	K01007	pps, ppsA; pyruvate, water dikinase [EC:2.7.9.2]	Carbohydrate metabolism and transport	Carbohydrates
BFNMCIJK_04042	COG0021	COG0021	G	Transketolase	TktA	CDS	tktB	2.2.1.1	Transketolase 2	Unknown	Unknown	Carbohydrate metabolism and transport	Carbohydrates
BFNMCIJK_02070	COG1579	COG1579	R	Predicted nucleic acid-binding protein DR0291, contains C4-type Zn-ribbon domain	DR0291	CDS	slpA_4	S-layer protein SlpA	hypothetical protein	Unknown	Unknown	General Functional Prediction only	Other
BFNMCIJK_03728	COG0021	COG0021	G	Transketolase	TktA	CDS	tkt	2.2.1.1	Transketolase	K00615	E2.2.1.1, tktA, tktB; transketolase [EC:2.2.1.1]	Carbohydrate metabolism and transport	Carbohydrates
BFNMCIJK_00588	COG0191	COG0191	G	Fructose/tagatose bisphosphate aldolase	Fba	CDS	fbaA	4.1.2.13	Fructose-bisphosphate aldolase class 2	K01624	FBA, fbaA; fructose-bisphosphate aldolase, class II [EC:4.1.2.13]	Carbohydrate metabolism and transport	Carbohydrates
BFNMCIJK_03083	COG0086	COG0086	K	DNA-directed RNA polymerase, beta' subunit/160 kD subunit	RpoC	CDS	rpoC_2	2.7.7.6	DNA-directed RNA polymerase subunit beta'	K03046	rpoC; DNA-directed RNA polymerase subunit beta' [EC:2.7.7.6]	Transcription	Transcription
BFNMCIJK_03007	COG1185	COG1185	J	Polyribonucleotide nucleotidyltransferase (polynucleotide phosphorylase)	Pnp	CDS	pnp	2.7.7.8	Polyribonucleotide nucleotidyltransferase	K00962	pnp, PNPT1; polyribonucleotide nucleotidyltransferase [EC:2.7.7.8]	Translation	Translation
BFNMCIJK_03081	COG0085	COG0085	K	DNA-directed RNA polymerase, beta subunit/140 kD subunit	RpoB	CDS	rpoB	2.7.7.6	DNA-directed RNA polymerase subunit beta	K03043	rpoB; DNA-directed RNA polymerase subunit beta [EC:2.7.7.6]	Transcription	Transcription
BFNMCIJK_00880	COG0443	COG0443	O	Molecular chaperone DnaK (HSP70)	DnaK	CDS	dnaK2_1	Chaperone protein dnaK2	hypothetical protein	K04043	dnaK, HSPA9; molecular chaperone DnaK	Post-translational modification, protein turnover, chaperone functions	Translation
BFNMCIJK_02984	COG0070;COG0069;COG0067	COG0070	E	Glutamate synthase domain 3	GltB3	CDS	gltS	1.4.7.1	Ferredoxin-dependent glutamate synthase 2	K00284	GLU, gltS; glutamate synthase (ferredoxin) [EC:1.4.7.1]	Amino Acid metabolis and transport	Amino Acids
BFNMCIJK_03498	COG0126	COG0126	G	3-phosphoglycerate kinase	Pgk	CDS	pgk	2.7.2.3	Phosphoglycerate kinase	K00927	PGK, pgk; phosphoglycerate kinase [EC:2.7.2.3]	Carbohydrate metabolism and transport	Carbohydrates
BFNMCIJK_01072	COG5717	COG5717	C	Photosystem II reaction center chlorophyll a-binding protein CP47, PsbB	PsbB	CDS	psbB	Photosystem II CP47 reaction center protein	hypothetical protein	K02704	psbB; photosystem II CP47 chlorophyll apoprotein	Energy production and conversion	Energy
BFNMCIJK_02940	COG5718	COG5718	C	Photosystem II reaction center chlorophyll a-binding protein CP43, PsbC	PsbC	CDS	psbC	Photosystem II CP43 reaction center protein	hypothetical protein	K02705	psbC; photosystem II CP43 chlorophyll apoprotein	Energy production and conversion	Energy
BFNMCIJK_02791	COG0480	COG0480	J	Translation elongation factor EF-G, a GTPase	FusA	CDS	fusA_1	Elongation factor G	hypothetical protein	K02355	fusA, GFM, EFG; elongation factor G	Translation	Translation
BFNMCIJK_03244	COG0365	COG0365	I	Acyl-coenzyme A synthetase/AMP-(fatty) acid ligase	Acs	CDS	acsA	6.2.1.1	Acetyl-coenzyme A synthetase	K01895	ACSS1_2, acs; acetyl-CoA synthetase [EC:6.2.1.1]	Lipid metabolism	Lipids
BFNMCIJK_00135	COG0653	COG0653	U	Preprotein translocase subunit SecA (ATPase, RNA helicase)	SecA	CDS	secA	Protein translocase subunit SecA	hypothetical protein	K03070	secA; preprotein translocase subunit SecA [EC:7.4.2.8]	Intracellular trafficing and secretion	Transport
BFNMCIJK_03804	COG0542	COG0542	O	ATP-dependent Clp protease, ATP-binding subunit ClpA	ClpA	CDS	clpC_3	Negative regulator of genetic competence ClpC/MecB	hypothetical protein	K03696	clpC; ATP-dependent Clp protease ATP-binding subunit ClpC	Post-translational modification, protein turnover, chaperone functions	Translation
BFNMCIJK_00208	COG5744	COG5744	C	PsbC-PsaL fusion protein	PsbC2	CDS	psaL	Photosystem I reaction center subunit XI	hypothetical protein	K02699	psaL; photosystem I subunit XI	Energy production and conversion	Energy
BFNMCIJK_01064	COG0715	COG0715	P	ABC-type nitrate/sulfonate/bicarbonate transport system, periplasmic component	TauA	CDS	nrtA	Nitrate transport protein NrtA	hypothetical protein	K15576	nrtA, nasF, cynA; nitrate/nitrite transport system substrate-binding protein	Inorganic ion transport and metabolism	Transport
BFNMCIJK_03708	COG0459	COG0459	O	Chaperonin GroEL (HSP60 family)	GroEL	CDS	groL2	60 kDa chaperonin 2	hypothetical protein	K04077	groEL, HSPD1; chaperonin GroEL	Post-translational modification, protein turnover, chaperone functions	Translation
BFNMCIJK_00354	COG1494	COG1494	G	Fructose-1,6-bisphosphatase/sedoheptulose 1,7-bisphosphatase or related protein	GlpX	CDS	3.1.3.11	D-fructose 1,6-bisphosphatase class 2/sedoheptulose 1,7-bisphosphatase	hypothetical protein	K11532	glpX-SEBP; fructose-1,6-bisphosphatase II / sedoheptulose-1,7-bisphosphatase [EC:3.1.3.11 3.1.3.37]	Carbohydrate metabolism and transport	Carbohydrates
BFNMCIJK_00254	COG0515	COG0515	T	Serine/threonine protein kinase	SPS1	CDS	hypothetical protein	hypothetical protein	hypothetical protein	Unknown	Unknown	Signal Transduction	Signalling
BFNMCIJK_01063	COG4632	COG4632	G	Sugar-P-sugar glycosidase (uncovering enzyme, UCE), NAGPA superfamily	NAGPA	CDS	ancA_1	Cellulosome-anchoring protein	hypothetical protein	Unknown	Unknown	Carbohydrate metabolism and transport	Carbohydrates
BFNMCIJK_01961	COG5685	COG5685	C	Allophycocyanin beta chain	ApcB	CDS	apcD	Phycobiliprotein beta chain	hypothetical protein	K02097	apcF; phycobilisome core component	Energy production and conversion	Energy
BFNMCIJK_01421	COG0572	COG0572	F	Uridine kinase	Udk	CDS	prk	2.7.1.19	Phosphoribulokinase	K00855	PRK, prkB; phosphoribulokinase [EC:2.7.1.19]	Nucleotide metabolism and transport	Nucleotides
BFNMCIJK_01184	COG0532	COG0532	J	Translation initiation factor IF-2, a GTPase	InfB	CDS	infB	Translation initiation factor IF-2	hypothetical protein	K02519	infB, MTIF2; translation initiation factor IF-2	Translation	Translation
BFNMCIJK_01434	COG1579	COG1579	R	Predicted nucleic acid-binding protein DR0291, contains C4-type Zn-ribbon domain	DR0291	CDS	slpA_1	S-layer protein SlpA	hypothetical protein	Unknown	Unknown	General Functional Prediction only	Other
BFNMCIJK_00931	COG0060	COG0060	J	Isoleucyl-tRNA synthetase	IleS	CDS	ileS	6.1.1.5	Isoleucine--tRNA ligase	K01870	IARS, ileS; isoleucyl-tRNA synthetase [EC:6.1.1.5]	Translation	Translation
BFNMCIJK_01079	COG5705	COG5705	C	Photosystem I reaction center subunit IV, PsaE	PsaE	CDS	psaE	Photosystem I reaction center subunit IV	hypothetical protein	K02693	psaE; photosystem I subunit IV	Energy production and conversion	Energy
BFNMCIJK_04063	COG0644	COG0644	C	Dehydrogenase (flavoprotein)	FixC	CDS	kmo	1.14.13.9	Kynurenine 3-monooxygenase	K10960	chlP, bchP; geranylgeranyl diphosphate/geranylgeranyl-bacteriochlorophyllide a reductase [EC:1.3.1.83 1.3.1.111]	Energy production and conversion	Energy
BFNMCIJK_01506	COG0224	COG0224	C	FoF1-type ATP synthase, gamma subunit	AtpG	CDS	atpG_1	ATP synthase gamma chain	hypothetical protein	K02115	ATPF1G, atpG; F-type H+-transporting ATPase subunit gamma	Energy production and conversion	Energy
BFNMCIJK_02224	COG0465	COG0465	O	ATP-dependent Zn proteases	HflB	CDS	ftsH3_1	3.4.24.-	ATP-dependent zinc metalloprotease FtsH 3	K03798	ftsH, hflB; cell division protease FtsH [EC:3.4.24.-]	Post-translational modification, protein turnover, chaperone functions	Translation
BFNMCIJK_01628	COG1049	COG1049	C	Aconitase B	AcnB	CDS	acnB	4.2.1.3	Aconitate hydratase B	K01682	acnB; aconitate hydratase 2 / 2-methylisocitrate dehydratase [EC:4.2.1.3 4.2.1.99]	Energy production and conversion	Energy
BFNMCIJK_02222	COG5729	COG5729	C	Photosystem II reaction center Mn-stabilizing protein, PsbO	PsbO	CDS	psbO	Photosystem II manganese-stabilizing polypeptide	hypothetical protein	K02716	psbO; photosystem II oxygen-evolving enhancer protein 1	Energy production and conversion	Energy
BFNMCIJK_00263	COG0058	COG0058	G	Glucan phosphorylase	GlgP	CDS	malP	2.4.1.1	Maltodextrin phosphorylase	K00688	PYG, glgP; glycogen phosphorylase [EC:2.4.1.1]	Carbohydrate metabolism and transport	Carbohydrates
BFNMCIJK_03453	COG1196	COG1196	D	Chromosome segregation ATPase Smc	Smc	CDS	slpA_6	S-layer protein SlpA	hypothetical protein	Unknown	Unknown	Cell cycle control and mitosis	Cell
BFNMCIJK_02244	COG0544	COG0544	O	FKBP-type peptidyl-prolyl cis-trans isomerase (trigger factor)	Tig	CDS	tig	5.2.1.8	Trigger factor	K03545	tig; trigger factor	Post-translational modification, protein turnover, chaperone functions	Translation
BFNMCIJK_03848	COG0265	COG0265	O	Periplasmic serine protease, S1-C subfamily, contain C-terminal PDZ domain	DegQ	CDS	ycf3_16	Photosystem I assembly protein Ycf3	hypothetical protein	Unknown	Unknown	Post-translational modification, protein turnover, chaperone functions	Translation
BFNMCIJK_01413	COG1429	COG1429	H	Cobalamin biosynthesis protein CobN, Mg-chelatase	CobN	CDS	cobN_1	6.6.1.2	Aerobic cobaltochelatase subunit CobN	K03403	chlH, bchH; magnesium chelatase subunit H [EC:6.6.1.1]	Coenzyme metabolism	Coenzyme
BFNMCIJK_02934	COG0155	COG0155	P	Sulfite reductase, beta subunit (hemoprotein)	CysI	CDS	sir_2	1.8.7.1	Sulfite reductase [ferredoxin]	K00392	sir; sulfite reductase (ferredoxin) [EC:1.8.7.1]	Inorganic ion transport and metabolism	Transport
BFNMCIJK_02737	COG4995	COG4995	S	Uncharacterized conserved protein, contains CHAT domain	NA	CDS	hypothetical protein	hypothetical protein	hypothetical protein	Unknown	Unknown	Function Unknown	Other
BFNMCIJK_02736	COG2831	COG2831	U	Hemolysin activation/secretion protein	FhaC	CDS	hxuB_3	Heme/hemopexin transporter protein HuxB	hypothetical protein	Unknown	Unknown	Intracellular trafficing and secretion	Transport
BFNMCIJK_03095	COG0448	COG0448	G	Glucose-1-phosphate adenylyltransferase (ADP-glucose pyrophosphorylase)	GlgC	CDS	glgC	2.7.7.27	Glucose-1-phosphate adenylyltransferase	K00975	glgC; glucose-1-phosphate adenylyltransferase [EC:2.7.7.27]	Carbohydrate metabolism and transport	Carbohydrates
BFNMCIJK_01422	COG0465	COG0465	O	ATP-dependent Zn proteases	HflB	CDS	ftsH2_1	3.4.24.-	ATP-dependent zinc metalloprotease FtsH 2	K03798	ftsH, hflB; cell division protease FtsH [EC:3.4.24.-]	Post-translational modification, protein turnover, chaperone functions	Translation
BFNMCIJK_02130	COG0499	COG0499	H	S-adenosylhomocysteine hydrolase	SAM1	CDS	ahcY	3.3.1.1	Adenosylhomocysteinase	K01251	E3.3.1.1, ahcY; adenosylhomocysteinase [EC:3.3.1.1]	Coenzyme metabolism	Coenzyme
BFNMCIJK_01529	COG5684	COG5684	C	Allophycocyanin alpha chain	ApcA	CDS	Allophycocyanin alpha-B chain	hypothetical protein	hypothetical protein	K02095	apcD; allophycocyanin-B	Energy production and conversion	Energy
BFNMCIJK_01356	COG0111	COG0111	H	Phosphoglycerate dehydrogenase or related dehydrogenase	SerA	CDS	serA	1.1.1.95	D-3-phosphoglycerate dehydrogenase	K00058	serA, PHGDH; D-3-phosphoglycerate dehydrogenase / 2-oxoglutarate reductase [EC:1.1.1.95 1.1.1.399]	Coenzyme metabolism	Coenzyme
BFNMCIJK_00890	COG0495	COG0495	J	Leucyl-tRNA synthetase	LeuS	CDS	leuS	6.1.1.4	Leucine--tRNA ligase	K01869	LARS, leuS; leucyl-tRNA synthetase [EC:6.1.1.4]	Translation	Translation
BFNMCIJK_01075	COG0539	COG0539	J	Ribosomal protein S1	RpsA	CDS	rpsA_2	30S ribosomal protein S1	hypothetical protein	K02945	RP-S1, rpsA; small subunit ribosomal protein S1	Translation	Translation
BFNMCIJK_03235	COG0589	COG0589	T	Nucleotide-binding universal stress protein, UspA family	UspA	CDS	hypothetical protein	hypothetical protein	hypothetical protein	Unknown	Unknown	Signal Transduction	Signalling
BFNMCIJK_02887	COG0542	COG0542	O	ATP-dependent Clp protease, ATP-binding subunit ClpA	ClpA	CDS	clpC_2	ATP-dependent Clp protease ATP-binding subunit ClpC	hypothetical protein	K03696	clpC; ATP-dependent Clp protease ATP-binding subunit ClpC	Post-translational modification, protein turnover, chaperone functions	Translation
BFNMCIJK_03750	COG0769;COG1181	COG0769	M	UDP-N-acetylmuramyl tripeptide synthase	MurE	CDS	cphA	6.3.2.29	Cyanophycin synthetase	K03802	cphA; cyanophycin synthetase [EC:6.3.2.29 6.3.2.30]	Cell wall/membrane/envelop biogenesis	Cell wall
BFNMCIJK_01948	COG3108	COG3108	S	Uncharacterized conserved protein YcbK, DUF882 family	YcbK	CDS	hypothetical protein	hypothetical protein	hypothetical protein	Unknown	Unknown	Function Unknown	Other
BFNMCIJK_03002	COG2931	COG2931	Q	Ca2+-binding protein, RTX toxin-related	NA	CDS	hypothetical protein	hypothetical protein	hypothetical protein	Unknown	Unknown	Secondary Structure	Structure
BFNMCIJK_01066	COG0715;COG1116	COG0715	P	ABC-type nitrate/sulfonate/bicarbonate transport system, periplasmic component	TauA	CDS	cmpC	3.6.3.-	Bicarbonate transport ATP-binding protein CmpC	K15578	nrtC, nasD; nitrate/nitrite transport system ATP-binding protein [EC:7.3.2.4]	Inorganic ion transport and metabolism	Transport
BFNMCIJK_01459	COG2873	COG2873	E	O-acetylhomoserine/O-acetylserine sulfhydrylase, pyridoxal phosphate-dependent	MET17	CDS	mgl	4.4.1.11	L-methionine gamma-lyase	K17069	MET17; O-acetylhomoserine/O-acetylserine sulfhydrylase [EC:2.5.1.49 2.5.1.47]	Amino Acid metabolis and transport	Amino Acids
BFNMCIJK_02463	COG0092	COG0092	J	Ribosomal protein S3	RpsC	CDS	rpsC	30S ribosomal protein S3	hypothetical protein	K02982	RP-S3, rpsC; small subunit ribosomal protein S3	Translation	Translation
BFNMCIJK_01820	COG2268	COG2268	S	Uncharacterized membrane protein YqiK, contains Band7/PHB/SPFH domain	YqiK	CDS	yqiK	Inner membrane protein YqiK	hypothetical protein	Unknown	Unknown	Function Unknown	Other
BFNMCIJK_03450	COG0155;COG0633	COG0155	P	Sulfite reductase, beta subunit (hemoprotein)	CysI	CDS	sir_3	1.8.7.1	Sulfite reductase [ferredoxin]	K00366	nirA; ferredoxin-nitrite reductase [EC:1.7.7.1]	Inorganic ion transport and metabolism	Transport
BFNMCIJK_02936	COG5706	COG5706	C	Photosystem I reaction center subunit III, PsaF	PsaF	CDS	psaF	Photosystem I reaction center subunit III	hypothetical protein	K02694	psaF; photosystem I subunit III	Energy production and conversion	Energy
BFNMCIJK_00447	COG3914;COG0457	COG3914	O	Predicted O-linked N-acetylglucosamine transferase, SPINDLY family	Spy	CDS	2.4.1.-	UDP-glucose:protein N-beta-glucosyltransferase	hypothetical protein	Unknown	Unknown	Post-translational modification, protein turnover, chaperone functions	Translation
BFNMCIJK_00734	COG5686	COG5686	C	Phycobilisome linker polypeptide	ApcC	CDS	apcC	Phycobilisome 7.8 kDa linker polypeptide, allophycocyanin-associated, core	hypothetical protein	K02094	apcC; phycobilisome core linker protein	Energy production and conversion	Energy
BFNMCIJK_02729	COG1404	COG1404	O	Serine protease, subtilisin family	AprE	CDS	wprA	3.4.21.-	Cell wall-associated protease	Unknown	Unknown	Post-translational modification, protein turnover, chaperone functions	Translation
BFNMCIJK_02689	COG3957	COG3957	G	Phosphoketolase	XFP	CDS	xfp	4.1.2.22	Xylulose-5-phosphate/fructose-6-phosphate phosphoketolase	Unknown	Unknown	Carbohydrate metabolism and transport	Carbohydrates
BFNMCIJK_01438	COG1543	COG1543	G	Predicted glycosyl hydrolase, contains GH57 and DUF1957 domains	NA	CDS	2.4.1.18	1,4-alpha-glucan branching enzyme	hypothetical protein	K16149	K16149; 1,4-alpha-glucan branching enzyme [EC:2.4.1.18]	Carbohydrate metabolism and transport	Carbohydrates
BFNMCIJK_01054	COG0541	COG0541	U	Signal recognition particle GTPase	Ffh	CDS	ffh	Signal recognition particle protein	hypothetical protein	K03106	SRP54, ffh; signal recognition particle subunit SRP54 [EC:3.6.5.4]	Intracellular trafficing and secretion	Transport
BFNMCIJK_02722	COG1144;COG1014;COG1013;COG0674	COG1144	C	Pyruvate:ferredoxin oxidoreductase or related 2-oxoacid:ferredoxin oxidoreductase, delta subunit	PorD	CDS	nifJ	1.2.7.-	Pyruvate-flavodoxin oxidoreductase	K03737	por, nifJ; pyruvate-ferredoxin/flavodoxin oxidoreductase [EC:1.2.7.1 1.2.7.-]	Energy production and conversion	Energy
BFNMCIJK_00129	COG0308	COG0308	E	Aminopeptidase N, contains DUF3458 domain	PepN	CDS	pepN	3.4.11.2	Aminopeptidase N	K01256	pepN; aminopeptidase N [EC:3.4.11.2]	Amino Acid metabolis and transport	Amino Acids
BFNMCIJK_02036	COG1530	COG1530	J	Ribonuclease G or E	CafA	CDS	rng	3.1.26.-	Ribonuclease G	K08300	rne; ribonuclease E [EC:3.1.26.12]	Translation	Translation
BFNMCIJK_01300	COG0187	COG0187	L	DNA gyrase/topoisomerase IV, subunit B	GyrB	CDS	gyrB	5.99.1.3	DNA gyrase subunit B	K02470	gyrB; DNA gyrase subunit B [EC:5.6.2.2]	Replication and repair	DNA
BFNMCIJK_03668	COG0426;COG1853	COG0426	C	Flavorubredoxin	NorV	CDS	dfa5	1.-.-.-	Putative diflavin flavoprotein A 5	Unknown	Unknown	Energy production and conversion	Energy
BFNMCIJK_00271	COG0513	COG0513	L	Superfamily II DNA and RNA helicase	SrmB	CDS	rhpA	3.6.4.13	DEAD-box ATP-dependent RNA helicase RhpA	K05592	deaD, cshA; ATP-dependent RNA helicase DeaD [EC:3.6.4.13]	Replication and repair	DNA
BFNMCIJK_01614	COG0188	COG0188	L	DNA gyrase/topoisomerase IV, subunit A	GyrA	CDS	gyrA_1	5.99.1.3	DNA gyrase subunit A	K02469	gyrA; DNA gyrase subunit A [EC:5.6.2.2]	Replication and repair	DNA
BFNMCIJK_03253	COG2046	COG2046	P	ATP sulfurylase (sulfate adenylyltransferase)	MET3	CDS	sat	2.7.7.4	Sulfate adenylyltransferase	K00958	sat, met3; sulfate adenylyltransferase [EC:2.7.7.4]	Inorganic ion transport and metabolism	Transport
BFNMCIJK_00763	COG2319	COG2319	R	WD40 repeat	WD40	CDS	hypothetical protein	hypothetical protein	hypothetical protein	Unknown	Unknown	General Functional Prediction only	Other
BFNMCIJK_02108	COG0173	COG0173	J	Aspartyl-tRNA synthetase	AspS	CDS	aspS	6.1.1.12	Aspartate--tRNA ligase	K01876	DARS2, aspS; aspartyl-tRNA synthetase [EC:6.1.1.12]	Translation	Translation
BFNMCIJK_03039	COG2352	COG2352	C	Phosphoenolpyruvate carboxylase	Ppc	CDS	ppc	4.1.1.31	Phosphoenolpyruvate carboxylase	K01595	ppc; phosphoenolpyruvate carboxylase [EC:4.1.1.31]	Energy production and conversion	Energy
BFNMCIJK_03669	COG0326	COG0326	O	Molecular chaperone, HSP90 family	HtpG	CDS	htpG_2	Chaperone protein HtpG	hypothetical protein	K04079	HSP90A, htpG; molecular chaperone HtpG	Post-translational modification, protein turnover, chaperone functions	Translation
BFNMCIJK_02019	COG1012;COG0506	COG1012	I	Acyl-CoA reductase or other NAD-dependent aldehyde dehydrogenase	AdhE	CDS	rocA1	1.2.1.88	1-pyrroline-5-carboxylate dehydrogenase 1	K13821	putA; RHH-type transcriptional regulator, proline utilization regulon repressor / proline dehydrogenase / delta 1-pyrroline-5-carboxylate dehydrogenase [EC:1.5.5.2 1.2.1.88]	Lipid metabolism	Lipids
BFNMCIJK_02379	COG0137	COG0137	E	Argininosuccinate synthase	ArgG	CDS	argG	6.3.4.5	Argininosuccinate synthase	K01940	argG, ASS1; argininosuccinate synthase [EC:6.3.4.5]	Amino Acid metabolis and transport	Amino Acids
BFNMCIJK_00030	COG0380	COG0380	G	Trehalose-6-phosphate synthase, GT20 family	OtsA	CDS	ggpS	2.4.1.213	Glucosylglycerol-phosphate synthase	Unknown	Unknown	Carbohydrate metabolism and transport	Carbohydrates
BFNMCIJK_01702	COG2203;COG0840;COG5000	COG2203	T	GAF domain	GAF	CDS	mcpB_2	Methyl-accepting chemotaxis protein McpB	hypothetical protein	K11525	pixJ; methyl-accepting chemotaxis protein PixJ	Signal Transduction	Signalling
BFNMCIJK_03667	COG0426;COG1853	COG0426	C	Flavorubredoxin	NorV	CDS	dfa3_1	1.-.-.-	Putative diflavin flavoprotein A 3	Unknown	Unknown	Energy production and conversion	Energy
BFNMCIJK_00810	COG0683	COG0683	E	ABC-type branched-chain amino acid transport system, periplasmic component	LivK	CDS	amiC	Aliphatic amidase expression-regulating protein	hypothetical protein	K11959	urtA; urea transport system substrate-binding protein	Amino Acid metabolis and transport	Amino Acids
BFNMCIJK_01284	COG0296	COG0296	G	1,4-alpha-glucan branching enzyme	GlgB	CDS	glgB_2	2.4.1.18	1,4-alpha-glucan branching enzyme GlgB	K00700	GBE1, glgB; 1,4-alpha-glucan branching enzyme [EC:2.4.1.18]	Carbohydrate metabolism and transport	Carbohydrates
BFNMCIJK_01985	COG0113	COG0113	H	Delta-aminolevulinic acid dehydratase, porphobilinogen synthase	HemB	CDS	hemB	4.2.1.24	Delta-aminolevulinic acid dehydratase	K01698	hemB, ALAD; porphobilinogen synthase [EC:4.2.1.24]	Coenzyme metabolism	Coenzyme
BFNMCIJK_00747	COG0678;COG0695	COG0678	O	Peroxiredoxin	AHP1	CDS	1.11.1.15	Hybrid peroxiredoxin hyPrx5	hypothetical protein	K24136	pgdX; glutathione-dependent peroxiredoxin [EC:1.11.1.27]	Post-translational modification, protein turnover, chaperone functions	Translation
BFNMCIJK_02469	COG0094	COG0094	J	Ribosomal protein L5	RplE	CDS	rplE	50S ribosomal protein L5	hypothetical protein	K02931	RP-L5, MRPL5, rplE; large subunit ribosomal protein L5	Translation	Translation
BFNMCIJK_01755	COG5675	COG5675	C	Ferredoxin-NADP+ oxidoreductase PetH, often fused with N-terminal CpcD domain	PetH	CDS	cpcD	Phycobilisome 8.9 kDa linker polypeptide, phycocyanin-associated, rod	hypothetical protein	K02287	cpcD; phycocyanin-associated, rod	Energy production and conversion	Energy
BFNMCIJK_04038	COG0451	COG0451	M	Nucleoside-diphosphate-sugar epimerase	WcaG	CDS	galE_3	5.1.3.2	UDP-glucose 4-epimerase	K06118	SQD1, sqdB; UDP-sulfoquinovose synthase [EC:3.13.1.1]	Cell wall/membrane/envelop biogenesis	Cell wall
BFNMCIJK_01949	COG0538	COG0538	C	Isocitrate dehydrogenase	Icd	CDS	icd	1.1.1.42	Isocitrate dehydrogenase [NADP]	K00031	IDH1, IDH2, icd; isocitrate dehydrogenase [EC:1.1.1.42]	Energy production and conversion	Energy
BFNMCIJK_02249	COG0222	COG0222	J	Ribosomal protein L7/L12	RplL	CDS	rplL	50S ribosomal protein L7/L12	hypothetical protein	K02935	RP-L7, MRPL12, rplL; large subunit ribosomal protein L7/L12	Translation	Translation
BFNMCIJK_00272	COG0166	COG0166	G	Glucose-6-phosphate isomerase	Pgi	CDS	pgi	5.3.1.9	Glucose-6-phosphate isomerase	K01810	GPI, pgi; glucose-6-phosphate isomerase [EC:5.3.1.9]	Carbohydrate metabolism and transport	Carbohydrates
BFNMCIJK_03053	COG0264	COG0264	J	Translation elongation factor EF-Ts	Tsf	CDS	tsf	Elongation factor Ts	hypothetical protein	K02357	tsf, TSFM; elongation factor Ts	Translation	Translation
BFNMCIJK_03613	COG0646;COG1410	COG0646	E	Methionine synthase I (cobalamin-dependent), methyltransferase domain	MetH1	CDS	metH	2.1.1.13	Methionine synthase	K00548	metH, MTR; 5-methyltetrahydrofolate--homocysteine methyltransferase [EC:2.1.1.13]	Amino Acid metabolis and transport	Amino Acids
BFNMCIJK_01479	COG1544	COG1544	J	Ribosome-associated translation inhibitor RaiA	RaiA	CDS	hpf	Ribosome hibernation promotion factor	hypothetical protein	K05808	yhbH; putative sigma-54 modulation protein	Translation	Translation
BFNMCIJK_00260	COG0457;COG4783;COG0265	COG0457	R	Tetratricopeptide (TPR) repeat	TPR	CDS	hypothetical protein	hypothetical protein	hypothetical protein	Unknown	Unknown	General Functional Prediction only	Other
BFNMCIJK_03207	COG0649	COG0649	C	NADH:ubiquinone oxidoreductase 49 kD subunit (chain D)	NuoD	CDS	ndhH	1.6.5.-	NAD(P)H-quinone oxidoreductase subunit H	K05579	ndhH; NAD(P)H-quinone oxidoreductase subunit H [EC:7.1.1.2]	Energy production and conversion	Energy
BFNMCIJK_01924	COG1649	COG1649	S	Uncharacterized lipoprotein YddW, UPF0748 family	YddW	CDS	ancA_2	Cellulosome-anchoring protein	hypothetical protein	Unknown	Unknown	Function Unknown	Other
BFNMCIJK_00933	COG0542	COG0542	O	ATP-dependent Clp protease, ATP-binding subunit ClpA	ClpA	CDS	clpB1_1	Chaperone protein ClpB 1	hypothetical protein	K03695	clpB; ATP-dependent Clp protease ATP-binding subunit ClpB	Post-translational modification, protein turnover, chaperone functions	Translation
BFNMCIJK_02414	COG0438	COG0438	M	Glycosyltransferase involved in cell wall bisynthesis	RfaB	CDS	mfpsA_2	2.4.1.246	Mannosylfructose-phosphate synthase	K00695	SUS; sucrose synthase [EC:2.4.1.13]	Cell wall/membrane/envelop biogenesis	Cell wall
BFNMCIJK_02251	COG0081	COG0081	J	Ribosomal protein L1	RplA	CDS	rplA	50S ribosomal protein L1	hypothetical protein	K02863	RP-L1, MRPL1, rplA; large subunit ribosomal protein L1	Translation	Translation
BFNMCIJK_03867	COG0489;COG3206	COG0489	D	Fe-S cluster carrier ATPase, Mrp/ApbC/NBP35 family	Mrp	CDS	smc_4	Chromosome partition protein Smc	hypothetical protein	Unknown	Unknown	Cell cycle control and mitosis	Cell
BFNMCIJK_00518	COG0441	COG0441	J	Threonyl-tRNA synthetase	ThrS	CDS	thrS	6.1.1.3	Threonine--tRNA ligase	K01868	TARS, thrS; threonyl-tRNA synthetase [EC:6.1.1.3]	Translation	Translation
BFNMCIJK_03386	COG0443	COG0443	O	Molecular chaperone DnaK (HSP70)	DnaK	CDS	dnaK2_2	Chaperone protein dnaK2	hypothetical protein	K04043	dnaK, HSPA9; molecular chaperone DnaK	Post-translational modification, protein turnover, chaperone functions	Translation
BFNMCIJK_03082	COG0086	COG0086	K	DNA-directed RNA polymerase, beta' subunit/160 kD subunit	RpoC	CDS	rpoC_1	2.7.7.6	DNA-directed RNA polymerase subunit beta'	K03046	rpoC; DNA-directed RNA polymerase subunit beta' [EC:2.7.7.6]	Transcription	Transcription
BFNMCIJK_00521	COG0652	COG0652	O	Peptidyl-prolyl cis-trans isomerase (rotamase) - cyclophilin family	PpiB	CDS	ppiA_1	5.2.1.8	Peptidyl-prolyl cis-trans isomerase A	Unknown	Unknown	Post-translational modification, protein turnover, chaperone functions	Translation
BFNMCIJK_00199	COG0550;COG1754	COG0550	L	DNA topoisomerase IA	TopA	CDS	topA	5.99.1.2	DNA topoisomerase 1	K03168	topA; DNA topoisomerase I [EC:5.6.2.1]	Replication and repair	DNA
BFNMCIJK_01270	COG5716	COG5716	C	Photosystem II reaction center D1, PsbA	PsbA	CDS	psbA2_1	1.10.3.9	Photosystem II protein D1 2	K02703	psbA; photosystem II P680 reaction center D1 protein [EC:1.10.3.9]	Energy production and conversion	Energy
BFNMCIJK_01089	COG0407	COG0407	H	Uroporphyrinogen-III decarboxylase HemE	HemE	CDS	hemE	4.1.1.37	Uroporphyrinogen decarboxylase	K01599	hemE, UROD; uroporphyrinogen decarboxylase [EC:4.1.1.37]	Coenzyme metabolism	Coenzyme
BFNMCIJK_02524	COG1071	COG1071	C	TPP-dependent pyruvate or acetoin dehydrogenase subunit alpha	AcoA	CDS	acoA	1.1.1.-	Acetoin:2,6-dichlorophenolindophenol oxidoreductase subunit alpha	K00161	PDHA, pdhA; pyruvate dehydrogenase E1 component alpha subunit [EC:1.2.4.1]	Energy production and conversion	Energy
BFNMCIJK_00077	COG1840	COG1840	P	ABC-type Fe3+ transport system, periplasmic component	AfuA	CDS	futA2	Iron uptake protein A2	hypothetical protein	K02012	afuA, fbpA; iron(III) transport system substrate-binding protein	Inorganic ion transport and metabolism	Transport
BFNMCIJK_01569	COG5748	COG5748	H	Light-dependent NADPH-protochlorophyllide oxidoreductase	LPOR	CDS	hypothetical protein	hypothetical protein	hypothetical protein	K00218	por; protochlorophyllide reductase [EC:1.3.1.33]	Coenzyme metabolism	Coenzyme
BFNMCIJK_02460	COG0090	COG0090	J	Ribosomal protein L2	RplB	CDS	rplB	50S ribosomal protein L2	hypothetical protein	K02886	RP-L2, MRPL2, rplB; large subunit ribosomal protein L2	Translation	Translation
BFNMCIJK_02941	COG5719	COG5719	C	Photosystem II reaction center D2, PsbD	PsbD	CDS	psbD1_2	1.10.3.9	Photosystem II D2 protein	K02706	psbD; photosystem II P680 reaction center D2 protein [EC:1.10.3.9]	Energy production and conversion	Energy
BFNMCIJK_00687	COG1004	COG1004	M	UDP-glucose 6-dehydrogenase	Ugd	CDS	tuaD	1.1.1.22	UDP-glucose 6-dehydrogenase TuaD	K00012	UGDH, ugd; UDPglucose 6-dehydrogenase [EC:1.1.1.22]	Cell wall/membrane/envelop biogenesis	Cell wall
BFNMCIJK_03753	COG3914	COG3914	O	Predicted O-linked N-acetylglucosamine transferase, SPINDLY family	Spy	CDS	bcsC	Cellulose synthase operon protein C	hypothetical protein	Unknown	Unknown	Post-translational modification, protein turnover, chaperone functions	Translation
BFNMCIJK_04165	COG2114;COG2203	COG2114	T	Adenylate cyclase, class 3	AcyC	CDS	cyaA_6	4.6.1.1	Adenylate cyclase 1	K01768	E4.6.1.1; adenylate cyclase [EC:4.6.1.1]	Signal Transduction	Signalling
BFNMCIJK_00203	COG0013	COG0013	J	Alanyl-tRNA synthetase	AlaS	CDS	alaS_1	6.1.1.7	Alanine--tRNA ligase	K01872	AARS, alaS; alanyl-tRNA synthetase [EC:6.1.1.7]	Translation	Translation
BFNMCIJK_04113	COG0723	COG0723	C	Rieske Fe-S protein	QcrA/PetC	CDS	petC	1.10.9.1	Cytochrome b6-f complex iron-sulfur subunit	K02636	petC; cytochrome b6-f complex iron-sulfur subunit [EC:7.1.1.6]	Energy production and conversion	Energy
BFNMCIJK_01958	COG0073;COG0072	COG0073	J	tRNA-binding EMAP/Myf domain	EMAP	CDS	pheT	6.1.1.20	Phenylalanine--tRNA ligase beta subunit	K01890	FARSB, pheT; phenylalanyl-tRNA synthetase beta chain [EC:6.1.1.20]	Translation	Translation
BFNMCIJK_00225	COG0297	COG0297	G	Glycogen synthase	GlgA	CDS	glgA	2.4.1.21	Glycogen synthase	K00703	glgA; starch synthase [EC:2.4.1.21]	Carbohydrate metabolism and transport	Carbohydrates
BFNMCIJK_02276	COG0360	COG0360	J	Ribosomal protein S6	RpsF	CDS	rpsF	30S ribosomal protein S6	hypothetical protein	K02990	RP-S6, MRPS6, rpsF; small subunit ribosomal protein S6	Translation	Translation
BFNMCIJK_01841	COG0525	COG0525	J	Valyl-tRNA synthetase	ValS	CDS	valS	6.1.1.9	Valine--tRNA ligase	K01873	VARS, valS; valyl-tRNA synthetase [EC:6.1.1.9]	Translation	Translation
BFNMCIJK_02658	COG0724	COG0724	J	RNA recognition motif (RRM) domain	RRM	CDS	hypothetical protein	hypothetical protein	hypothetical protein	Unknown	Unknown	Translation	Translation
BFNMCIJK_03536	COG0260	COG0260	E	Leucyl aminopeptidase	PepB	CDS	pepA	3.4.11.1	Cytosol aminopeptidase	K01255	CARP, pepA; leucyl aminopeptidase [EC:3.4.11.1]	Amino Acid metabolis and transport	Amino Acids
BFNMCIJK_01707	COG0044	COG0044	F	Dihydroorotase or related cyclic amidohydrolase	AllB	CDS	pyrC_3	3.5.2.3	Dihydroorotase	K01465	URA4, pyrC; dihydroorotase [EC:3.5.2.3]	Nucleotide metabolism and transport	Nucleotides
BFNMCIJK_01631	COG1249	COG1249	C	Dihydrolipoamide dehydrogenase (E3) component of pyruvate/2-oxoglutarate dehydrogenase complex or glutathione oxidoreductase	Lpd	CDS	lpdA	1.8.1.4	Dihydrolipoyl dehydrogenase	K00382	DLD, lpd, pdhD; dihydrolipoamide dehydrogenase [EC:1.8.1.4]	Energy production and conversion	Energy
BFNMCIJK_02471	COG0097	COG0097	J	Ribosomal protein L6P/L9E	RplF	CDS	rplF	50S ribosomal protein L6	hypothetical protein	K02933	RP-L6, MRPL6, rplF; large subunit ribosomal protein L6	Translation	Translation
BFNMCIJK_00504	COG0542;COG4995	COG0542	O	ATP-dependent Clp protease, ATP-binding subunit ClpA	ClpA	CDS	ycf3_1	Photosystem I assembly protein Ycf3	hypothetical protein	Unknown	Unknown	Post-translational modification, protein turnover, chaperone functions	Translation
BFNMCIJK_01402	COG1109;COG1208	COG1109	G	Phosphomannomutase	ManB	CDS	cugP_1	2.7.7.9	UTP--glucose-1-phosphate uridylyltransferase	K16881	K16881; mannose-1-phosphate guanylyltransferase / phosphomannomutase [EC:2.7.7.13 5.4.2.8]	Carbohydrate metabolism and transport	Carbohydrates
BFNMCIJK_01724	COG0557	COG0557	K	Exoribonuclease R	VacB	CDS	rnr	3.1.13.1	Ribonuclease R	K12573	rnr, vacB; ribonuclease R [EC:3.1.13.1]	Transcription	Transcription
BFNMCIJK_00438	COG5759	COG5759	H	Mg-protoporphyrin IX monomethyl ester cyclase BchE, aerobic (=Ycf59)	Ycf59	CDS	hypothetical protein	hypothetical protein	hypothetical protein	K04035	E1.14.13.81, acsF, chlE; magnesium-protoporphyrin IX monomethyl ester (oxidative) cyclase [EC:1.14.13.81]	Coenzyme metabolism	Coenzyme
BFNMCIJK_02514	COG0605	COG0605	P	Superoxide dismutase	SodA	CDS	sodB	1.15.1.1	Superoxide dismutase [Fe]	K04564	SOD2; superoxide dismutase, Fe-Mn family [EC:1.15.1.1]	Inorganic ion transport and metabolism	Transport
BFNMCIJK_03522	COG0022	COG0022	C	Pyruvate/2-oxoglutarate/acetoin dehydrogenase complex, dehydrogenase (E1) component, beta subunit	AcoB	CDS	bfmBAB	1.2.4.4	2-oxoisovalerate dehydrogenase subunit beta	K00162	PDHB, pdhB; pyruvate dehydrogenase E1 component beta subunit [EC:1.2.4.1]	Energy production and conversion	Energy
BFNMCIJK_03001	COG0760	COG0760	O	Peptidyl-prolyl isomerase, parvulin family	SurA	CDS	surA_3	5.2.1.8	Chaperone SurA	Unknown	Unknown	Post-translational modification, protein turnover, chaperone functions	Translation
BFNMCIJK_00021	COG0234	COG0234	O	Co-chaperonin GroES (HSP10)	GroES	CDS	groS	10 kDa chaperonin	hypothetical protein	K04078	groES, HSPE1; chaperonin GroES	Post-translational modification, protein turnover, chaperone functions	Translation
BFNMCIJK_03461	COG0751	COG0751	J	Glycyl-tRNA synthetase, beta subunit	GlyS	CDS	glyS	6.1.1.14	Glycine--tRNA ligase beta subunit	K01879	glyS; glycyl-tRNA synthetase beta chain [EC:6.1.1.14]	Translation	Translation
BFNMCIJK_03577	COG0422	COG0422	H	4-amino-2-methyl-5-hydroxymethylpyrimidine (HMP) synthase ThiC	ThiC	CDS	thiC	4.1.99.17	Phosphomethylpyrimidine synthase	K03147	thiC; phosphomethylpyrimidine synthase [EC:4.1.99.17]	Coenzyme metabolism	Coenzyme
BFNMCIJK_00206	COG0362	COG0362	G	6-phosphogluconate dehydrogenase	Gnd	CDS	gnd	1.1.1.44	6-phosphogluconate dehydrogenase, decarboxylating	K00033	PGD, gnd, gntZ; 6-phosphogluconate dehydrogenase [EC:1.1.1.44 1.1.1.343]	Carbohydrate metabolism and transport	Carbohydrates
BFNMCIJK_01552	COG1089	COG1089	M	GDP-D-mannose dehydratase	Gmd	CDS	gmd_2	4.2.1.47	GDP-mannose 4,6-dehydratase	K01711	gmd, GMDS; GDPmannose 4,6-dehydratase [EC:4.2.1.47]	Cell wall/membrane/envelop biogenesis	Cell wall
BFNMCIJK_00612	COG2159	COG2159	G	5-carboxyvanillate decarboxylase LigW (lignin degradation), amidohydro domain	LigW	CDS	hypothetical protein	hypothetical protein	hypothetical protein	K07045	K07045; uncharacterized protein	Carbohydrate metabolism and transport	Carbohydrates
BFNMCIJK_02792	COG0049	COG0049	J	Ribosomal protein S7	RpsG	CDS	rpsG	30S ribosomal protein S7	hypothetical protein	K02992	RP-S7, MRPS7, rpsG; small subunit ribosomal protein S7	Translation	Translation
BFNMCIJK_00041	COG2203;COG3706;COG2202;COG0642;COG2198	COG2203	T	GAF domain	GAF	CDS	barA_1	2.7.13.3	Signal transduction histidine-protein kinase BarA	Unknown	Unknown	Signal Transduction	Signalling
BFNMCIJK_00710	COG1505	COG1505	E	Prolyl endopeptidase PreP, S9A serine peptidase family	PreP	CDS	3.4.21.26	Prolyl endopeptidase	hypothetical protein	K01322	PREP; prolyl oligopeptidase [EC:3.4.21.26]	Amino Acid metabolis and transport	Amino Acids
BFNMCIJK_02457	COG0087	COG0087	J	Ribosomal protein L3	RplC	CDS	rplC	50S ribosomal protein L3	hypothetical protein	K02906	RP-L3, MRPL3, rplC; large subunit ribosomal protein L3	Translation	Translation
BFNMCIJK_03642	COG0469;COG3848	COG0469	G	Pyruvate kinase	PykF	CDS	pyk_2	2.7.1.40	Pyruvate kinase	K00873	PK, pyk; pyruvate kinase [EC:2.7.1.40]	Carbohydrate metabolism and transport	Carbohydrates
BFNMCIJK_01601	COG0522	COG0522	J	Ribosomal protein S4 or related protein	RpsD	CDS	rpsD	30S ribosomal protein S4	hypothetical protein	K02986	RP-S4, rpsD; small subunit ribosomal protein S4	Translation	Translation
BFNMCIJK_02988	COG0104	COG0104	F	Adenylosuccinate synthase	PurA	CDS	purA	6.3.4.4	Adenylosuccinate synthetase	K01939	purA, ADSS; adenylosuccinate synthase [EC:6.3.4.4]	Nucleotide metabolism and transport	Nucleotides
BFNMCIJK_01011	COG1159	COG1159	J	GTPase Era, involved in 16S rRNA processing	Era	CDS	hypothetical protein	hypothetical protein	hypothetical protein	Unknown	Unknown	Translation	Translation
BFNMCIJK_03359	COG1716	COG1716	T	Forkhead associated (FHA) domain, binds pSer, pThr, pTyr	FHA	CDS	hypothetical protein	hypothetical protein	hypothetical protein	Unknown	Unknown	Signal Transduction	Signalling
BFNMCIJK_00339	COG4775	COG4775	M	Outer membrane protein assembly factor BamA	BamA	CDS	Putative outer membrane protein assembly factor	hypothetical protein	hypothetical protein	K07277	SAM50, TOB55, bamA; outer membrane protein insertion porin family	Cell wall/membrane/envelop biogenesis	Cell wall
BFNMCIJK_02991	COG0148	COG0148	G	Enolase	Eno	CDS	eno	4.2.1.11	Enolase	K01689	ENO, eno; enolase [EC:4.2.1.11]	Carbohydrate metabolism and transport	Carbohydrates
BFNMCIJK_03194	COG1239	COG1239	H	Mg-chelatase subunit ChlI	ChlI	CDS	bchI_1	6.6.1.1	Magnesium-chelatase 38 kDa subunit	K03405	chlI, bchI; magnesium chelatase subunit I [EC:6.6.1.1]	Coenzyme metabolism	Coenzyme
BFNMCIJK_00110	COG4995	COG4995	S	Uncharacterized conserved protein, contains CHAT domain	NA	CDS	hypothetical protein	hypothetical protein	hypothetical protein	Unknown	Unknown	Function Unknown	Other
BFNMCIJK_03581	COG1915;COG1834	COG1915	S	Uncharacterized conserved protein AF1278, contains saccharopine dehydrogenase N-terminal (SDHN) domain	NA	CDS	hypothetical protein	hypothetical protein	hypothetical protein	Unknown	Unknown	Function Unknown	Other
BFNMCIJK_01787	COG4451	COG4451	G	Ribulose bisphosphate carboxylase small subunit	RbcS	CDS	cbbS	4.1.1.39	Ribulose bisphosphate carboxylase small chain	K01602	rbcS, cbbS; ribulose-bisphosphate carboxylase small chain [EC:4.1.1.39]	Carbohydrate metabolism and transport	Carbohydrates
BFNMCIJK_03205	COG2114;COG2203;COG0642;COG0784;COG0745	COG2114	T	Adenylate cyclase, class 3	AcyC	CDS	hupR1_2	Hydrogenase transcriptional regulatory protein hupR1	hypothetical protein	Unknown	Unknown	Signal Transduction	Signalling
BFNMCIJK_01821	COG0859	COG0859	M	ADP-heptose:LPS heptosyltransferase	RfaF	CDS	rfaQ	2.-.-.-	Lipopolysaccharide core heptosyltransferase RfaQ	Unknown	Unknown	Cell wall/membrane/envelop biogenesis	Cell wall
BFNMCIJK_00345	COG1012;COG1454	COG1012	I	Acyl-CoA reductase or other NAD-dependent aldehyde dehydrogenase	AdhE	CDS	adhE	Aldehyde-alcohol dehydrogenase	hypothetical protein	K04072	adhE; acetaldehyde dehydrogenase / alcohol dehydrogenase [EC:1.2.1.10 1.1.1.1]	Lipid metabolism	Lipids
BFNMCIJK_02473	COG0098	COG0098	J	Ribosomal protein S5	RpsE	CDS	rpsE	30S ribosomal protein S5	hypothetical protein	K02988	RP-S5, MRPS5, rpsE; small subunit ribosomal protein S5	Translation	Translation
BFNMCIJK_00383	COG0793	COG0793	O	C-terminal processing protease CtpA/Prc, contains a PDZ domain	CtpA	CDS	ctpA	3.4.21.102	Carboxy-terminal processing protease CtpA	K03797	E3.4.21.102, prc, ctpA; carboxyl-terminal processing protease [EC:3.4.21.102]	Post-translational modification, protein turnover, chaperone functions	Translation
BFNMCIJK_02064	COG0033	COG0033	G	Phosphoglucomutase/phosphomannomutase	Pgm	CDS	pgm	5.4.2.2	Phosphoglucomutase	K01835	pgm; phosphoglucomutase [EC:5.4.2.2]	Carbohydrate metabolism and transport	Carbohydrates
BFNMCIJK_00748	COG1249	COG1249	C	Dihydrolipoamide dehydrogenase (E3) component of pyruvate/2-oxoglutarate dehydrogenase complex or glutathione oxidoreductase	Lpd	CDS	garB	1.8.1.16	Glutathione amide reductase	K00383	GSR, gor; glutathione reductase (NADPH) [EC:1.8.1.7]	Energy production and conversion	Energy
BFNMCIJK_01396	COG2326	COG2326	C	Polyphosphate kinase 2, PPK2 family	PPK2	CDS	hypothetical protein	hypothetical protein	hypothetical protein	K22468	ppk2; polyphosphate kinase [EC:2.7.4.34]	Energy production and conversion	Energy
BFNMCIJK_02043	COG4796	COG4796	U	Type II secretory pathway, component HofQ	HofQ	CDS	epsD_1	Type II secretion system protein D	hypothetical protein	K02666	pilQ; type IV pilus assembly protein PilQ	Intracellular trafficing and secretion	Transport
BFNMCIJK_02873	COG1215;COG1216	COG1215	N	Glycosyltransferase, catalytic subunit of cellulose synthase and poly-beta-1,6-N-acetylglucosamine synthase	BcsA	CDS	kfoC_2	Chondroitin synthase	hypothetical protein	Unknown	Unknown	Cell motility	Motility
BFNMCIJK_04123	COG3330	COG3330	S	Uncharacterized conserved protein BH1414	NA	CDS	hypothetical protein	hypothetical protein	hypothetical protein	K09942	K09942; uncharacterized protein	Function Unknown	Other
BFNMCIJK_00402	COG0296	COG0296	G	1,4-alpha-glucan branching enzyme	GlgB	CDS	hypothetical protein	hypothetical protein	hypothetical protein	Unknown	Unknown	Carbohydrate metabolism and transport	Carbohydrates
BFNMCIJK_01539	COG3118	COG3118	O	Chaperedoxin CnoX, contains thioredoxin-like and TPR-like domains, YbbN/TrxSC family	CnoX	CDS	trxA_3	Thioredoxin	hypothetical protein	K03671	trxA; thioredoxin 1	Post-translational modification, protein turnover, chaperone functions	Translation
BFNMCIJK_03052	COG0052	COG0052	J	Ribosomal protein S2	RpsB	CDS	rpsB	30S ribosomal protein S2	hypothetical protein	K02967	RP-S2, MRPS2, rpsB; small subunit ribosomal protein S2	Translation	Translation
BFNMCIJK_03297	COG0443	COG0443	O	Molecular chaperone DnaK (HSP70)	DnaK	CDS	dnaK_2	Chaperone protein DnaK	hypothetical protein	K04043	dnaK, HSPA9; molecular chaperone DnaK	Post-translational modification, protein turnover, chaperone functions	Translation
BFNMCIJK_03447	COG1649	COG1649	S	Uncharacterized lipoprotein YddW, UPF0748 family	YddW	CDS	hypothetical protein	hypothetical protein	hypothetical protein	Unknown	Unknown	Function Unknown	Other
BFNMCIJK_00513	COG0181	COG0181	H	Porphobilinogen deaminase	HemC	CDS	hemC	2.5.1.61	Porphobilinogen deaminase	K01749	hemC, HMBS; hydroxymethylbilane synthase [EC:2.5.1.61]	Coenzyme metabolism	Coenzyme
BFNMCIJK_00146	COG0192	COG0192	H	S-adenosylmethionine synthetase	MetK	CDS	metK	2.5.1.6	S-adenosylmethionine synthase	K00789	metK, MAT; S-adenosylmethionine synthetase [EC:2.5.1.6]	Coenzyme metabolism	Coenzyme
BFNMCIJK_00807	COG0001	COG0001	H	Glutamate-1-semialdehyde aminotransferase	HemL	CDS	hemL	5.4.3.8	Glutamate-1-semialdehyde 2,1-aminomutase	K01845	hemL; glutamate-1-semialdehyde 2,1-aminomutase [EC:5.4.3.8]	Coenzyme metabolism	Coenzyme
BFNMCIJK_04061	COG1239;COG1240	COG1239	H	Mg-chelatase subunit ChlI	ChlI	CDS	bchI_3	6.6.1.1	Magnesium-chelatase 38 kDa subunit	K03404	chlD, bchD; magnesium chelatase subunit D [EC:6.6.1.1]	Coenzyme metabolism	Coenzyme
BFNMCIJK_03407	COG1196	COG1196	D	Chromosome segregation ATPase Smc	Smc	CDS	slpA_5	S-layer protein SlpA	hypothetical protein	Unknown	Unknown	Cell cycle control and mitosis	Cell
BFNMCIJK_00986	COG2203;COG3899;COG0515;COG2202;COG0642	COG2203	T	GAF domain	GAF	CDS	pknB_3	2.7.11.1	Serine/threonine-protein kinase PknB	Unknown	Unknown	Signal Transduction	Signalling
BFNMCIJK_02480	COG0202	COG0202	K	DNA-directed RNA polymerase, alpha subunit/40 kD subunit	RpoA	CDS	rpoA	2.7.7.6	DNA-directed RNA polymerase subunit alpha	K03040	rpoA; DNA-directed RNA polymerase subunit alpha [EC:2.7.7.6]	Transcription	Transcription
BFNMCIJK_03900	COG2193	COG2193	P	Bacterioferritin (cytochrome b1)	Bfr	CDS	hypothetical protein	hypothetical protein	hypothetical protein	K03594	bfr; bacterioferritin [EC:1.16.3.1]	Inorganic ion transport and metabolism	Transport
BFNMCIJK_03394	COG0015	COG0015	F	Adenylosuccinate lyase	PurB	CDS	purB	4.3.2.2	Adenylosuccinate lyase	K01756	purB, ADSL; adenylosuccinate lyase [EC:4.3.2.2]	Nucleotide metabolism and transport	Nucleotides
BFNMCIJK_02051	COG0557	COG0557	K	Exoribonuclease R	VacB	CDS	rnb	3.1.13.1	Exoribonuclease 2	K01147	rnb; exoribonuclease II [EC:3.1.13.1]	Transcription	Transcription
BFNMCIJK_00703	COG0008	COG0008	J	Glutamyl- or glutaminyl-tRNA synthetase	GlnS	CDS	gltX	6.1.1.17	Glutamate--tRNA ligase	K01885	EARS, gltX; glutamyl-tRNA synthetase [EC:6.1.1.17]	Translation	Translation
BFNMCIJK_01914	COG5738	COG5738	C	Photosystem II cytochrome c550, PsbV	PsbV	CDS	psbV	Cytochrome c-550	hypothetical protein	K02720	psbV; photosystem II cytochrome c550	Energy production and conversion	Energy
BFNMCIJK_02295	COG0172	COG0172	J	Seryl-tRNA synthetase	SerS	CDS	serS	6.1.1.11	Serine--tRNA ligase	K01875	SARS, serS; seryl-tRNA synthetase [EC:6.1.1.11]	Translation	Translation
BFNMCIJK_01803	COG0065	COG0065	E	Homoaconitase/3-isopropylmalate dehydratase large subunit	LeuC	CDS	leuC	4.2.1.33	3-isopropylmalate dehydratase large subunit	K01703	leuC, IPMI-L; 3-isopropylmalate/(R)-2-methylmalate dehydratase large subunit [EC:4.2.1.33 4.2.1.35]	Amino Acid metabolis and transport	Amino Acids
BFNMCIJK_02048	COG0064	COG0064	J	Asp-tRNAAsn/Glu-tRNAGln amidotransferase B subunit	GatB	CDS	gatB	6.3.5.-	Aspartyl/glutamyl-tRNA(Asn/Gln) amidotransferase subunit B	K02434	gatB, PET112; aspartyl-tRNA(Asn)/glutamyl-tRNA(Gln) amidotransferase subunit B [EC:6.3.5.6 6.3.5.7]	Translation	Translation
BFNMCIJK_03326	COG5492	COG5492	R	Uncharacterized conserved protein YjdB, contains Ig-like domain	YjdB	CDS	hypothetical protein	hypothetical protein	hypothetical protein	Unknown	Unknown	General Functional Prediction only	Other
BFNMCIJK_00624	COG0457	COG0457	R	Tetratricopeptide (TPR) repeat	TPR	CDS	yrrB_1	TPR repeat-containing protein YrrB	hypothetical protein	Unknown	Unknown	General Functional Prediction only	Other
BFNMCIJK_04114	COG5678	COG5678	C	Cytochrome b6f complex cytochrome f subunit, PetA	PetA	CDS	petA	Cytochrome f	hypothetical protein	K02634	petA; apocytochrome f	Energy production and conversion	Energy
BFNMCIJK_02250	COG0244	COG0244	J	Ribosomal protein L10	RplJ	CDS	rplJ	50S ribosomal protein L10	hypothetical protein	K02864	RP-L10, MRPL10, rplJ; large subunit ribosomal protein L10	Translation	Translation
BFNMCIJK_01406	COG3349	COG3349	R	Uncharacterized protein, contains NAD-binding domain and a Fe-S cluster	NA	CDS	pds_1	1.3.5.5	15-cis-phytoene desaturase	K02293	PDS, crtP; 15-cis-phytoene desaturase [EC:1.3.5.5]	General Functional Prediction only	Other
BFNMCIJK_03238	COG1538	COG1538	M	Outer membrane protein TolC	TolC	CDS	hypothetical protein	hypothetical protein	hypothetical protein	Unknown	Unknown	Cell wall/membrane/envelop biogenesis	Cell wall
BFNMCIJK_00850	COG0120	COG0120	G	Ribose 5-phosphate isomerase	RpiA	CDS	rpiA	5.3.1.6	Ribose-5-phosphate isomerase A	K01807	rpiA; ribose 5-phosphate isomerase A [EC:5.3.1.6]	Carbohydrate metabolism and transport	Carbohydrates
BFNMCIJK_02022	COG0206	COG0206	D	Cell division GTPase FtsZ	FtsZ	CDS	ftsZ	Cell division protein FtsZ	hypothetical protein	K03531	ftsZ; cell division protein FtsZ	Cell cycle control and mitosis	Cell
BFNMCIJK_03332	COG1217	COG1217	T	Predicted membrane GTPase TypA/BipA involved in stress response	TypA	CDS	typA	GTP-binding protein TypA/BipA	hypothetical protein	K06207	typA, bipA; GTP-binding protein	Signal Transduction	Signalling
BFNMCIJK_03261	COG3897	COG3897	O	Protein N-terminal and lysine N-methylase, NNT1/EFM7 family	Nnt1	CDS	ubiG_5	2.1.1.222	Ubiquinone biosynthesis O-methyltransferase	Unknown	Unknown	Post-translational modification, protein turnover, chaperone functions	Translation
BFNMCIJK_00777	COG0326	COG0326	O	Molecular chaperone, HSP90 family	HtpG	CDS	htpG_1	Chaperone protein HtpG	hypothetical protein	K04079	HSP90A, htpG; molecular chaperone HtpG	Post-translational modification, protein turnover, chaperone functions	Translation
BFNMCIJK_03754	COG0438	COG0438	M	Glycosyltransferase involved in cell wall bisynthesis	RfaB	CDS	epsD_2	2.4.-.-	Putative glycosyltransferase EpsD	Unknown	Unknown	Cell wall/membrane/envelop biogenesis	Cell wall
BFNMCIJK_01538	COG0516	COG0516	F	IMP dehydrogenase/GMP reductase	GuaB	CDS	1.-.-.-	putative oxidoreductase/MSMEI_1564	hypothetical protein	K00088	IMPDH, guaB; IMP dehydrogenase [EC:1.1.1.205]	Nucleotide metabolism and transport	Nucleotides
BFNMCIJK_02885	COG3103;COG3772	COG3103	R	Uncharacterized conserved protein YgiM, contains N-terminal SH3 domain, DUF1202 family	YgiM	CDS	rrrD	3.2.1.17	Lysozyme RrrD	K01185	E3.2.1.17; lysozyme [EC:3.2.1.17]	General Functional Prediction only	Other
BFNMCIJK_02033	COG2308	COG2308	R	Circularly permuted ATP-grasp protein	NA	CDS	hypothetical protein	hypothetical protein	hypothetical protein	Unknown	Unknown	General Functional Prediction only	Other
BFNMCIJK_01833	COG0508	COG0508	C	Pyruvate/2-oxoglutarate dehydrogenase complex, dihydrolipoamide acyltransferase (E2) component	AceF	CDS	pdhC	2.3.1.12	Dihydrolipoyllysine-residue acetyltransferase component of pyruvate dehydrogenase complex	K00627	DLAT, aceF, pdhC; pyruvate dehydrogenase E2 component (dihydrolipoamide acetyltransferase) [EC:2.3.1.12]	Energy production and conversion	Energy
BFNMCIJK_03338	COG1218	COG1218	P	3'-Phosphoadenosine 5'-phosphosulfate (PAPS) 3'-phosphatase	CysQ	CDS	suhB_2	3.1.3.11	Fructose-1,6-bisphosphatase/inositol-1-monophosphatase	K01082	cysQ, MET22, BPNT1; 3'(2'), 5'-bisphosphate nucleotidase [EC:3.1.3.7]	Inorganic ion transport and metabolism	Transport
BFNMCIJK_03652	COG0542	COG0542	O	ATP-dependent Clp protease, ATP-binding subunit ClpA	ClpA	CDS	clpB1_2	Chaperone protein ClpB 1	hypothetical protein	K03695	clpB; ATP-dependent Clp protease ATP-binding subunit ClpB	Post-translational modification, protein turnover, chaperone functions	Translation
BFNMCIJK_03495	COG0480	COG0480	J	Translation elongation factor EF-G, a GTPase	FusA	CDS	fusA_2	Elongation factor G	hypothetical protein	K02355	fusA, GFM, EFG; elongation factor G	Translation	Translation
BFNMCIJK_02461	COG0185	COG0185	J	Ribosomal protein S19	RpsS	CDS	rpsS	30S ribosomal protein S19	hypothetical protein	K02965	RP-S19, rpsS; small subunit ribosomal protein S19	Translation	Translation
BFNMCIJK_02478	COG0099	COG0099	J	Ribosomal protein S13	RpsM	CDS	rpsM	30S ribosomal protein S13	hypothetical protein	K02952	RP-S13, rpsM; small subunit ribosomal protein S13	Translation	Translation
BFNMCIJK_02061	COG0664;COG2274	COG0664	T	cAMP-binding domain of CRP or a regulatory subunit of cAMP-dependent protein kinases	Crp	CDS	apxIB	Toxin RTX-I translocation ATP-binding protein	hypothetical protein	K11004	hlyB, cyaB; ATP-binding cassette, subfamily B, bacterial HlyB/CyaB	Signal Transduction	Signalling
BFNMCIJK_00011	COG0046	COG0046	F	Phosphoribosylformylglycinamidine (FGAM) synthase, synthetase domain	PurL1	CDS	purL	6.3.5.3	Phosphoribosylformylglycinamidine synthase subunit PurL	K23269	purL; phosphoribosylformylglycinamidine synthase subunit PurL [EC:6.3.5.3]	Nucleotide metabolism and transport	Nucleotides
BFNMCIJK_02248	COG0595	COG0595	J	mRNA degradation ribonuclease J1/J2	RnjA	CDS	rnjA	3.1.-.-	Ribonuclease J1	K12574	rnj; ribonuclease J [EC:3.1.-.-]	Translation	Translation
BFNMCIJK_02897	COG0154	COG0154	J	Asp-tRNAAsn/Glu-tRNAGln amidotransferase A subunit or related amidase	GatA	CDS	gatA	6.3.5.7	Glutamyl-tRNA(Gln) amidotransferase subunit A	K02433	gatA, QRSL1; aspartyl-tRNA(Asn)/glutamyl-tRNA(Gln) amidotransferase subunit A [EC:6.3.5.6 6.3.5.7]	Translation	Translation
BFNMCIJK_00739	COG0519;COG0518	COG0519	F	GMP synthase, PP-ATPase domain/subunit	GuaA2	CDS	guaA	6.3.5.2	GMP synthase [glutamine-hydrolyzing]	K01951	guaA, GMPS; GMP synthase (glutamine-hydrolysing) [EC:6.3.5.2]	Nucleotide metabolism and transport	Nucleotides
BFNMCIJK_00834	COG0138	COG0138	F	AICAR transformylase/IMP cyclohydrolase PurH	PurH	CDS	purH	Bifunctional purine biosynthesis protein PurH	hypothetical protein	K00602	purH; phosphoribosylaminoimidazolecarboxamide formyltransferase / IMP cyclohydrolase [EC:2.1.2.3 3.5.4.10]	Nucleotide metabolism and transport	Nucleotides
BFNMCIJK_01463	COG0442	COG0442	J	Prolyl-tRNA synthetase	ProS	CDS	proS	6.1.1.15	Proline--tRNA ligase	K01881	PARS, proS; prolyl-tRNA synthetase [EC:6.1.1.15]	Translation	Translation
BFNMCIJK_02902	COG0162	COG0162	J	Tyrosyl-tRNA synthetase	TyrS	CDS	tyrS	6.1.1.1	Tyrosine--tRNA ligase	K01866	YARS, tyrS; tyrosyl-tRNA synthetase [EC:6.1.1.1]	Translation	Translation
BFNMCIJK_00421	COG3387	COG3387	G	Glucoamylase (glucan-1,4-alpha-glucosidase), GH15 family	SGA1	CDS	hypothetical protein	hypothetical protein	hypothetical protein	Unknown	Unknown	Carbohydrate metabolism and transport	Carbohydrates
BFNMCIJK_02256	COG0335	COG0335	J	Ribosomal protein L19	RplS	CDS	rplS	50S ribosomal protein L19	hypothetical protein	K02884	RP-L19, MRPL19, rplS; large subunit ribosomal protein L19	Translation	Translation
BFNMCIJK_00381	COG0821	COG0821	I	4-hydroxy-3-methylbut-2-en-1-yl diphosphate synthase IspG/GcpE	IspG	CDS	ispG	1.17.7.1	4-hydroxy-3-methylbut-2-en-1-yl diphosphate synthase (ferredoxin)	K03526	gcpE, ispG; (E)-4-hydroxy-3-methylbut-2-enyl-diphosphate synthase [EC:1.17.7.1 1.17.7.3]	Lipid metabolism	Lipids
BFNMCIJK_00531	COG0539	COG0539	J	Ribosomal protein S1	RpsA	CDS	rpsA_1	30S ribosomal protein S1	hypothetical protein	K02945	RP-S1, rpsA; small subunit ribosomal protein S1	Translation	Translation
BFNMCIJK_01623	COG0330	COG0330	O	Regulator of protease activity HflC, stomatin/prohibitin superfamily	HflC	CDS	hflC	Modulator of FtsH protease HflC	hypothetical protein	Unknown	Unknown	Post-translational modification, protein turnover, chaperone functions	Translation
BFNMCIJK_01947	COG1225	COG1225	O	Peroxiredoxin	Bcp	CDS	bcp_4	1.11.1.15	Putative peroxiredoxin bcp	K03564	BCP, PRXQ, DOT5; thioredoxin-dependent peroxiredoxin [EC:1.11.1.24]	Post-translational modification, protein turnover, chaperone functions	Translation
BFNMCIJK_03187	COG0769	COG0769	M	UDP-N-acetylmuramyl tripeptide synthase	MurE	CDS	murE	6.3.2.13	UDP-N-acetylmuramoyl-L-alanyl-D-glutamate--2,6-diaminopimelate ligase	K01928	murE; UDP-N-acetylmuramoyl-L-alanyl-D-glutamate--2,6-diaminopimelate ligase [EC:6.3.2.13]	Cell wall/membrane/envelop biogenesis	Cell wall
BFNMCIJK_02120	COG0642;COG0840	COG0642	T	Signal transduction histidine kinase	BaeS	CDS	zraS_1	2.7.13.3	Sensor protein ZraS	Unknown	Unknown	Signal Transduction	Signalling
BFNMCIJK_01894	COG3544	COG3544	S	Uncharacterized conserved protein, DUF305 family	NA	CDS	hypothetical protein	hypothetical protein	hypothetical protein	Unknown	Unknown	Function Unknown	Other
BFNMCIJK_02564	COG0105	COG0105	F	Nucleoside diphosphate kinase	Ndk	CDS	ndk	2.7.4.6	Nucleoside diphosphate kinase	K00940	ndk, NME; nucleoside-diphosphate kinase [EC:2.7.4.6]	Nucleotide metabolism and transport	Nucleotides
BFNMCIJK_01281	COG0312	COG0312	R	Zn-dependent protease PmbA/TldA or its inactivated homolog	TldD	CDS	tldD_2	3.4.-.-	Metalloprotease TldD	K03568	tldD; TldD protein	General Functional Prediction only	Other
BFNMCIJK_01092	COG5398	COG5398	H	Heme oxygenase	NA	CDS	pbsA1	1.14.14.18	Heme oxygenase 1	K21480	HO, pbsA1, hmuO; heme oxygenase (biliverdin-producing, ferredoxin) [EC:1.14.15.20]	Coenzyme metabolism	Coenzyme
BFNMCIJK_01238	COG1657	COG1657	I	Terpene cyclase SqhC	SqhC	CDS	shc	4.2.1.129	Squalene--hopene cyclase	K06045	shc; squalene-hopene/tetraprenyl-beta-curcumene cyclase [EC:5.4.99.17 4.2.1.129]	Lipid metabolism	Lipids
BFNMCIJK_03598	COG0188	COG0188	L	DNA gyrase/topoisomerase IV, subunit A	GyrA	CDS	gyrA_2	5.99.1.3	DNA gyrase subunit A	K02469	gyrA; DNA gyrase subunit A [EC:5.6.2.2]	Replication and repair	DNA
BFNMCIJK_03355	COG0036	COG0036	G	Pentose-5-phosphate-3-epimerase	Rpe	CDS	rpe	5.1.3.1	Ribulose-phosphate 3-epimerase	K01783	rpe, RPE; ribulose-phosphate 3-epimerase [EC:5.1.3.1]	Carbohydrate metabolism and transport	Carbohydrates
BFNMCIJK_01156	COG0112	COG0112	E	Glycine/serine hydroxymethyltransferase	GlyA	CDS	glyA	2.1.2.1	Serine hydroxymethyltransferase	K00600	glyA, SHMT; glycine hydroxymethyltransferase [EC:2.1.2.1]	Amino Acid metabolis and transport	Amino Acids
BFNMCIJK_02974	COG0178	COG0178	L	Excinuclease UvrABC ATPase subunit	UvrA	CDS	uvrA	UvrABC system protein A	hypothetical protein	K03701	uvrA; excinuclease ABC subunit A	Replication and repair	DNA
BFNMCIJK_04092	COG0436	COG0436	E	Aspartate/methionine/tyrosine aminotransferase	AspB	CDS	dapL_3	2.6.1.83	LL-diaminopimelate aminotransferase	K10206	E2.6.1.83; LL-diaminopimelate aminotransferase [EC:2.6.1.83]	Amino Acid metabolis and transport	Amino Acids
BFNMCIJK_04121	COG3179;COG3409	COG3179	G	Chitinase, GH19 family	GH19	CDS	cwlH	3.5.1.28	N-acetylmuramoyl-L-alanine amidase CwlH	Unknown	Unknown	Carbohydrate metabolism and transport	Carbohydrates
BFNMCIJK_02458	COG0088	COG0088	J	Ribosomal protein L4	RplD	CDS	rplD	50S ribosomal protein L4	hypothetical protein	K02926	RP-L4, MRPL4, rplD; large subunit ribosomal protein L4	Translation	Translation
BFNMCIJK_03677	COG0290	COG0290	J	Translation initiation factor IF-3	InfC	CDS	infC	Translation initiation factor IF-3	hypothetical protein	K02520	infC, MTIF3; translation initiation factor IF-3	Translation	Translation
BFNMCIJK_03419	COG1629	COG1629	P	Outer membrane receptor protein, Fe transport	CirA	CDS	hemR	Hemin receptor	hypothetical protein	K16087	TC.FEV.OM3, tbpA, hemR, lbpA, hpuB, bhuR, hugA, hmbR; hemoglobin/transferrin/lactoferrin receptor protein	Inorganic ion transport and metabolism	Transport
BFNMCIJK_00854	COG4206	COG4206	H	Outer membrane cobalamin receptor protein BtuB	BtuB	CDS	btuB	Vitamin B12 transporter BtuB	hypothetical protein	K16092	btuB; vitamin B12 transporter	Coenzyme metabolism	Coenzyme
BFNMCIJK_01363	COG0018	COG0018	J	Arginyl-tRNA synthetase	ArgS	CDS	argS_2	6.1.1.19	Arginine--tRNA ligase	K01887	RARS, argS; arginyl-tRNA synthetase [EC:6.1.1.19]	Translation	Translation
BFNMCIJK_01742	COG0436	COG0436	E	Aspartate/methionine/tyrosine aminotransferase	AspB	CDS	2.6.1.1	Aspartate aminotransferase	hypothetical protein	K00812	aspB; aspartate aminotransferase [EC:2.6.1.1]	Amino Acid metabolis and transport	Amino Acids
BFNMCIJK_01078	COG0359	COG0359	J	Ribosomal protein L9	RplI	CDS	rplI	50S ribosomal protein L9	hypothetical protein	K02939	RP-L9, MRPL9, rplI; large subunit ribosomal protein L9	Translation	Translation
BFNMCIJK_00414	COG1235	COG1235	P	Phosphoribosyl 1,2-cyclic phosphate phosphodiesterase	PhnP	CDS	rbn_1	3.1.26.11	Ribonuclease BN	Unknown	Unknown	Inorganic ion transport and metabolism	Transport
BFNMCIJK_00523	COG4775	COG4775	M	Outer membrane protein assembly factor BamA	BamA	CDS	bamA	Outer membrane protein assembly factor BamA	hypothetical protein	K07277	SAM50, TOB55, bamA; outer membrane protein insertion porin family	Cell wall/membrane/envelop biogenesis	Cell wall
BFNMCIJK_03517	COG5740	COG5740	C	Photosystem II biogenesis protein Psb29 (thylakoid formation protein THF1)	THF1	CDS	thf1	Protein Thf1	hypothetical protein	Unknown	Unknown	Energy production and conversion	Energy
BFNMCIJK_01256	COG0612	COG0612	R	Predicted Zn-dependent peptidase, M16 family	PqqL	CDS	3.4.24.-	putative zinc protease	hypothetical protein	Unknown	Unknown	General Functional Prediction only	Other
BFNMCIJK_01279	COG0312	COG0312	R	Zn-dependent protease PmbA/TldA or its inactivated homolog	TldD	CDS	pmbA	3.4.-.-	Metalloprotease PmbA	K03592	pmbA; PmbA protein	General Functional Prediction only	Other
BFNMCIJK_03970	COG0643;COG0784	COG0643	T	Chemotaxis protein histidine kinase CheA	CheA	CDS	frzE_3	2.7.13.3	Gliding motility regulatory protein	K03407	cheA; two-component system, chemotaxis family, sensor kinase CheA [EC:2.7.13.3]	Signal Transduction	Signalling
BFNMCIJK_01715	COG0143	COG0143	J	Methionyl-tRNA synthetase	MetG	CDS	metG	6.1.1.10	Methionine--tRNA ligase	K01874	MARS, metG; methionyl-tRNA synthetase [EC:6.1.1.10]	Translation	Translation
BFNMCIJK_00873	COG0467	COG0467	T	RecA-superfamily ATPase, KaiC/GvpD/RAD55 family	RAD55	CDS	kaiC	2.7.11.1	Circadian clock protein kinase KaiC	K08482	kaiC; circadian clock protein KaiC	Signal Transduction	Signalling
BFNMCIJK_01611	COG0133	COG0133	E	Tryptophan synthase beta chain	TrpB	CDS	trpB	4.2.1.20	Tryptophan synthase beta chain	K01696	trpB; tryptophan synthase beta chain [EC:4.2.1.20]	Amino Acid metabolis and transport	Amino Acids
BFNMCIJK_03930	COG0233	COG0233	J	Ribosome recycling factor	Frr	CDS	frr	Ribosome-recycling factor	hypothetical protein	K02838	frr, MRRF, RRF; ribosome recycling factor	Translation	Translation
BFNMCIJK_00725	COG3280	COG3280	G	Maltooligosyltrehalose synthase	TreY	CDS	treY	5.4.99.15	Maltooligosyl trehalose synthase	K06044	treY, glgY; (1->4)-alpha-D-glucan 1-alpha-D-glucosylmutase [EC:5.4.99.15]	Carbohydrate metabolism and transport	Carbohydrates
BFNMCIJK_01483	COG0043	COG0043	H	3-polyprenyl-4-hydroxybenzoate decarboxylase	UbiD	CDS	ubiD	4.1.1.98	3-octaprenyl-4-hydroxybenzoate carboxy-lyase	K03182	ubiD; 4-hydroxy-3-polyprenylbenzoate decarboxylase [EC:4.1.1.98]	Coenzyme metabolism	Coenzyme
BFNMCIJK_02479	COG0100	COG0100	J	Ribosomal protein S11	RpsK	CDS	rpsK	30S ribosomal protein S11	hypothetical protein	K02948	RP-S11, MRPS11, rpsK; small subunit ribosomal protein S11	Translation	Translation
BFNMCIJK_03354	COG1404	COG1404	O	Serine protease, subtilisin family	AprE	CDS	hypothetical protein	hypothetical protein	hypothetical protein	Unknown	Unknown	Post-translational modification, protein turnover, chaperone functions	Translation
BFNMCIJK_02484	COG0103	COG0103	J	Ribosomal protein S9	RpsI	CDS	rpsI	30S ribosomal protein S9	hypothetical protein	K02996	RP-S9, MRPS9, rpsI; small subunit ribosomal protein S9	Translation	Translation
BFNMCIJK_00256	COG0683	COG0683	E	ABC-type branched-chain amino acid transport system, periplasmic component	LivK	CDS	hypothetical protein	hypothetical protein	hypothetical protein	Unknown	Unknown	Amino Acid metabolis and transport	Amino Acids
BFNMCIJK_03770	COG0714	COG0714	R	MoxR-like ATPase	MoxR	CDS	hypothetical protein	hypothetical protein	hypothetical protein	Unknown	Unknown	General Functional Prediction only	Other
BFNMCIJK_03515	COG0408	COG0408	H	Coproporphyrinogen-III oxidase HemH, oxygen-dependent	HemF	CDS	hemF	1.3.3.3	Oxygen-dependent coproporphyrinogen-III oxidase	K00228	CPOX, hemF; coproporphyrinogen III oxidase [EC:1.3.3.3]	Coenzyme metabolism	Coenzyme
BFNMCIJK_00123	COG2204	COG2204	T	DNA-binding transcriptional response regulator, NtrC family, contains REC, AAA-type ATPase, and a Fis-type DNA-binding domains	AtoC	CDS	mprA_1	Response regulator MprA	hypothetical protein	Unknown	Unknown	Signal Transduction	Signalling
BFNMCIJK_03670	COG0554	COG0554	C	Glycerol kinase	GlpK	CDS	glpK_1	2.7.1.30	Glycerol kinase	K00864	glpK, GK; glycerol kinase [EC:2.7.1.30]	Energy production and conversion	Energy
BFNMCIJK_02472	COG0256	COG0256	J	Ribosomal protein L18	RplR	CDS	rplR	50S ribosomal protein L18	hypothetical protein	K02881	RP-L18, MRPL18, rplR; large subunit ribosomal protein L18	Translation	Translation
BFNMCIJK_00628	COG4447	COG4447	R	Uncharacterized conserved protein related to plant photosystem II stability/assembly factor	NA	CDS	Ycf48-like protein	hypothetical protein	hypothetical protein	Unknown	Unknown	General Functional Prediction only	Other
BFNMCIJK_01100	COG0589	COG0589	T	Nucleotide-binding universal stress protein, UspA family	UspA	CDS	hypothetical protein	hypothetical protein	hypothetical protein	Unknown	Unknown	Signal Transduction	Signalling
BFNMCIJK_02277	COG0261	COG0261	J	Ribosomal protein L21	RplU	CDS	rplU	50S ribosomal protein L21	hypothetical protein	K02888	RP-L21, MRPL21, rplU; large subunit ribosomal protein L21	Translation	Translation
BFNMCIJK_01186	COG0195	COG0195	K	Transcription antitermination factor NusA, contains S1 and KH domains	NusA	CDS	nusA	Transcription termination/antitermination protein NusA	hypothetical protein	K02600	nusA; transcription termination/antitermination protein NusA	Transcription	Transcription
BFNMCIJK_01283	COG0330	COG0330	O	Regulator of protease activity HflC, stomatin/prohibitin superfamily	HflC	CDS	hypothetical protein	hypothetical protein	hypothetical protein	Unknown	Unknown	Post-translational modification, protein turnover, chaperone functions	Translation
BFNMCIJK_02095	COG1143	COG1143	C	Formate hydrogenlyase subunit 6/NADH:ubiquinone oxidoreductase 23 kD subunit (chain I)	NuoI	CDS	ndhI_2	1.6.5.-	NAD(P)H-quinone oxidoreductase subunit I	K05580	ndhI; NAD(P)H-quinone oxidoreductase subunit I [EC:7.1.1.2]	Energy production and conversion	Energy
BFNMCIJK_03694	COG3349	COG3349	R	Uncharacterized protein, contains NAD-binding domain and a Fe-S cluster	NA	CDS	pds_2	1.3.5.5	15-cis-phytoene desaturase	K00514	ZDS, crtQ; zeta-carotene desaturase [EC:1.3.5.6]	General Functional Prediction only	Other
BFNMCIJK_02122	COG1649	COG1649	S	Uncharacterized lipoprotein YddW, UPF0748 family	YddW	CDS	hypothetical protein	hypothetical protein	hypothetical protein	Unknown	Unknown	Function Unknown	Other
BFNMCIJK_00330	COG0221	COG0221	C	Inorganic pyrophosphatase	Ppa	CDS	ppa	3.6.1.1	Inorganic pyrophosphatase	K01507	ppa; inorganic pyrophosphatase [EC:3.6.1.1]	Energy production and conversion	Energy
BFNMCIJK_02607	COG1207	COG1207	M	Bifunctional protein GlmU, N-acetylglucosamine-1-phosphate-uridyltransferase/glucosamine-1-phosphate-acetyltransferase	GlmU	CDS	glmU	Bifunctional protein GlmU	hypothetical protein	K04042	glmU; bifunctional UDP-N-acetylglucosamine pyrophosphorylase / glucosamine-1-phosphate N-acetyltransferase [EC:2.7.7.23 2.3.1.157]	Cell wall/membrane/envelop biogenesis	Cell wall
BFNMCIJK_03102	COG4254	COG4254	R	Uncharacterized peptidoglycan binding protein, contains LysM and FecR domains	NA	CDS	hlyA_6	Hemolysin, plasmid	hypothetical protein	Unknown	Unknown	General Functional Prediction only	Other
BFNMCIJK_03254	COG4249	COG4249	R	Uncharacterized conserved protein, contains caspase domain	NA	CDS	hypothetical protein	hypothetical protein	hypothetical protein	Unknown	Unknown	General Functional Prediction only	Other
BFNMCIJK_02516	COG0855	COG0855	P	Polyphosphate kinase	Ppk	CDS	ppk	2.7.4.1	Polyphosphate kinase	K00937	ppk1; polyphosphate kinase [EC:2.7.4.1]	Inorganic ion transport and metabolism	Transport
BFNMCIJK_03078	COG0141	COG0141	E	Histidinol dehydrogenase	HisD	CDS	hisD	1.1.1.23	Histidinol dehydrogenase	K00013	hisD; histidinol dehydrogenase [EC:1.1.1.23]	Amino Acid metabolis and transport	Amino Acids
BFNMCIJK_04069	COG1384	COG1384	J	Lysyl-tRNA synthetase, class I	LysS	CDS	lysS	6.1.1.6	Lysine--tRNA ligase	K04566	lysK; lysyl-tRNA synthetase, class I [EC:6.1.1.6]	Translation	Translation
BFNMCIJK_03251	COG0364	COG0364	G	Glucose-6-phosphate 1-dehydrogenase	Zwf	CDS	zwf2	1.1.1.49	Glucose-6-phosphate 1-dehydrogenase 2	K00036	G6PD, zwf; glucose-6-phosphate 1-dehydrogenase [EC:1.1.1.49 1.1.1.363]	Carbohydrate metabolism and transport	Carbohydrates
BFNMCIJK_03514	COG0489	COG0489	D	Fe-S cluster carrier ATPase, Mrp/ApbC/NBP35 family	Mrp	CDS	apbC	Iron-sulfur cluster carrier protein	hypothetical protein	K03593	mrp, NUBPL; ATP-binding protein involved in chromosome partitioning	Cell cycle control and mitosis	Cell
BFNMCIJK_03151	COG1640	COG1640	G	4-alpha-glucanotransferase	MalQ	CDS	malQ	2.4.1.25	4-alpha-glucanotransferase	K00705	malQ; 4-alpha-glucanotransferase [EC:2.4.1.25]	Carbohydrate metabolism and transport	Carbohydrates
BFNMCIJK_03965	COG0016	COG0016	J	Phenylalanyl-tRNA synthetase alpha subunit	PheS	CDS	pheS	6.1.1.20	Phenylalanine--tRNA ligase alpha subunit	K01889	FARSA, pheS; phenylalanyl-tRNA synthetase alpha chain [EC:6.1.1.20]	Translation	Translation
BFNMCIJK_02594	COG3395	COG3395	G	D-threonate/D-erythronate kinase OtnK and related C4-acid sugar kinases, YgbK/DUF1537 family	OtnK	CDS	hypothetical protein	hypothetical protein	hypothetical protein	Unknown	Unknown	Carbohydrate metabolism and transport	Carbohydrates
BFNMCIJK_00025	COG0568	COG0568	K	DNA-directed RNA polymerase, sigma subunit (sigma70/sigma32)	RpoD	CDS	sigA	RNA polymerase sigma factor SigA	hypothetical protein	K03086	rpoD; RNA polymerase primary sigma factor	Transcription	Transcription
BFNMCIJK_00620	COG1109	COG1109	G	Phosphomannomutase	ManB	CDS	glmM_1	5.4.2.10	Phosphoglucosamine mutase	Unknown	Unknown	Carbohydrate metabolism and transport	Carbohydrates
BFNMCIJK_02816	COG1027	COG1027	E	Aspartate ammonia-lyase	AspA	CDS	aspA	4.3.1.1	Aspartate ammonia-lyase	K01744	aspA; aspartate ammonia-lyase [EC:4.3.1.1]	Amino Acid metabolis and transport	Amino Acids
BFNMCIJK_01508	COG0712	COG0712	C	FoF1-type ATP synthase, delta subunit	AtpH	CDS	atpH	ATP synthase subunit delta	hypothetical protein	K02113	ATPF1D, atpH; F-type H+-transporting ATPase subunit delta	Energy production and conversion	Energy
BFNMCIJK_02103	COG0463	COG0463	M	Glycosyltransferase involved in cell wall bisynthesis	WcaA	CDS	hypothetical protein	hypothetical protein	hypothetical protein	Unknown	Unknown	Cell wall/membrane/envelop biogenesis	Cell wall
BFNMCIJK_02727	COG0182	COG0182	E	5-methylthioribose/5-deoxyribulose 1-phosphate isomerase (methionine salvage pathway), a paralog of eIF-2B alpha subunit	MtnA	CDS	mtnA	5.3.1.23	Methylthioribose-1-phosphate isomerase	K08963	mtnA; methylthioribose-1-phosphate isomerase [EC:5.3.1.23]	Amino Acid metabolis and transport	Amino Acids
BFNMCIJK_03919	COG0119	COG0119	E	Isopropylmalate/homocitrate/citramalate synthases	LeuA	CDS	leuA_1	2.3.3.13	2-isopropylmalate synthase	K01649	leuA, IMS; 2-isopropylmalate synthase [EC:2.3.3.13]	Amino Acid metabolis and transport	Amino Acids
BFNMCIJK_04047	COG0747	COG0747	E	ABC-type transport system, periplasmic component	DdpA	CDS	putative ABC transporter-binding protein	hypothetical protein	hypothetical protein	K02035	ABC.PE.S; peptide/nickel transport system substrate-binding protein	Amino Acid metabolis and transport	Amino Acids
BFNMCIJK_00037	COG0227	COG0227	J	Ribosomal protein L28	RpmB	CDS	rpmB	50S ribosomal protein L28	hypothetical protein	K02902	RP-L28, MRPL28, rpmB; large subunit ribosomal protein L28	Translation	Translation
BFNMCIJK_03957	COG5736	COG5736	C	Photosystem II reaction center 11 kD protein, Psb27	Psb27	CDS	Photosystem II lipoprotein Psb27	hypothetical protein	hypothetical protein	K08902	psb27; photosystem II Psb27 protein	Energy production and conversion	Energy
BFNMCIJK_00723	COG1523	COG1523	G	Pullulanase/glycogen debranching enzyme	PulA	CDS	glgX	3.2.1.-	Glycogen operon protein GlgX	K01214	ISA, treX; isoamylase [EC:3.2.1.68]	Carbohydrate metabolism and transport	Carbohydrates
BFNMCIJK_00625	COG0210	COG0210	L	Superfamily I DNA or RNA helicase	UvrD	CDS	pcrA	3.6.4.12	ATP-dependent DNA helicase PcrA	K03657	uvrD, pcrA; ATP-dependent DNA helicase UvrD/PcrA [EC:5.6.2.4]	Replication and repair	DNA
BFNMCIJK_02252	COG0080	COG0080	J	Ribosomal protein L11	RplK	CDS	rplK	50S ribosomal protein L11	hypothetical protein	K02867	RP-L11, MRPL11, rplK; large subunit ribosomal protein L11	Translation	Translation
BFNMCIJK_03349	COG0457	COG0457	R	Tetratricopeptide (TPR) repeat	TPR	CDS	hypothetical protein	hypothetical protein	hypothetical protein	Unknown	Unknown	General Functional Prediction only	Other
BFNMCIJK_03935	COG0165	COG0165	E	Argininosuccinate lyase	ArgH	CDS	argH	4.3.2.1	Argininosuccinate lyase	K01755	argH, ASL; argininosuccinate lyase [EC:4.3.2.1]	Amino Acid metabolis and transport	Amino Acids
BFNMCIJK_02789	COG0051	COG0051	J	Ribosomal protein S10	RpsJ	CDS	rpsJ	30S ribosomal protein S10	hypothetical protein	K02946	RP-S10, MRPS10, rpsJ; small subunit ribosomal protein S10	Translation	Translation
BFNMCIJK_02858	COG0457;COG4995	COG0457	R	Tetratricopeptide (TPR) repeat	TPR	CDS	ycf3_12	Photosystem I assembly protein Ycf3	hypothetical protein	Unknown	Unknown	General Functional Prediction only	Other
BFNMCIJK_02586	COG3757	COG3757	M	Lyzozyme M1 (1,4-beta-N-acetylmuramidase), GH25 family	Acm	CDS	acm	3.2.1.17	Lysozyme M1	K07273	acm; lysozyme	Cell wall/membrane/envelop biogenesis	Cell wall
BFNMCIJK_02605	COG1160	COG1160	J	Double Era-like domain GTPase Der	Der	CDS	der_3	GTPase Der	hypothetical protein	K03977	engA, der; GTPase	Translation	Translation
BFNMCIJK_01019	COG5737	COG5737	C	Photosystem II 12 kDa extrinsic protein PsbU	PsbU	CDS	psbU	Photosystem II 12 kDa extrinsic protein	hypothetical protein	K02719	psbU; photosystem II PsbU protein	Energy production and conversion	Energy
BFNMCIJK_03491	COG0724	COG0724	J	RNA recognition motif (RRM) domain	RRM	CDS	hypothetical protein	hypothetical protein	hypothetical protein	Unknown	Unknown	Translation	Translation
BFNMCIJK_00389	COG0231	COG0231	J	Translation elongation factor P (EF-P)/translation initiation factor 5A (eIF-5A)	Efp	CDS	efp	Elongation factor P	hypothetical protein	K02356	efp; elongation factor P	Translation	Translation
BFNMCIJK_02199	COG1506	COG1506	E	Dipeptidyl aminopeptidase/acylaminoacyl peptidase	DAP2	CDS	dapb3	3.4.14.-	Dipeptidyl aminopeptidase BIII	Unknown	Unknown	Amino Acid metabolis and transport	Amino Acids
BFNMCIJK_00073	COG0449	COG0449	M	Glucosamine 6-phosphate synthetase, contains amidotransferase and phosphosugar isomerase domains	GlmS	CDS	glmS	2.6.1.16	Glutamine--fructose-6-phosphate aminotransferase [isomerizing]	K00820	glmS, GFPT; glutamine---fructose-6-phosphate transaminase (isomerizing) [EC:2.6.1.16]	Cell wall/membrane/envelop biogenesis	Cell wall
BFNMCIJK_02862	COG3854	COG3854	D	Stage III sporulation protein SpoIIIAA	SpoIIIAA	CDS	hypothetical protein	hypothetical protein	hypothetical protein	Unknown	Unknown	Cell cycle control and mitosis	Cell
BFNMCIJK_03276	COG4071	COG4071	R	Gamma-glutamyl ligase family protein MJ1361	NA	CDS	hypothetical protein	hypothetical protein	hypothetical protein	Unknown	Unknown	General Functional Prediction only	Other
BFNMCIJK_01430	COG0476;COG0607	COG0476	H	Molybdopterin or thiamine biosynthesis adenylyltransferase	ThiF	CDS	moeZ_1	putative adenylyltransferase/sulfurtransferase MoeZ	hypothetical protein	K21147	moeZR, moeBR; sulfur-carrier protein adenylyltransferase/sulfurtransferase [EC:2.7.7.80 2.7.7.- 2.8.1.11 2.8.1.-]	Coenzyme metabolism	Coenzyme
BFNMCIJK_02465	COG0255	COG0255	J	Ribosomal protein L29	RpmC	CDS	rpmC	50S ribosomal protein L29	hypothetical protein	K02904	RP-L29, rpmC; large subunit ribosomal protein L29	Translation	Translation
BFNMCIJK_00597	COG0003	COG0003	P	Anion-transporting ATPase, ArsA/GET3 family	ArsA	CDS	hypothetical protein	hypothetical protein	hypothetical protein	Unknown	Unknown	Inorganic ion transport and metabolism	Transport
BFNMCIJK_01761	COG1331	COG1331	R	Uncharacterized conserved protein YyaL, SSP411 family, contains thoiredoxin and six-hairpin glycosidase-like domains	YyaL	CDS	hypothetical protein	hypothetical protein	hypothetical protein	K06888	K06888; uncharacterized protein	General Functional Prediction only	Other
BFNMCIJK_02193	COG1364	COG1364	E	Glutamate N-acetyltransferase (ornithine transacetylase)	ArgJ	CDS	argJ	Arginine biosynthesis bifunctional protein ArgJ	hypothetical protein	K00620	argJ; glutamate N-acetyltransferase / amino-acid N-acetyltransferase [EC:2.3.1.35 2.3.1.1]	Amino Acid metabolis and transport	Amino Acids
BFNMCIJK_03489	COG3087	COG3087	D	Cell division protein FtsN	FtsN	CDS	hypothetical protein	hypothetical protein	hypothetical protein	Unknown	Unknown	Cell cycle control and mitosis	Cell
BFNMCIJK_03440	COG3920;COG2203;COG2202	COG3920	T	Two-component sensor histidine kinase, HisKA and HATPase domains	NA	CDS	cph2_16	Phytochrome-like protein cph2	hypothetical protein	Unknown	Unknown	Signal Transduction	Signalling
BFNMCIJK_01509	COG0711	COG0711	C	FoF1-type ATP synthase, membrane subunit b or b'	AtpF	CDS	atpF	ATP synthase subunit b	hypothetical protein	K02109	ATPF0B, atpF; F-type H+-transporting ATPase subunit b	Energy production and conversion	Energy
BFNMCIJK_03871	COG0840	COG0840	T	Methyl-accepting chemotaxis protein (MCP)	Tar	CDS	mcpB_3	Methyl-accepting chemotaxis protein McpB	hypothetical protein	K02660	pilJ; twitching motility protein PilJ	Signal Transduction	Signalling
BFNMCIJK_04142	COG0623	COG0623	I	Enoyl-[acyl-carrier-protein] reductase FabI	FabI	CDS	fabI	1.3.1.9	Enoyl-[acyl-carrier-protein] reductase [NADH] FabI	K00208	fabI; enoyl-[acyl-carrier protein] reductase I [EC:1.3.1.9 1.3.1.10]	Lipid metabolism	Lipids
BFNMCIJK_02536	COG0031	COG0031	E	Cysteine synthase	CysK	CDS	cysK1	2.5.1.47	O-acetylserine sulfhydrylase	K01738	cysK; cysteine synthase [EC:2.5.1.47]	Amino Acid metabolis and transport	Amino Acids
BFNMCIJK_02521	COG2203;COG3706;COG0642;COG3452	COG2203	T	GAF domain	GAF	CDS	barA_5	2.7.13.3	Signal transduction histidine-protein kinase BarA	Unknown	Unknown	Signal Transduction	Signalling
BFNMCIJK_03676	COG3202	COG3202	C	ATP/ADP translocase	TlcC	CDS	hypothetical protein	hypothetical protein	hypothetical protein	Unknown	Unknown	Energy production and conversion	Energy
BFNMCIJK_02000	COG0644	COG0644	C	Dehydrogenase (flavoprotein)	FixC	CDS	hypothetical protein	hypothetical protein	hypothetical protein	Unknown	Unknown	Energy production and conversion	Energy
BFNMCIJK_02532	COG2183	COG2183	K	Transcriptional accessory protein Tex/SPT6	Tex	CDS	rpsA_3	30S ribosomal protein S1	hypothetical protein	K06959	tex; protein Tex	Transcription	Transcription
BFNMCIJK_01964	COG0396	COG0396	O	Fe-S cluster assembly ATPase SufC	SufC	CDS	sufC	putative ATP-dependent transporter SufC	hypothetical protein	K09013	sufC; Fe-S cluster assembly ATP-binding protein	Post-translational modification, protein turnover, chaperone functions	Translation
BFNMCIJK_00223	COG0176	COG0176	G	Transaldolase/fructose-6-phosphate aldolase	TalA	CDS	tal	2.2.1.2	Transaldolase	K00616	E2.2.1.2, talA, talB; transaldolase [EC:2.2.1.2]	Carbohydrate metabolism and transport	Carbohydrates
BFNMCIJK_00449	COG2265	COG2265	J	tRNA/tmRNA/rRNA uracil-C5-methylase, TrmA/RlmC/RlmD family	TrmA	CDS	rsmA_1	2.1.1.-	Ribosomal RNA small subunit methyltransferase A	Unknown	Unknown	Translation	Translation
BFNMCIJK_00917	COG0124	COG0124	J	Histidyl-tRNA synthetase	HisS	CDS	hisS	6.1.1.21	Histidine--tRNA ligase	K01892	HARS, hisS; histidyl-tRNA synthetase [EC:6.1.1.21]	Translation	Translation
BFNMCIJK_02929	COG0706	COG0706	M	Membrane protein insertase Oxa1/YidC/SpoIIIJ	YidC	CDS	yidC	Membrane protein insertase YidC	hypothetical protein	K03217	yidC, spoIIIJ, OXA1, ccfA; YidC/Oxa1 family membrane protein insertase	Cell wall/membrane/envelop biogenesis	Cell wall
BFNMCIJK_02466	COG0186	COG0186	J	Ribosomal protein S17	RpsQ	CDS	rpsQ	30S ribosomal protein S17	hypothetical protein	K02961	RP-S17, MRPS17, rpsQ; small subunit ribosomal protein S17	Translation	Translation
BFNMCIJK_00629	COG5720	COG5720	C	Photosystem II cytochrome b559 alpha subunit, PsbE	PsbE	CDS	psbE	Cytochrome b559 subunit alpha	hypothetical protein	K02707	psbE; photosystem II cytochrome b559 subunit alpha	Energy production and conversion	Energy
BFNMCIJK_02987	COG1825	COG1825	J	Ribosomal protein L25 (general stress protein Ctc)	RplY	CDS	rplY	50S ribosomal protein L25	hypothetical protein	K02897	RP-L25, rplY; large subunit ribosomal protein L25	Translation	Translation
BFNMCIJK_01015	COG0406	COG0406	G	Broad specificity phosphatase PhoE	PhoE	CDS	pspA	3.1.3.3	Phosphoserine phosphatase 1	K22305	psp; phosphoserine phosphatase [EC:3.1.3.3]	Carbohydrate metabolism and transport	Carbohydrates
BFNMCIJK_03008	COG0652	COG0652	O	Peptidyl-prolyl cis-trans isomerase (rotamase) - cyclophilin family	PpiB	CDS	ltxA_6	Leukotoxin	hypothetical protein	K03768	PPIB, ppiB; peptidyl-prolyl cis-trans isomerase B (cyclophilin B) [EC:5.2.1.8]	Post-translational modification, protein turnover, chaperone functions	Translation
BFNMCIJK_03853	COG0431	COG0431	C	NAD(P)H-dependent FMN reductase	SsuE	CDS	1.-.-.-	NAD(P)H-dependent FMN reductase	hypothetical protein	K19784	chrR, NQR; chromate reductase, NAD(P)H dehydrogenase (quinone)	Energy production and conversion	Energy
BFNMCIJK_00815	COG0776	COG0776	L	Bacterial nucleoid DNA-binding protein IHF-alpha	HimA	CDS	hup_1	DNA-binding protein HU	hypothetical protein	K03530	hupB; DNA-binding protein HU-beta	Replication and repair	DNA
BFNMCIJK_00690	COG2202;COG0642;COG2198;COG0784;COG0745	COG2202	T	PAS domain	PAS	CDS	rpfC_1	2.7.13.3	Sensory/regulatory protein RpfC	Unknown	Unknown	Signal Transduction	Signalling
BFNMCIJK_00956	COG0793	COG0793	O	C-terminal processing protease CtpA/Prc, contains a PDZ domain	CtpA	CDS	3.4.21.-	putative CtpA-like serine protease	hypothetical protein	K03797	E3.4.21.102, prc, ctpA; carboxyl-terminal processing protease [EC:3.4.21.102]	Post-translational modification, protein turnover, chaperone functions	Translation
BFNMCIJK_02502	COG4354	COG4354	S	Uncharacterized conserved protein, contains GBA2_N and DUF608 domains	NA	CDS	hypothetical protein	hypothetical protein	hypothetical protein	K17108	GBA2; non-lysosomal glucosylceramidase [EC:3.2.1.45]	Function Unknown	Other
BFNMCIJK_02084	COG0465	COG0465	O	ATP-dependent Zn proteases	HflB	CDS	ftsH2_2	3.4.24.-	ATP-dependent zinc metalloprotease FtsH 2	K03798	ftsH, hflB; cell division protease FtsH [EC:3.4.24.-]	Post-translational modification, protein turnover, chaperone functions	Translation
BFNMCIJK_03337	COG0328	COG0328	L	Ribonuclease HI	RnhA	CDS	hypothetical protein	hypothetical protein	hypothetical protein	Unknown	Unknown	Replication and repair	DNA
BFNMCIJK_02467	COG0093	COG0093	J	Ribosomal protein L14	RplN	CDS	rplN	50S ribosomal protein L14	hypothetical protein	K02874	RP-L14, MRPL14, rplN; large subunit ribosomal protein L14	Translation	Translation
BFNMCIJK_02746	COG1012	COG1012	I	Acyl-CoA reductase or other NAD-dependent aldehyde dehydrogenase	AdhE	CDS	gabD1	1.2.1.79	Succinate-semialdehyde dehydrogenase [NADP(+)] 1	K00135	gabD; succinate-semialdehyde dehydrogenase / glutarate-semialdehyde dehydrogenase [EC:1.2.1.16 1.2.1.79 1.2.1.20]	Lipid metabolism	Lipids
BFNMCIJK_02798	COG0057	COG0057	G	Glyceraldehyde-3-phosphate dehydrogenase/erythrose-4-phosphate dehydrogenase	GapA	CDS	gap1	1.2.1.12	Glyceraldehyde-3-phosphate dehydrogenase 1	K00134	GAPDH, gapA; glyceraldehyde 3-phosphate dehydrogenase (phosphorylating) [EC:1.2.1.12]	Carbohydrate metabolism and transport	Carbohydrates
BFNMCIJK_00761	COG3179;COG1388	COG3179	G	Chitinase, GH19 family	GH19	CDS	hypothetical protein	hypothetical protein	hypothetical protein	Unknown	Unknown	Carbohydrate metabolism and transport	Carbohydrates
BFNMCIJK_01140	COG0860	COG0860	M	N-acetylmuramoyl-L-alanine amidase	AmiC	CDS	cwlD	3.5.1.28	Germination-specific N-acetylmuramoyl-L-alanine amidase	K01448	amiABC; N-acetylmuramoyl-L-alanine amidase [EC:3.5.1.28]	Cell wall/membrane/envelop biogenesis	Cell wall
BFNMCIJK_02474	COG0200	COG0200	J	Ribosomal protein L15	RplO	CDS	rplO	50S ribosomal protein L15	hypothetical protein	K02876	RP-L15, MRPL15, rplO; large subunit ribosomal protein L15	Translation	Translation
BFNMCIJK_00808	COG5739	COG5739	C	Photosystem II oxygen-evolving enhancer PsbQ/CyanoQ	PsbQ	CDS	hypothetical protein	hypothetical protein	hypothetical protein	Unknown	Unknown	Energy production and conversion	Energy
BFNMCIJK_00768	COG0372	COG0372	C	Citrate synthase	GltA	CDS	gltA	2.3.3.16	Citrate synthase	K01647	CS, gltA; citrate synthase [EC:2.3.3.1]	Energy production and conversion	Energy
BFNMCIJK_01255	COG0612	COG0612	R	Predicted Zn-dependent peptidase, M16 family	PqqL	CDS	3.4.24.-	putative zinc protease	hypothetical protein	K07263	pqqL; zinc protease [EC:3.4.24.-]	General Functional Prediction only	Other
BFNMCIJK_03323	COG4108	COG4108	J	Peptide chain release factor RF-3	PrfC	CDS	prfC	Peptide chain release factor RF3	hypothetical protein	K02837	prfC; peptide chain release factor 3	Translation	Translation
BFNMCIJK_00558	COG1225	COG1225	O	Peroxiredoxin	Bcp	CDS	bcp_2	1.11.1.15	Putative peroxiredoxin bcp	K03564	BCP, PRXQ, DOT5; thioredoxin-dependent peroxiredoxin [EC:1.11.1.24]	Post-translational modification, protein turnover, chaperone functions	Translation
BFNMCIJK_01067	COG1116	COG1116	P	ABC-type nitrate/sulfonate/bicarbonate transport system, ATPase component	TauB	CDS	cmpD_1	3.6.3.-	Bicarbonate transport ATP-binding protein CmpD	Unknown	Unknown	Inorganic ion transport and metabolism	Transport
BFNMCIJK_02561	COG1404	COG1404	O	Serine protease, subtilisin family	AprE	CDS	prcA_1	3.4.21.-	Calcium-dependent protease	Unknown	Unknown	Post-translational modification, protein turnover, chaperone functions	Translation
BFNMCIJK_00059	COG2421	COG2421	C	Acetamidase/formamidase	FmdA	CDS	fmdA	3.5.1.49	Formamidase	K01455	E3.5.1.49; formamidase [EC:3.5.1.49]	Energy production and conversion	Energy
BFNMCIJK_01433	COG0460	COG0460	E	Homoserine dehydrogenase	ThrA	CDS	hom	1.1.1.3	Homoserine dehydrogenase	K00003	hom; homoserine dehydrogenase [EC:1.1.1.3]	Amino Acid metabolis and transport	Amino Acids
BFNMCIJK_02903	COG0744	COG0744	M	Penicillin-binding protein 1B/1F, peptidoglycan transglycosylase/transpeptidase	MrcB	CDS	pbpG_3	Penicillin-binding protein 2D	hypothetical protein	Unknown	Unknown	Cell wall/membrane/envelop biogenesis	Cell wall
BFNMCIJK_00462	COG0001	COG0001	H	Glutamate-1-semialdehyde aminotransferase	HemL	CDS	kat	2.6.1.-	3-aminobutyryl-CoA aminotransferase	K01845	hemL; glutamate-1-semialdehyde 2,1-aminomutase [EC:5.4.3.8]	Coenzyme metabolism	Coenzyme
BFNMCIJK_00983	COG2203;COG3899;COG0515;COG2202;COG4191	COG2203	T	GAF domain	GAF	CDS	pknB_1	2.7.11.1	Serine/threonine-protein kinase PknB	Unknown	Unknown	Signal Transduction	Signalling
BFNMCIJK_03739	COG3448	COG3448	T	CBS-domain-containing membrane protein	NA	CDS	guaB_2	1.1.1.205	Inosine-5'-monophosphate dehydrogenase	Unknown	Unknown	Signal Transduction	Signalling
BFNMCIJK_00820	COG3881	COG3881	S	Uncharacterized conserved protein YrrD, contains PRC-barrel domain	YrrD	CDS	hypothetical protein	hypothetical protein	hypothetical protein	Unknown	Unknown	Function Unknown	Other
BFNMCIJK_00334	COG0012	COG0012	J	Ribosome-binding ATPase YchF, GTP1/OBG family	GTP1	CDS	ychF	Ribosome-binding ATPase YchF	hypothetical protein	K06942	ychF; ribosome-binding ATPase	Translation	Translation
BFNMCIJK_03115	COG3705	COG3705	E	ATP phosphoribosyltransferase regulatory subunit HisZ	HisZ	CDS	hisZ	ATP phosphoribosyltransferase regulatory subunit	hypothetical protein	K02502	hisZ; ATP phosphoribosyltransferase regulatory subunit	Amino Acid metabolis and transport	Amino Acids
BFNMCIJK_00252	COG4222;COG2931;COG0584	COG4222	S	Uncharacterized conserved protein, contains a phytase-like domain	NA	CDS	hlyA_1	Hemolysin, plasmid	hypothetical protein	Unknown	Unknown	Function Unknown	Other
BFNMCIJK_02481	COG0203	COG0203	J	Ribosomal protein L17	RplQ	CDS	rplQ	50S ribosomal protein L17	hypothetical protein	K02879	RP-L17, MRPL17, rplQ; large subunit ribosomal protein L17	Translation	Translation
BFNMCIJK_01444	COG1725	COG1725	K	DNA-binding transcriptional regulator YhcF, GntR family	YhcF	CDS	ytrA	HTH-type transcriptional repressor YtrA	hypothetical protein	K07978	plmA; GntR family transcriptional regulator	Transcription	Transcription
BFNMCIJK_04107	COG0004	COG0004	P	Ammonia channel protein AmtB	AmtB	CDS	amtB	Ammonia channel	hypothetical protein	K03320	amt, AMT, MEP; ammonium transporter, Amt family	Inorganic ion transport and metabolism	Transport
BFNMCIJK_00637	COG2831	COG2831	U	Hemolysin activation/secretion protein	FhaC	CDS	hxuB_2	Heme/hemopexin transporter protein HuxB	hypothetical protein	Unknown	Unknown	Intracellular trafficing and secretion	Transport
BFNMCIJK_02253	COG0250	COG0250	K	Transcription termination/antitermination protein NusG	NusG	CDS	nusG	Transcription termination/antitermination protein NusG	hypothetical protein	K02601	nusG; transcription termination/antitermination protein NusG	Transcription	Transcription
BFNMCIJK_03324	COG4372	COG4372	S	Uncharacterized protein, contains DUF3084 domain	NA	CDS	hypothetical protein	hypothetical protein	hypothetical protein	Unknown	Unknown	Function Unknown	Other
BFNMCIJK_00682	COG0616	COG0616	O	Periplasmic serine protease, ClpP class	SppA	CDS	sppA_1	3.4.21.-	Protease 4	K04773	sppA; protease IV [EC:3.4.21.-]	Post-translational modification, protein turnover, chaperone functions	Translation
BFNMCIJK_00522	COG4172	COG4172	Q	ABC-type microcin C transport system, duplicated ATPase component YejF	YejF	CDS	gsiA_1	3.6.3.-	Glutathione import ATP-binding protein GsiA	K02032	ddpF; peptide/nickel transport system ATP-binding protein	Secondary Structure	Structure
BFNMCIJK_01879	COG5732	COG5732	C	Photosystem II reaction center protein W, PsbW/Psb28/Ycf79	PsbW	CDS	Photosystem II reaction center Psb28 protein	hypothetical protein	hypothetical protein	K08903	psb28; photosystem II 13kDa protein	Energy production and conversion	Energy
BFNMCIJK_02483	COG0102	COG0102	J	Ribosomal protein L13	RplM	CDS	rplM	50S ribosomal protein L13	hypothetical protein	K02871	RP-L13, MRPL13, rplM; large subunit ribosomal protein L13	Translation	Translation
BFNMCIJK_02486	COG0216	COG0216	J	Protein chain release factor RF1	PrfA	CDS	prfA	Peptide chain release factor 1	hypothetical protein	K02835	prfA, MTRF1, MRF1; peptide chain release factor 1	Translation	Translation
BFNMCIJK_03725	COG1649	COG1649	S	Uncharacterized lipoprotein YddW, UPF0748 family	YddW	CDS	ancA_3	Cellulosome-anchoring protein	hypothetical protein	Unknown	Unknown	Function Unknown	Other
BFNMCIJK_01832	COG1449	COG1449	G	Alpha-amylase/alpha-mannosidase, GH57 family	NA	CDS	hypothetical protein	hypothetical protein	hypothetical protein	Unknown	Unknown	Carbohydrate metabolism and transport	Carbohydrates
BFNMCIJK_03776	COG0215	COG0215	J	Cysteinyl-tRNA synthetase	CysS	CDS	cysS	6.1.1.16	Cysteine--tRNA ligase	K01883	CARS, cysS; cysteinyl-tRNA synthetase [EC:6.1.1.16]	Translation	Translation
BFNMCIJK_01415	COG1305	COG1305	O	Transglutaminase-like enzyme, putative cysteine protease	YebA	CDS	hypothetical protein	hypothetical protein	hypothetical protein	Unknown	Unknown	Post-translational modification, protein turnover, chaperone functions	Translation
BFNMCIJK_00355	COG2831	COG2831	U	Hemolysin activation/secretion protein	FhaC	CDS	hxuB_1	Heme/hemopexin transporter protein HuxB	hypothetical protein	Unknown	Unknown	Intracellular trafficing and secretion	Transport
BFNMCIJK_01747	COG0527	COG0527	E	Aspartate kinase	MetL1	CDS	lysC	2.7.2.4	Aspartokinase	K00928	lysC; aspartate kinase [EC:2.7.2.4]	Amino Acid metabolis and transport	Amino Acids
BFNMCIJK_03298	COG0576	COG0576	O	Molecular chaperone GrpE (heat shock protein HSP-70)	GrpE	CDS	grpE	Protein GrpE	hypothetical protein	K03687	GRPE; molecular chaperone GrpE	Post-translational modification, protein turnover, chaperone functions	Translation
BFNMCIJK_00393	COG1449	COG1449	G	Alpha-amylase/alpha-mannosidase, GH57 family	NA	CDS	amyA	3.2.1.1	Alpha-amylase 1	Unknown	Unknown	Carbohydrate metabolism and transport	Carbohydrates
BFNMCIJK_01910	COG0702	COG0702	R	Uncharacterized conserved protein YbjT, contains NAD(P)-binding and DUF2867 domains	YbjT	CDS	azoB_1	1.7.-.-	NAD(P)H azoreductase	Unknown	Unknown	General Functional Prediction only	Other
BFNMCIJK_02052	COG0238	COG0238	J	Ribosomal protein S18	RpsR	CDS	rpsR	30S ribosomal protein S18	hypothetical protein	K02963	RP-S18, MRPS18, rpsR; small subunit ribosomal protein S18	Translation	Translation
BFNMCIJK_02470	COG0096	COG0096	J	Ribosomal protein S8	RpsH	CDS	rpsH	30S ribosomal protein S8	hypothetical protein	K02994	RP-S8, rpsH; small subunit ribosomal protein S8	Translation	Translation
BFNMCIJK_00056	COG0276	COG0276	H	Protoheme ferro-lyase (ferrochelatase)	HemH	CDS	hemH_1	4.99.1.1	Ferrochelatase	K01772	hemH, FECH; protoporphyrin/coproporphyrin ferrochelatase [EC:4.98.1.1 4.99.1.9]	Coenzyme metabolism	Coenzyme
BFNMCIJK_00973	COG0664	COG0664	T	cAMP-binding domain of CRP or a regulatory subunit of cAMP-dependent protein kinases	Crp	CDS	Cyclic AMP receptor protein	hypothetical protein	hypothetical protein	K10914	crp; CRP/FNR family transcriptional regulator, cyclic AMP receptor protein	Signal Transduction	Signalling
BFNMCIJK_01510	COG0711	COG0711	C	FoF1-type ATP synthase, membrane subunit b or b'	AtpF	CDS	atpG_2	ATP synthase subunit b'	hypothetical protein	K02109	ATPF0B, atpF; F-type H+-transporting ATPase subunit b	Energy production and conversion	Energy
BFNMCIJK_02955	COG4990	COG4990	R	Predicted cysteine peptidase, C39 family	YvpB	CDS	hypothetical protein	hypothetical protein	hypothetical protein	Unknown	Unknown	General Functional Prediction only	Other
BFNMCIJK_00676	COG0006	COG0006	E	Xaa-Pro aminopeptidase	PepP	CDS	pepP_2	3.4.11.9	Xaa-Pro aminopeptidase	K01262	pepP; Xaa-Pro aminopeptidase [EC:3.4.11.9]	Amino Acid metabolis and transport	Amino Acids
BFNMCIJK_01360	COG5677	COG5677	C	Cytochrome c6	PetJ	CDS	petJ_2	Cytochrome c6	hypothetical protein	K08906	petJ; cytochrome c6	Energy production and conversion	Energy
BFNMCIJK_00218	COG2319	COG2319	R	WD40 repeat	WD40	CDS	hypothetical protein	hypothetical protein	hypothetical protein	Unknown	Unknown	General Functional Prediction only	Other
BFNMCIJK_02181	COG4191	COG4191	T	Signal transduction histidine kinase regulating C4-dicarboxylate transport system	NA	CDS	kinE_3	2.7.13.3	Sporulation kinase E	Unknown	Unknown	Signal Transduction	Signalling
BFNMCIJK_02923	COG3288	COG3288	C	NAD/NADP transhydrogenase alpha subunit	PntA	CDS	pntAA	1.6.1.2	NAD(P) transhydrogenase subunit alpha part 1	K00324	pntA; H+-translocating NAD(P) transhydrogenase subunit alpha [EC:1.6.1.2 7.1.1.1]	Energy production and conversion	Energy
BFNMCIJK_03610	COG0002	COG0002	E	N-acetyl-gamma-glutamylphosphate reductase	ArgC	CDS	argC	1.2.1.38	N-acetyl-gamma-glutamyl-phosphate reductase	K00145	argC; N-acetyl-gamma-glutamyl-phosphate reductase [EC:1.2.1.38]	Amino Acid metabolis and transport	Amino Acids
BFNMCIJK_03487	COG0258;COG0749	COG0258	L	5'-3' exonuclease Xni/ExoIX (flap endonuclease)	ExoIX	CDS	polA_1	2.7.7.7	DNA polymerase I	K02335	polA; DNA polymerase I [EC:2.7.7.7]	Replication and repair	DNA
BFNMCIJK_03884	COG0740	COG0740	O	ATP-dependent protease ClpP, protease subunit	ClpP	CDS	clpP_4	3.4.21.92	ATP-dependent Clp protease proteolytic subunit	K01358	clpP, CLPP; ATP-dependent Clp protease, protease subunit [EC:3.4.21.92]	Post-translational modification, protein turnover, chaperone functions	Translation
BFNMCIJK_00925	COG4448	COG4448	E	L-asparaginase II	AnsA2	CDS	hypothetical protein	hypothetical protein	hypothetical protein	K01424	E3.5.1.1, ansA, ansB; L-asparaginase [EC:3.5.1.1]	Amino Acid metabolis and transport	Amino Acids
BFNMCIJK_01420	COG0583	COG0583	K	DNA-binding transcriptional regulator, LysR family	LysR	CDS	cmpR_2	HTH-type transcriptional activator CmpR	hypothetical protein	Unknown	Unknown	Transcription	Transcription
BFNMCIJK_01489	COG0283;COG0414	COG0283	F	Cytidylate kinase	Cmk	CDS	panC	6.3.2.1	Pantothenate synthetase	K13799	panC-cmk; pantoate ligase / CMP/dCMP kinase [EC:6.3.2.1 2.7.4.25]	Nucleotide metabolism and transport	Nucleotides
BFNMCIJK_02327	COG0852	COG0852	C	NADH:ubiquinone oxidoreductase 27 kD subunit (chain C)	NuoC	CDS	ndhJ	1.6.5.-	NAD(P)H-quinone oxidoreductase subunit J	K05581	ndhJ; NAD(P)H-quinone oxidoreductase subunit J [EC:7.1.1.2]	Energy production and conversion	Energy
BFNMCIJK_03137	COG2199;COG3063	COG2199	T	GGDEF domain, diguanylate cyclase (c-di-GMP synthetase) or its enzymatically inactive variants	GGDEF	CDS	hypothetical protein	hypothetical protein	hypothetical protein	Unknown	Unknown	Signal Transduction	Signalling
BFNMCIJK_02647	COG0644	COG0644	C	Dehydrogenase (flavoprotein)	FixC	CDS	hypothetical protein	hypothetical protein	hypothetical protein	K14605	cruA; lycopene cyclase CruA [EC:5.5.1.19]	Energy production and conversion	Energy
BFNMCIJK_03567	COG1233	COG1233	Q	Phytoene dehydrogenase-related protein	NA	CDS	crtI_2	1.3.99.31	Phytoene desaturase (lycopene-forming)	K09835	crtISO, crtH; prolycopene isomerase [EC:5.2.1.13]	Secondary Structure	Structure
BFNMCIJK_03594	COG0272	COG0272	L	NAD-dependent DNA ligase	Lig	CDS	ligA	6.5.1.2	DNA ligase	K01972	E6.5.1.2, ligA, ligB; DNA ligase (NAD+) [EC:6.5.1.2]	Replication and repair	DNA
BFNMCIJK_01309	COG0108;COG0807	COG0108	H	3,4-dihydroxy-2-butanone 4-phosphate synthase	RibB	CDS	ribBA	Riboflavin biosynthesis protein RibBA	hypothetical protein	K14652	ribBA; 3,4-dihydroxy 2-butanone 4-phosphate synthase / GTP cyclohydrolase II [EC:4.1.99.12 3.5.4.25]	Coenzyme metabolism	Coenzyme
BFNMCIJK_02835	COG3472;COG1479	COG3472	S	Uncharacterized conserved protein domain, often C-terminal to DUF262	NA	CDS	hypothetical protein	hypothetical protein	hypothetical protein	Unknown	Unknown	Function Unknown	Other
BFNMCIJK_03571	COG3621	COG3621	R	Patatin-like phospholipase/acyl hydrolase, includes sporulation protein CotR	PATA	CDS	hypothetical protein	hypothetical protein	hypothetical protein	Unknown	Unknown	General Functional Prediction only	Other
BFNMCIJK_04079	COG3794	COG3794	C	Plastocyanin	PetE	CDS	petE	Plastocyanin	hypothetical protein	K02638	petE; plastocyanin	Energy production and conversion	Energy
BFNMCIJK_00879	COG0451	COG0451	M	Nucleoside-diphosphate-sugar epimerase	WcaG	CDS	rfbB	4.2.1.46	dTDP-glucose 4,6-dehydratase	Unknown	Unknown	Cell wall/membrane/envelop biogenesis	Cell wall
BFNMCIJK_00809	COG0151	COG0151	F	Phosphoribosylamine-glycine ligase	PurD	CDS	purD	6.3.4.13	Phosphoribosylamine--glycine ligase	K01945	purD; phosphoribosylamine---glycine ligase [EC:6.3.4.13]	Nucleotide metabolism and transport	Nucleotides
BFNMCIJK_03012	COG0331	COG0331	I	Malonyl CoA-acyl carrier protein transacylase	FabD	CDS	fabD	2.3.1.39	Malonyl CoA-acyl carrier protein transacylase	K00645	fabD, MCAT, MCT1; [acyl-carrier-protein] S-malonyltransferase [EC:2.3.1.39]	Lipid metabolism	Lipids
BFNMCIJK_00655	COG0451	COG0451	M	Nucleoside-diphosphate-sugar epimerase	WcaG	CDS	3 beta-hydroxysteroid dehydrogenase/Delta 5-->4-isomerase	hypothetical protein	hypothetical protein	Unknown	Unknown	Cell wall/membrane/envelop biogenesis	Cell wall
BFNMCIJK_00760	COG1446	COG1446	E	Isoaspartyl peptidase or L-asparaginase, Ntn-hydrolase superfamily	IaaA	CDS	3.4.19.5	Isoaspartyl peptidase/L-asparaginase	hypothetical protein	K01424	E3.5.1.1, ansA, ansB; L-asparaginase [EC:3.5.1.1]	Amino Acid metabolis and transport	Amino Acids
BFNMCIJK_03811	COG1028	COG1028	I	NAD(P)-dependent dehydrogenase, short-chain alcohol dehydrogenase family	FabG	CDS	fabG_1	1.1.1.100	3-oxoacyl-[acyl-carrier-protein] reductase	K00059	fabG, OAR1; 3-oxoacyl-[acyl-carrier protein] reductase [EC:1.1.1.100]	Lipid metabolism	Lipids
BFNMCIJK_02131	COG0652	COG0652	O	Peptidyl-prolyl cis-trans isomerase (rotamase) - cyclophilin family	PpiB	CDS	ppiB	5.2.1.8	Peptidyl-prolyl cis-trans isomerase B	K03768	PPIB, ppiB; peptidyl-prolyl cis-trans isomerase B (cyclophilin B) [EC:5.2.1.8]	Post-translational modification, protein turnover, chaperone functions	Translation
BFNMCIJK_03534	COG0589	COG0589	T	Nucleotide-binding universal stress protein, UspA family	UspA	CDS	Putative universal stress protein	hypothetical protein	hypothetical protein	Unknown	Unknown	Signal Transduction	Signalling
BFNMCIJK_01220	COG2931	COG2931	Q	Ca2+-binding protein, RTX toxin-related	NA	CDS	cya_4	Bifunctional hemolysin/adenylate cyclase	hypothetical protein	Unknown	Unknown	Secondary Structure	Structure
BFNMCIJK_01880	COG0793	COG0793	O	C-terminal processing protease CtpA/Prc, contains a PDZ domain	CtpA	CDS	3.4.21.-	putative CtpA-like serine protease	hypothetical protein	K03797	E3.4.21.102, prc, ctpA; carboxyl-terminal processing protease [EC:3.4.21.102]	Post-translational modification, protein turnover, chaperone functions	Translation
BFNMCIJK_02476	COG0563	COG0563	F	Adenylate kinase or related kinase	Adk	CDS	adk_2	2.7.4.3	Adenylate kinase	K00939	adk, AK; adenylate kinase [EC:2.7.4.3]	Nucleotide metabolism and transport	Nucleotides
BFNMCIJK_01295	COG0718	COG0718	K	DNA-binding nucleoid-associated protein YbaB/EfbC	YbaB	CDS	ybaB	Nucleoid-associated protein YbaB	hypothetical protein	K09747	ebfC; nucleoid-associated protein EbfC	Transcription	Transcription
BFNMCIJK_03806	COG0019	COG0019	E	Diaminopimelate decarboxylase	LysA	CDS	lysA	4.1.1.20	Diaminopimelate decarboxylase	K01586	lysA; diaminopimelate decarboxylase [EC:4.1.1.20]	Amino Acid metabolis and transport	Amino Acids
BFNMCIJK_02971	COG0082	COG0082	E	Chorismate synthase	AroC	CDS	aroC	4.2.3.5	Chorismate synthase	K01736	aroC; chorismate synthase [EC:4.2.3.5]	Amino Acid metabolis and transport	Amino Acids
BFNMCIJK_02326	COG0377	COG0377	C	NADH:ubiquinone oxidoreductase 20 kD subunit (chain B) or related Fe-S oxidoreductase	NuoB	CDS	ndhK1	1.6.5.-	NAD(P)H-quinone oxidoreductase subunit K 1	K05582	ndhK; NAD(P)H-quinone oxidoreductase subunit K [EC:7.1.1.2]	Energy production and conversion	Energy
BFNMCIJK_02318	COG0825	COG0825	I	Acetyl-CoA carboxylase alpha subunit	AccA	CDS	accA	6.4.1.2	Acetyl-coenzyme A carboxylase carboxyl transferase subunit alpha	K01962	accA; acetyl-CoA carboxylase carboxyl transferase subunit alpha [EC:6.4.1.2 2.1.3.15]	Lipid metabolism	Lipids
BFNMCIJK_00240	COG5002	COG5002	T	Sensor histidine kinase WalK	WalK	CDS	resE_1	2.7.13.3	Sensor histidine kinase ResE	K07769	nblS; two-component system, OmpR family, sensor histidine kinase NblS [EC:2.7.13.3]	Signal Transduction	Signalling
BFNMCIJK_01913	COG0777	COG0777	I	Acetyl-CoA carboxylase beta subunit	AccD	CDS	accD	6.4.1.2	Acetyl-coenzyme A carboxylase carboxyl transferase subunit beta	K01963	accD; acetyl-CoA carboxylase carboxyl transferase subunit beta [EC:6.4.1.2 2.1.3.15]	Lipid metabolism	Lipids
BFNMCIJK_00243	COG3044	COG3044	R	Predicted ATPase of the ABC class	NA	CDS	hypothetical protein	hypothetical protein	hypothetical protein	Unknown	Unknown	General Functional Prediction only	Other
BFNMCIJK_00353	COG0373	COG0373	H	Glutamyl-tRNA reductase	HemA	CDS	hemA	1.2.1.70	Glutamyl-tRNA reductase	K02492	hemA; glutamyl-tRNA reductase [EC:1.2.1.70]	Coenzyme metabolism	Coenzyme
BFNMCIJK_03523	COG0342	COG0342	U	Preprotein translocase subunit SecD	SecD	CDS	hypothetical protein	hypothetical protein	hypothetical protein	K03072	secD; preprotein translocase subunit SecD	Intracellular trafficing and secretion	Transport
BFNMCIJK_03758	COG0481	COG0481	J	Translation elongation factor EF-4, membrane-bound GTPase	LepA	CDS	lepA	3.6.5.-	Elongation factor 4	K03596	lepA; GTP-binding protein LepA	Translation	Translation
BFNMCIJK_04151	COG2227	COG2227	H	2-polyprenyl-3-methyl-5-hydroxy-6-metoxy-1,4-benzoquinol methylase	UbiG	CDS	hypothetical protein	hypothetical protein	hypothetical protein	Unknown	Unknown	Coenzyme metabolism	Coenzyme
BFNMCIJK_03230	COG5635	COG5635	T	Predicted NTPase, NACHT family domain	NACHT	CDS	hypothetical protein	hypothetical protein	hypothetical protein	Unknown	Unknown	Signal Transduction	Signalling
BFNMCIJK_01329	COG0438	COG0438	M	Glycosyltransferase involved in cell wall bisynthesis	RfaB	CDS	pimB_3	2.4.1.57	GDP-mannose-dependent alpha-(1-6)-phosphatidylinositol monomannoside mannosyltransferase	Unknown	Unknown	Cell wall/membrane/envelop biogenesis	Cell wall
BFNMCIJK_03961	COG2876	COG2876	E	3-deoxy-D-arabino-heptulosonate 7-phosphate (DAHP) synthase	AroGA	CDS	aroF_2	2.5.1.54	Phospho-2-dehydro-3-deoxyheptonate aldolase	K03856	AROA2, aroA; 3-deoxy-7-phosphoheptulonate synthase [EC:2.5.1.54]	Amino Acid metabolis and transport	Amino Acids
BFNMCIJK_01116	COG0265	COG0265	O	Periplasmic serine protease, S1-C subfamily, contain C-terminal PDZ domain	DegQ	CDS	hhoA_2	Putative serine protease HhoA	hypothetical protein	Unknown	Unknown	Post-translational modification, protein turnover, chaperone functions	Translation
BFNMCIJK_00119	COG0592	COG0592	L	DNA polymerase III sliding clamp (beta) subunit, PCNA homolog	DnaN	CDS	dnaN	2.7.7.7	DNA polymerase III subunit beta	K02338	dnaN; DNA polymerase III subunit beta [EC:2.7.7.7]	Replication and repair	DNA
BFNMCIJK_00145	COG1109	COG1109	G	Phosphomannomutase	ManB	CDS	algC	5.4.2.2	Phosphomannomutase/phosphoglucomutase	Unknown	Unknown	Carbohydrate metabolism and transport	Carbohydrates
BFNMCIJK_02342	COG0696	COG0696	G	Phosphoglycerate mutase (BPG-independent), AlkP superfamily	GpmI	CDS	gpmI	5.4.2.12	2,3-bisphosphoglycerate-independent phosphoglycerate mutase	K15633	gpmI; 2,3-bisphosphoglycerate-independent phosphoglycerate mutase [EC:5.4.2.12]	Carbohydrate metabolism and transport	Carbohydrates
BFNMCIJK_01228	COG0334	COG0334	E	Glutamate dehydrogenase/leucine dehydrogenase	GdhA	CDS	gluD	1.4.1.2	NAD-specific glutamate dehydrogenase	K00262	E1.4.1.4, gdhA; glutamate dehydrogenase (NADP+) [EC:1.4.1.4]	Amino Acid metabolis and transport	Amino Acids
BFNMCIJK_00584	COG2227	COG2227	H	2-polyprenyl-3-methyl-5-hydroxy-6-metoxy-1,4-benzoquinol methylase	UbiG	CDS	ubiG_1	2.1.1.222	Ubiquinone biosynthesis O-methyltransferase	Unknown	Unknown	Coenzyme metabolism	Coenzyme
BFNMCIJK_01062	COG1357	COG1357	S	Uncharacterized conserved protein YjbI, contains pentapeptide repeats	YjbI	CDS	pipB2_5	Secreted effector protein PipB2	hypothetical protein	Unknown	Unknown	Function Unknown	Other
BFNMCIJK_00317	COG4770	COG4770	I	Acetyl/propionyl-CoA carboxylase, alpha subunit	PccA	CDS	accC	6.3.4.14	Biotin carboxylase	K01961	accC; acetyl-CoA carboxylase, biotin carboxylase subunit [EC:6.4.1.2 6.3.4.14]	Lipid metabolism	Lipids
BFNMCIJK_01136	COG3210	COG3210	U	Large exoprotein involved in heme utilization or adhesion	FhaB	CDS	hypothetical protein	hypothetical protein	hypothetical protein	Unknown	Unknown	Intracellular trafficing and secretion	Transport
BFNMCIJK_03033	COG2017	COG2017	G	Galactose mutarotase or related enzyme	GalM	CDS	yeaD	5.1.3.15	Putative glucose-6-phosphate 1-epimerase	Unknown	Unknown	Carbohydrate metabolism and transport	Carbohydrates
BFNMCIJK_02913	COG0760	COG0760	O	Peptidyl-prolyl isomerase, parvulin family	SurA	CDS	surA_2	5.2.1.8	Chaperone SurA	Unknown	Unknown	Post-translational modification, protein turnover, chaperone functions	Translation
BFNMCIJK_03296	COG0484	COG0484	O	DnaJ-class molecular chaperone with C-terminal Zn finger domain	DnaJ	CDS	dnaJ_4	Chaperone protein DnaJ	hypothetical protein	K03686	dnaJ; molecular chaperone DnaJ	Post-translational modification, protein turnover, chaperone functions	Translation
BFNMCIJK_04060	COG0771	COG0771	M	UDP-N-acetylmuramoylalanine-D-glutamate ligase	MurD	CDS	murD	6.3.2.9	UDP-N-acetylmuramoylalanine--D-glutamate ligase	K01925	murD; UDP-N-acetylmuramoylalanine--D-glutamate ligase [EC:6.3.2.9]	Cell wall/membrane/envelop biogenesis	Cell wall
BFNMCIJK_02360	COG2905;COG2205	COG2905	T	Signal-transduction protein containing cAMP-binding, CBS, and nucleotidyltransferase domains	NA	CDS	resE_4	2.7.13.3	Sensor histidine kinase ResE	Unknown	Unknown	Signal Transduction	Signalling
BFNMCIJK_01077	COG0515	COG0515	T	Serine/threonine protein kinase	SPS1	CDS	spkF_1	2.7.11.1	Serine/threonine-protein kinase F	Unknown	Unknown	Signal Transduction	Signalling
BFNMCIJK_02464	COG0197	COG0197	J	Ribosomal protein L16/L10AE	RplP	CDS	rplP	50S ribosomal protein L16	hypothetical protein	K02878	RP-L16, MRPL16, rplP; large subunit ribosomal protein L16	Translation	Translation
BFNMCIJK_01729	COG0240	COG0240	C	Glycerol-3-phosphate dehydrogenase	GpsA	CDS	gpsA	1.1.1.94	Glycerol-3-phosphate dehydrogenase [NAD(P)+]	K00057	gpsA; glycerol-3-phosphate dehydrogenase (NAD(P)+) [EC:1.1.1.94]	Energy production and conversion	Energy
BFNMCIJK_00269	COG1035	COG1035	C	Coenzyme F420-reducing hydrogenase, beta subunit	FrhB	CDS	hypothetical protein	hypothetical protein	hypothetical protein	K21231	bciB; 3,8-divinyl protochlorophyllide a 8-vinyl-reductase (ferredoxin) [EC:1.3.7.13]	Energy production and conversion	Energy
BFNMCIJK_03505	COG1483	COG1483	R	Predicted ATPase, AAA+ superfamily	NA	CDS	hypothetical protein	hypothetical protein	hypothetical protein	Unknown	Unknown	General Functional Prediction only	Other
BFNMCIJK_01237	COG0673	COG0673	R	Predicted dehydrogenase	MviM	CDS	ntdC	1.1.1.361	Glucose-6-phosphate 3-dehydrogenase	Unknown	Unknown	General Functional Prediction only	Other
BFNMCIJK_01896	COG3696	COG3696	P	Cu/Ag efflux pump CusA	CusA	CDS	czcA	Cobalt-zinc-cadmium resistance protein CzcA	hypothetical protein	Unknown	Unknown	Inorganic ion transport and metabolism	Transport
BFNMCIJK_00884	COG4249	COG4249	R	Uncharacterized conserved protein, contains caspase domain	NA	CDS	hypothetical protein	hypothetical protein	hypothetical protein	Unknown	Unknown	General Functional Prediction only	Other
BFNMCIJK_01219	COG0631	COG0631	T	Serine/threonine protein phosphatase PrpC	PTC1	CDS	stp_2	3.1.3.16	Serine/threonine phosphatase stp	Unknown	Unknown	Signal Transduction	Signalling
BFNMCIJK_01198	COG0017	COG0017	J	Aspartyl/asparaginyl-tRNA synthetase	AsnS	CDS	asnS	6.1.1.22	Asparagine--tRNA ligase	K01893	NARS, asnS; asparaginyl-tRNA synthetase [EC:6.1.1.22]	Translation	Translation
BFNMCIJK_03632	COG0438	COG0438	M	Glycosyltransferase involved in cell wall bisynthesis	RfaB	CDS	hypothetical protein	hypothetical protein	hypothetical protein	Unknown	Unknown	Cell wall/membrane/envelop biogenesis	Cell wall
BFNMCIJK_03898	COG3850;COG2198;COG0642;COG0784	COG3850	T	Signal transduction histidine kinase NarQ, nitrate/nitrite-specific	NarQ	CDS	barA_8	2.7.13.3	Signal transduction histidine-protein kinase BarA	Unknown	Unknown	Signal Transduction	Signalling
BFNMCIJK_01553	COG0451	COG0451	M	Nucleoside-diphosphate-sugar epimerase	WcaG	CDS	fcl	1.1.1.271	GDP-L-fucose synthase	K02377	TSTA3, fcl; GDP-L-fucose synthase [EC:1.1.1.271]	Cell wall/membrane/envelop biogenesis	Cell wall
BFNMCIJK_00454	COG0399	COG0399	M	dTDP-4-amino-4,6-dideoxygalactose transaminase	WecE	CDS	per	2.6.1.102	GDP-perosamine synthase	K13010	per, rfbE; perosamine synthetase [EC:2.6.1.102]	Cell wall/membrane/envelop biogenesis	Cell wall
BFNMCIJK_02304	COG0205	COG0205	G	6-phosphofructokinase	PfkA	CDS	pfp_1	2.7.1.90	Pyrophosphate--fructose 6-phosphate 1-phosphotransferase	K21071	pfk, pfp; ATP-dependent phosphofructokinase / diphosphate-dependent phosphofructokinase [EC:2.7.1.11 2.7.1.90]	Carbohydrate metabolism and transport	Carbohydrates
BFNMCIJK_03344	COG5752	COG5752	T	Signaling protein combining a Ser/Thr protein kinase domain and the GUN4/Ycf53 porphyrin-binding domain	K-ycf53	CDS	spkB_8	2.7.11.1	Serine/threonine-protein kinase B	Unknown	Unknown	Signal Transduction	Signalling
BFNMCIJK_03441	COG1404	COG1404	O	Serine protease, subtilisin family	AprE	CDS	aprN	3.4.21.62	Subtilisin NAT	Unknown	Unknown	Post-translational modification, protein turnover, chaperone functions	Translation
BFNMCIJK_01383	COG0860	COG0860	M	N-acetylmuramoyl-L-alanine amidase	AmiC	CDS	hypothetical protein	hypothetical protein	hypothetical protein	Unknown	Unknown	Cell wall/membrane/envelop biogenesis	Cell wall
BFNMCIJK_02459	COG0089	COG0089	J	Ribosomal protein L23	RplW	CDS	rplW	50S ribosomal protein L23	hypothetical protein	K02892	RP-L23, MRPL23, rplW; large subunit ribosomal protein L23	Translation	Translation
BFNMCIJK_02917	COG0857	COG0857	R	BioD-like N-terminal domain of phosphotransacetylase	PtaN	CDS	hypothetical protein	hypothetical protein	hypothetical protein	K06873	K06873; uncharacterized protein	General Functional Prediction only	Other
BFNMCIJK_01541	COG0523	COG0523	R	Zinc metallochaperone YeiR/ZagA and related GTPases, G3E family	YejR	CDS	yjiA_1	putative GTP-binding protein YjiA	hypothetical protein	K02234	cobW; cobalamin biosynthesis protein CobW	General Functional Prediction only	Other
BFNMCIJK_03410	COG0403;COG1003	COG0403	E	Glycine cleavage system protein P (pyridoxal-binding), N-terminal domain	GcvP1	CDS	gcvP	1.4.4.2	Glycine dehydrogenase (decarboxylating)	K00281	GLDC, gcvP; glycine dehydrogenase [EC:1.4.4.2]	Amino Acid metabolis and transport	Amino Acids
BFNMCIJK_00148	COG3349	COG3349	R	Uncharacterized protein, contains NAD-binding domain and a Fe-S cluster	NA	CDS	mnmC_1	1.5.-.-	tRNA 5-methylaminomethyl-2-thiouridine biosynthesis bifunctional protein MnmC	Unknown	Unknown	General Functional Prediction only	Other
BFNMCIJK_02882	COG0436	COG0436	E	Aspartate/methionine/tyrosine aminotransferase	AspB	CDS	dapL_2	2.6.1.83	LL-diaminopimelate aminotransferase	K10206	E2.6.1.83; LL-diaminopimelate aminotransferase [EC:2.6.1.83]	Amino Acid metabolis and transport	Amino Acids
BFNMCIJK_03824	COG0620	COG0620	E	Methionine synthase II (cobalamin-independent)	MetE	CDS	metE	2.1.1.14	5-methyltetrahydropteroyltriglutamate--homocysteine methyltransferase	K00549	metE; 5-methyltetrahydropteroyltriglutamate--homocysteine methyltransferase [EC:2.1.1.14]	Amino Acid metabolis and transport	Amino Acids
BFNMCIJK_01903	COG0529	COG0529	P	Adenylylsulfate kinase or related kinase	CysC	CDS	cysC_1	2.7.1.25	putative adenylyl-sulfate kinase	K00860	cysC; adenylylsulfate kinase [EC:2.7.1.25]	Inorganic ion transport and metabolism	Transport
BFNMCIJK_02723	COG0167	COG0167	F	Dihydroorotate dehydrogenase	PyrD	CDS	pyrD_2	1.3.1.14	Dihydroorotate dehydrogenase B (NAD(+)), catalytic subunit	K00226	pyrD; dihydroorotate dehydrogenase (fumarate) [EC:1.3.98.1]	Nucleotide metabolism and transport	Nucleotides
BFNMCIJK_04105	COG0761	COG0761	I	4-Hydroxy-3-methylbut-2-enyl diphosphate reductase IspH	IspH	CDS	ispH	1.17.7.4	4-hydroxy-3-methylbut-2-enyl diphosphate reductase	K03527	ispH, lytB; 4-hydroxy-3-methylbut-2-en-1-yl diphosphate reductase [EC:1.17.7.4]	Lipid metabolism	Lipids
BFNMCIJK_02398	COG0552	COG0552	U	Signal recognition particle GTPase FtsY	FtsY	CDS	ftsY	Signal recognition particle receptor FtsY	hypothetical protein	K03110	ftsY; fused signal recognition particle receptor	Intracellular trafficing and secretion	Transport
BFNMCIJK_02973	COG0180	COG0180	J	Tryptophanyl-tRNA synthetase	TrpS	CDS	trpS	6.1.1.2	Tryptophan--tRNA ligase	K01867	WARS, trpS; tryptophanyl-tRNA synthetase [EC:6.1.1.2]	Translation	Translation
BFNMCIJK_00605	COG4995;COG3210	COG4995	S	Uncharacterized conserved protein, contains CHAT domain	NA	CDS	hypothetical protein	hypothetical protein	hypothetical protein	Unknown	Unknown	Function Unknown	Other
BFNMCIJK_00707	COG0462	COG0462	F	Phosphoribosylpyrophosphate synthetase	PrsA	CDS	prs	2.7.6.1	Ribose-phosphate pyrophosphokinase	K00948	PRPS, prsA; ribose-phosphate pyrophosphokinase [EC:2.7.6.1]	Nucleotide metabolism and transport	Nucleotides
BFNMCIJK_03650	COG0415	COG0415	L	Deoxyribodipyrimidine photolyase	PhrB	CDS	phr	4.1.99.3	Deoxyribodipyrimidine photo-lyase	K01669	phrB; deoxyribodipyrimidine photo-lyase [EC:4.1.99.3]	Replication and repair	DNA
BFNMCIJK_01229	COG0740	COG0740	O	ATP-dependent protease ClpP, protease subunit	ClpP	CDS	clpP_1	3.4.21.92	ATP-dependent Clp protease proteolytic subunit	K01358	clpP, CLPP; ATP-dependent Clp protease, protease subunit [EC:3.4.21.92]	Post-translational modification, protein turnover, chaperone functions	Translation
BFNMCIJK_01245	COG0836	COG0836	M	Mannose-1-phosphate guanylyltransferase	CpsB	CDS	manC1	2.7.7.13	Mannose-1-phosphate guanylyltransferase 1	K00971	manC, cpsB; mannose-1-phosphate guanylyltransferase [EC:2.7.7.13]	Cell wall/membrane/envelop biogenesis	Cell wall
BFNMCIJK_02423	COG2203;COG0515;COG0642;COG3899	COG2203	T	GAF domain	GAF	CDS	pknB_6	2.7.11.1	Serine/threonine-protein kinase PknB	Unknown	Unknown	Signal Transduction	Signalling
BFNMCIJK_01540	COG1611	COG1611	F	Nucleotide monophosphate nucleosidase PpnN/YdgH, Lonely Guy (LOG) family	PpnN	CDS	hypothetical protein	hypothetical protein	hypothetical protein	Unknown	Unknown	Nucleotide metabolism and transport	Nucleotides
BFNMCIJK_00257	COG0515	COG0515	T	Serine/threonine protein kinase	SPS1	CDS	spkB_1	2.7.11.1	Serine/threonine-protein kinase B	Unknown	Unknown	Signal Transduction	Signalling
BFNMCIJK_03583	COG0438	COG0438	M	Glycosyltransferase involved in cell wall bisynthesis	RfaB	CDS	kanF	2.4.1.284	2-deoxystreptamine glucosyltransferase	Unknown	Unknown	Cell wall/membrane/envelop biogenesis	Cell wall
BFNMCIJK_00684	COG2227	COG2227	H	2-polyprenyl-3-methyl-5-hydroxy-6-metoxy-1,4-benzoquinol methylase	UbiG	CDS	chlM_1	2.1.1.11	Magnesium-protoporphyrin O-methyltransferase	K03428	bchM, chlM; magnesium-protoporphyrin O-methyltransferase [EC:2.1.1.11]	Coenzyme metabolism	Coenzyme
BFNMCIJK_03881	COG0702	COG0702	R	Uncharacterized conserved protein YbjT, contains NAD(P)-binding and DUF2867 domains	YbjT	CDS	azoB_2	1.7.-.-	NAD(P)H azoreductase	Unknown	Unknown	General Functional Prediction only	Other
BFNMCIJK_00175	COG0156	COG0156	H	7-keto-8-aminopelargonate synthetase or related enzyme	BioF	CDS	bioF_2	2.3.1.47	8-amino-7-oxononanoate synthase	K00639	kbl, GCAT; glycine C-acetyltransferase [EC:2.3.1.29]	Coenzyme metabolism	Coenzyme
BFNMCIJK_00972	COG0443	COG0443	O	Molecular chaperone DnaK (HSP70)	DnaK	CDS	hypothetical protein	hypothetical protein	hypothetical protein	Unknown	Unknown	Post-translational modification, protein turnover, chaperone functions	Translation
BFNMCIJK_01001	COG0354	COG0354	O	Folate-binding protein YgfZ, synthesis and repair of Fe-S clusters	YgfZ	CDS	dmg	1.5.3.10	Dimethylglycine oxidase	K06980	ygfZ; tRNA-modifying protein YgfZ	Post-translational modification, protein turnover, chaperone functions	Translation
BFNMCIJK_00999	COG5713	COG5713	C	Photosystem I assembly protein Ycf3, contains TPR repeats	Ycf3	CDS	ycf3_3	Photosystem I assembly protein Ycf3	hypothetical protein	Unknown	Unknown	Energy production and conversion	Energy
BFNMCIJK_02024	COG1117	COG1117	P	ABC-type phosphate transport system, ATPase component	PstB	CDS	pstB	3.6.3.27	Phosphate import ATP-binding protein PstB	K02036	pstB; phosphate transport system ATP-binding protein [EC:7.3.2.1]	Inorganic ion transport and metabolism	Transport
BFNMCIJK_04081	COG0003	COG0003	P	Anion-transporting ATPase, ArsA/GET3 family	ArsA	CDS	arsA	3.6.3.16	Arsenical pump-driving ATPase	K01551	arsA, ASNA1, GET3; arsenite/tail-anchored protein-transporting ATPase [EC:7.3.2.7 7.3.-.-]	Inorganic ion transport and metabolism	Transport
BFNMCIJK_00064	COG4250;COG2205	COG4250	T	DICT sensory domain found in diguanylate cyclases and two-component systems	DICT	CDS	walK_1	2.7.13.3	Sensor histidine kinase WalK	Unknown	Unknown	Signal Transduction	Signalling
BFNMCIJK_01376	COG4581	COG4581	L	Superfamily II RNA helicase	Dob10	CDS	helY	3.6.4.-	putative helicase HelY	Unknown	Unknown	Replication and repair	DNA
BFNMCIJK_00031	COG0578	COG0578	C	Glycerol-3-phosphate dehydrogenase	GlpA	CDS	glpD2	1.1.5.3	Glycerol-3-phosphate dehydrogenase 2	K00111	glpA, glpD; glycerol-3-phosphate dehydrogenase [EC:1.1.5.3]	Energy production and conversion	Energy
BFNMCIJK_01380	COG4642	COG4642	S	Uncharacterized conserved protein	NA	CDS	hypothetical protein	hypothetical protein	hypothetical protein	Unknown	Unknown	Function Unknown	Other
BFNMCIJK_02650	COG1022	COG1022	I	Long-chain acyl-CoA synthetase (AMP-forming)	FAA1	CDS	6.2.1.3	Long-chain-fatty-acid--CoA ligase FadD15	hypothetical protein	K01897	ACSL, fadD; long-chain acyl-CoA synthetase [EC:6.2.1.3]	Lipid metabolism	Lipids
BFNMCIJK_02833	COG0457;COG1196	COG0457	R	Tetratricopeptide (TPR) repeat	TPR	CDS	yrrB_13	TPR repeat-containing protein YrrB	hypothetical protein	Unknown	Unknown	General Functional Prediction only	Other
BFNMCIJK_03956	COG1649	COG1649	S	Uncharacterized lipoprotein YddW, UPF0748 family	YddW	CDS	hypothetical protein	hypothetical protein	hypothetical protein	Unknown	Unknown	Function Unknown	Other
BFNMCIJK_01293	COG0773	COG0773	M	UDP-N-acetylmuramate-alanine ligase MurC and related ligases, MurC/Mpl family	MurC	CDS	murC	6.3.2.8	UDP-N-acetylmuramate--L-alanine ligase	K01924	murC; UDP-N-acetylmuramate--alanine ligase [EC:6.3.2.8]	Cell wall/membrane/envelop biogenesis	Cell wall
BFNMCIJK_01454	COG0289	COG0289	E	4-hydroxy-tetrahydrodipicolinate reductase	DapB	CDS	dapB	1.17.1.8	4-hydroxy-tetrahydrodipicolinate reductase	K00215	dapB; 4-hydroxy-tetrahydrodipicolinate reductase [EC:1.17.1.8]	Amino Acid metabolis and transport	Amino Acids
BFNMCIJK_02468	COG0198	COG0198	J	Ribosomal protein L24	RplX	CDS	rplX	50S ribosomal protein L24	hypothetical protein	K02895	RP-L24, MRPL24, rplX; large subunit ribosomal protein L24	Translation	Translation
BFNMCIJK_00836	COG2205;COG0745	COG2205	T	K+-sensing histidine kinase KdpD	KdpD	CDS	phoP_1	Alkaline phosphatase synthesis transcriptional regulatory protein PhoP	hypothetical protein	K11527	K11527; two-component system, sensor histidine kinase and response regulator [EC:2.7.13.3]	Signal Transduction	Signalling
BFNMCIJK_03607	COG0643;COG0784	COG0643	T	Chemotaxis protein histidine kinase CheA	CheA	CDS	cheA_1	2.7.13.3	Chemotaxis protein CheA	Unknown	Unknown	Signal Transduction	Signalling
BFNMCIJK_04162	COG0616	COG0616	O	Periplasmic serine protease, ClpP class	SppA	CDS	sppA_2	3.4.21.-	Putative signal peptide peptidase SppA	K04773	sppA; protease IV [EC:3.4.21.-]	Post-translational modification, protein turnover, chaperone functions	Translation
BFNMCIJK_03883	COG0740	COG0740	O	ATP-dependent protease ClpP, protease subunit	ClpP	CDS	clpP_3	3.4.21.92	ATP-dependent Clp protease proteolytic subunit	K01358	clpP, CLPP; ATP-dependent Clp protease, protease subunit [EC:3.4.21.92]	Post-translational modification, protein turnover, chaperone functions	Translation
BFNMCIJK_01993	COG0349	COG0349	J	Ribonuclease D	Rnd	CDS	ftsK	DNA translocase FtsK	hypothetical protein	K03466	ftsK, spoIIIE; DNA segregation ATPase FtsK/SpoIIIE, S-DNA-T family	Translation	Translation
BFNMCIJK_01264	COG0128	COG0128	E	5-enolpyruvylshikimate-3-phosphate synthase	AroA	CDS	aroA1	2.5.1.19	3-phosphoshikimate 1-carboxyvinyltransferase 1	K00800	aroA; 3-phosphoshikimate 1-carboxyvinyltransferase [EC:2.5.1.19]	Amino Acid metabolis and transport	Amino Acids
BFNMCIJK_01119	COG0079	COG0079	E	Histidinol-phosphate/aromatic aminotransferase or cobyric acid decarboxylase	HisC	CDS	hisC	2.6.1.9	Histidinol-phosphate aminotransferase	K00817	hisC; histidinol-phosphate aminotransferase [EC:2.6.1.9]	Amino Acid metabolis and transport	Amino Acids
BFNMCIJK_02356	COG1053	COG1053	C	Succinate dehydrogenase/fumarate reductase, flavoprotein subunit	SdhA	CDS	sdhA	1.3.5.1	Succinate dehydrogenase flavoprotein subunit	K00239	sdhA, frdA; succinate dehydrogenase / fumarate reductase, flavoprotein subunit [EC:1.3.5.1 1.3.5.4]	Energy production and conversion	Energy
BFNMCIJK_01291	COG0589;COG0475	COG0589	T	Nucleotide-binding universal stress protein, UspA family	UspA	CDS	gerN_1	Na(+)/H(+)-K(+) antiporter GerN	hypothetical protein	Unknown	Unknown	Signal Transduction	Signalling
BFNMCIJK_01203	COG0840	COG0840	T	Methyl-accepting chemotaxis protein (MCP)	Tar	CDS	pctC	Methyl-accepting chemotaxis protein PctC	hypothetical protein	K02660	pilJ; twitching motility protein PilJ	Signal Transduction	Signalling
BFNMCIJK_03738	COG1413	COG1413	R	HEAT repeat	HEAT	CDS	hypothetical protein	hypothetical protein	hypothetical protein	Unknown	Unknown	General Functional Prediction only	Other
BFNMCIJK_00713	COG2894	COG2894	D	Septum site-determining ATPase MinD	MinD	CDS	minD	Septum site-determining protein MinD	hypothetical protein	K03609	minD; septum site-determining protein MinD	Cell cycle control and mitosis	Cell
BFNMCIJK_01963	COG0719	COG0719	O	Fe-S cluster assembly scaffold protein SufB	SufB	CDS	sufD	FeS cluster assembly protein SufD	hypothetical protein	K09015	sufD; Fe-S cluster assembly protein SufD	Post-translational modification, protein turnover, chaperone functions	Translation
BFNMCIJK_02377	COG3839	COG3839	G	ABC-type sugar transport system, ATPase component MalK	MalK	CDS	sugC	3.6.3.-	Trehalose import ATP-binding protein SugC	K10112	msmX, msmK, malK, sugC, ggtA, msiK; multiple sugar transport system ATP-binding protein [EC:7.5.2.-]	Carbohydrate metabolism and transport	Carbohydrates
BFNMCIJK_03769	COG0860;COG3409	COG0860	M	N-acetylmuramoyl-L-alanine amidase	AmiC	CDS	cwlM	3.5.1.28	N-acetylmuramoyl-L-alanine amidase CwlM	Unknown	Unknown	Cell wall/membrane/envelop biogenesis	Cell wall
BFNMCIJK_00663	COG1032	COG1032	R	Radical SAM superfamily enzyme YgiQ, UPF0313 family	YgiQ	CDS	hpnP_1	2.1.1.-	Hopanoid C-2 methylase	Unknown	Unknown	General Functional Prediction only	Other
BFNMCIJK_01743	COG2931	COG2931	Q	Ca2+-binding protein, RTX toxin-related	NA	CDS	ltxA_3	Leukotoxin	hypothetical protein	Unknown	Unknown	Secondary Structure	Structure
BFNMCIJK_03766	COG0199	COG0199	J	Ribosomal protein S14	RpsN	CDS	rpsN	30S ribosomal protein S14	hypothetical protein	K02954	RP-S14, MRPS14, rpsN; small subunit ribosomal protein S14	Translation	Translation
BFNMCIJK_00528	COG0014	COG0014	E	Gamma-glutamyl phosphate reductase	ProA	CDS	proA_1	1.2.1.41	Gamma-glutamyl phosphate reductase	K00147	proA; glutamate-5-semialdehyde dehydrogenase [EC:1.2.1.41]	Amino Acid metabolis and transport	Amino Acids
BFNMCIJK_00162	COG2239	COG2239	P	Mg/Co/Ni transporter MgtE (contains CBS domain)	MgtE	CDS	Magnesium transporter MgtE	hypothetical protein	hypothetical protein	K06213	mgtE; magnesium transporter	Inorganic ion transport and metabolism	Transport
BFNMCIJK_03704	COG2217	COG2217	P	Cation-transporting P-type ATPase	ZntA	CDS	ctpC	3.6.3.-	putative manganese/zinc-exporting P-type ATPase	K01533	copB; P-type Cu2+ transporter [EC:7.2.2.9]	Inorganic ion transport and metabolism	Transport
BFNMCIJK_03627	COG0292	COG0292	J	Ribosomal protein L20	RplT	CDS	rplT	50S ribosomal protein L20	hypothetical protein	K02887	RP-L20, MRPL20, rplT; large subunit ribosomal protein L20	Translation	Translation
BFNMCIJK_00163	COG2239	COG2239	P	Mg/Co/Ni transporter MgtE (contains CBS domain)	MgtE	CDS	Magnesium transporter MgtE	hypothetical protein	hypothetical protein	K06213	mgtE; magnesium transporter	Inorganic ion transport and metabolism	Transport
BFNMCIJK_00731	COG1799	COG1799	D	Cell division protein SepF/YlmF, interacts with FtsZ	SepF	CDS	sepF	Cell division protein SepF	hypothetical protein	K09772	sepF; cell division inhibitor SepF	Cell cycle control and mitosis	Cell
BFNMCIJK_00044	COG2202;COG4251	COG2202	T	PAS domain	PAS	CDS	cph2_2	Phytochrome-like protein cph2	hypothetical protein	Unknown	Unknown	Signal Transduction	Signalling
BFNMCIJK_03159	COG4188	COG4188	R	Predicted dienelactone hydrolase	NA	CDS	hypothetical protein	hypothetical protein	hypothetical protein	Unknown	Unknown	General Functional Prediction only	Other
BFNMCIJK_01475	COG0501	COG0501	O	Zn-dependent protease with chaperone function	HtpX	CDS	htpX_2	3.4.24.-	Protease HtpX	Unknown	Unknown	Post-translational modification, protein turnover, chaperone functions	Translation
BFNMCIJK_02242	COG1219	COG1219	O	ATP-dependent protease Clp, ATPase subunit ClpX	ClpX	CDS	clpX	ATP-dependent Clp protease ATP-binding subunit ClpX	hypothetical protein	K03544	clpX, CLPX; ATP-dependent Clp protease ATP-binding subunit ClpX	Post-translational modification, protein turnover, chaperone functions	Translation
BFNMCIJK_01134	COG1252	COG1252	C	NADH dehydrogenase, FAD-containing subunit	Ndh	CDS	ndbB_1	1.6.5.12	Demethylphylloquinone reductase NdbB	K17872	NDC1, ndbB; demethylphylloquinone reductase [EC:1.6.5.12]	Energy production and conversion	Energy
BFNMCIJK_02633	COG1898	COG1898	M	dTDP-4-dehydrorhamnose 3,5-epimerase or related enzyme	RfbC	CDS	rmlC	5.1.3.13	dTDP-4-dehydrorhamnose 3,5-epimerase	K01790	rfbC, rmlC; dTDP-4-dehydrorhamnose 3,5-epimerase [EC:5.1.3.13]	Cell wall/membrane/envelop biogenesis	Cell wall
BFNMCIJK_03959	COG0184	COG0184	J	Ribosomal protein S15P/S13E	RpsO	CDS	rpsO	30S ribosomal protein S15	hypothetical protein	K02956	RP-S15, MRPS15, rpsO; small subunit ribosomal protein S15	Translation	Translation
BFNMCIJK_02432	COG3472;COG1479	COG3472	S	Uncharacterized conserved protein domain, often C-terminal to DUF262	NA	CDS	hypothetical protein	hypothetical protein	hypothetical protein	Unknown	Unknown	Function Unknown	Other
BFNMCIJK_02475	COG0201	COG0201	U	Preprotein translocase subunit SecY	SecY	CDS	secY	Protein translocase subunit SecY	hypothetical protein	K03076	secY; preprotein translocase subunit SecY	Intracellular trafficing and secretion	Transport
BFNMCIJK_00186	COG0440	COG0440	E	Acetolactate synthase, small subunit	IlvH	CDS	ilvH	2.2.1.6	Putative acetolactate synthase small subunit	K01653	E2.2.1.6S, ilvH, ilvN; acetolactate synthase I/III small subunit [EC:2.2.1.6]	Amino Acid metabolis and transport	Amino Acids
BFNMCIJK_02319	COG5322	COG5322	R	Predicted amino acid dehydrogenase	NA	CDS	1.2.1.80	Long-chain acyl-[acyl-carrier-protein] reductase	hypothetical protein	K14330	K14330; fatty aldehyde-generating acyl-ACP reductase [EC:1.2.1.80]	General Functional Prediction only	Other
BFNMCIJK_00294	COG5607	COG5607	S	CHAD domain, binds inorganic polyphosphates	CHAD	CDS	hypothetical protein	hypothetical protein	hypothetical protein	Unknown	Unknown	Function Unknown	Other
BFNMCIJK_01568	COG0468	COG0468	L	RecA/RadA recombinase	RecA	CDS	recA	Protein RecA	hypothetical protein	K03553	recA; recombination protein RecA	Replication and repair	DNA
BFNMCIJK_02168	COG3259	COG3259	C	Coenzyme F420-reducing hydrogenase, alpha subunit	FrhA	CDS	hoxH	1.12.1.2	NAD-reducing hydrogenase HoxS subunit beta	K00436	hoxH; NAD-reducing hydrogenase large subunit [EC:1.12.1.2]	Energy production and conversion	Energy
BFNMCIJK_02243	COG0740	COG0740	O	ATP-dependent protease ClpP, protease subunit	ClpP	CDS	clpP_2	3.4.21.92	ATP-dependent Clp protease proteolytic subunit	K01358	clpP, CLPP; ATP-dependent Clp protease, protease subunit [EC:3.4.21.92]	Post-translational modification, protein turnover, chaperone functions	Translation
BFNMCIJK_02505	COG0388	COG0388	C	Omega-amidase YafV/Nit2, hydrolyzes alpha-ketoglutaramate	Nit2	CDS	3.5.1.111	2-oxoglutaramate amidase	hypothetical protein	K11206	NIT1, ybeM; deaminated glutathione amidase [EC:3.5.1.128]	Energy production and conversion	Energy
BFNMCIJK_02742	COG4252	COG4252	T	Extracytoplasmic sensor domain CHASE2 (specificity unknown)	CHASE2	CDS	hypothetical protein	hypothetical protein	hypothetical protein	Unknown	Unknown	Signal Transduction	Signalling
BFNMCIJK_01379	COG0302	COG0302	H	GTP cyclohydrolase I	FolE	CDS	folE_2	3.5.4.16	GTP cyclohydrolase 1	K01495	GCH1, folE; GTP cyclohydrolase IA [EC:3.5.4.16]	Coenzyme metabolism	Coenzyme
BFNMCIJK_03929	COG0644	COG0644	C	Dehydrogenase (flavoprotein)	FixC	CDS	soxA	1.5.3.1	Monomeric sarcosine oxidase	Unknown	Unknown	Energy production and conversion	Energy
BFNMCIJK_01457	COG1404	COG1404	O	Serine protease, subtilisin family	AprE	CDS	3.4.21.-	Thermophilic serine proteinase	hypothetical protein	K14645	K14645; serine protease [EC:3.4.21.-]	Post-translational modification, protein turnover, chaperone functions	Translation
BFNMCIJK_01470	COG0031	COG0031	E	Cysteine synthase	CysK	CDS	cbs	4.2.1.22	Putative cystathionine beta-synthase	K01738	cysK; cysteine synthase [EC:2.5.1.47]	Amino Acid metabolis and transport	Amino Acids
BFNMCIJK_01907	COG0722	COG0722	E	3-deoxy-D-arabino-heptulosonate 7-phosphate (DAHP) synthase	AroG1	CDS	aroF_1	2.5.1.54	Phospho-2-dehydro-3-deoxyheptonate aldolase, Tyr-sensitive	K01626	E2.5.1.54, aroF, aroG, aroH; 3-deoxy-7-phosphoheptulonate synthase [EC:2.5.1.54]	Amino Acid metabolis and transport	Amino Acids
BFNMCIJK_03485	COG0743	COG0743	I	1-deoxy-D-xylulose 5-phosphate reductoisomerase	Dxr	CDS	dxr	1.1.1.267	1-deoxy-D-xylulose 5-phosphate reductoisomerase	K00099	dxr; 1-deoxy-D-xylulose-5-phosphate reductoisomerase [EC:1.1.1.267]	Lipid metabolism	Lipids
BFNMCIJK_02137	COG0479	COG0479	C	Succinate dehydrogenase/fumarate reductase, Fe-S protein subunit	SdhB/FrdB	CDS	sdhB	1.3.5.1	Succinate dehydrogenase iron-sulfur subunit	K00240	sdhB, frdB; succinate dehydrogenase / fumarate reductase, iron-sulfur subunit [EC:1.3.5.1 1.3.5.4]	Energy production and conversion	Energy
BFNMCIJK_00363	COG1193	COG1193	L	dsDNA-specific endonuclease/ATPase MutS2	MutS2	CDS	mutS2	3.1.-.-	Endonuclease MutS2	K07456	mutS2; DNA mismatch repair protein MutS2	Replication and repair	DNA
BFNMCIJK_00670	COG3670	COG3670	Q	Carotenoid cleavage dioxygenase or a related enzyme	NA	CDS	1.13.11.75	Apocarotenoid-15,15'-oxygenase	hypothetical protein	Unknown	Unknown	Secondary Structure	Structure
BFNMCIJK_02074	COG2022;COG0665	COG2022	H	Thiazole synthase ThiGH, ThiG subunit (thiamin biosynthesis)	ThiG	CDS	thiG	2.8.1.10	Thiazole synthase	K03149	thiG; thiazole synthase [EC:2.8.1.10]	Coenzyme metabolism	Coenzyme
BFNMCIJK_01275	COG0228	COG0228	J	Ribosomal protein S16	RpsP	CDS	rpsP	30S ribosomal protein S16	hypothetical protein	K02959	RP-S16, MRPS16, rpsP; small subunit ribosomal protein S16	Translation	Translation
BFNMCIJK_02334	COG0034	COG0034	F	Glutamine phosphoribosylpyrophosphate amidotransferase	PurF	CDS	purF	2.4.2.14	Amidophosphoribosyltransferase	K00764	purF, PPAT; amidophosphoribosyltransferase [EC:2.4.2.14]	Nucleotide metabolism and transport	Nucleotides
BFNMCIJK_01473	COG0366	COG0366	G	Glycosidase/amylase (phosphorylase)	AmyA	CDS	malL	3.2.1.10	Oligo-1,6-glucosidase	K01187	malZ; alpha-glucosidase [EC:3.2.1.20]	Carbohydrate metabolism and transport	Carbohydrates
BFNMCIJK_02910	COG1278	COG1278	K	Cold shock protein, CspA family	CspC	CDS	cspG	Cold shock-like protein CspG	hypothetical protein	K03704	cspA; cold shock protein	Transcription	Transcription
BFNMCIJK_01364	COG0563	COG0563	F	Adenylate kinase or related kinase	Adk	CDS	adk_1	2.7.4.3	Adenylate kinase	K00939	adk, AK; adenylate kinase [EC:2.7.4.3]	Nucleotide metabolism and transport	Nucleotides
BFNMCIJK_03481	COG0566	COG0566	J	tRNA G18 (ribose-2'-O)-methylase SpoU	SpoU	CDS	rlmB	2.1.1.185	23S rRNA (guanosine-2'-O-)-methyltransferase RlmB	K03218	rlmB; 23S rRNA (guanosine2251-2'-O)-methyltransferase [EC:2.1.1.185]	Translation	Translation
BFNMCIJK_03726	COG0236	COG0236	I	Acyl carrier protein	AcpP	CDS	acpP	Acyl carrier protein	hypothetical protein	K02078	acpP; acyl carrier protein	Lipid metabolism	Lipids
BFNMCIJK_00245	COG0515	COG0515	T	Serine/threonine protein kinase	SPS1	CDS	spkC_1	2.7.11.1	Serine/threonine-protein kinase C	Unknown	Unknown	Signal Transduction	Signalling
BFNMCIJK_01579	COG3118;COG0492	COG3118	O	Chaperedoxin CnoX, contains thioredoxin-like and TPR-like domains, YbbN/TrxSC family	CnoX	CDS	trxB_2	1.8.1.9	Thioredoxin reductase	K00384	trxB, TRR; thioredoxin reductase (NADPH) [EC:1.8.1.9]	Post-translational modification, protein turnover, chaperone functions	Translation
BFNMCIJK_02197	COG0399	COG0399	M	dTDP-4-amino-4,6-dideoxygalactose transaminase	WecE	CDS	desV_2	2.6.1.106	dTDP-3-amino-3,4,6-trideoxy-alpha-D-glucose transaminase	Unknown	Unknown	Cell wall/membrane/envelop biogenesis	Cell wall
BFNMCIJK_00067	COG0629	COG0629	L	Single-stranded DNA-binding protein	Ssb	CDS	ssbA	Single-stranded DNA-binding protein A	hypothetical protein	K03111	ssb; single-strand DNA-binding protein	Replication and repair	DNA
BFNMCIJK_00688	COG0451	COG0451	M	Nucleoside-diphosphate-sugar epimerase	WcaG	CDS	5.1.3.2	UDP-glucose 4-epimerase	hypothetical protein	K08678	UXS1, uxs; UDP-glucuronate decarboxylase [EC:4.1.1.35]	Cell wall/membrane/envelop biogenesis	Cell wall
BFNMCIJK_01315	COG5746	COG5746	H	Light-independent protochlorophyllide reductase subunit B, BchB (= ChlB)	BchB	CDS	chlB_1	1.3.7.7	Light-independent protochlorophyllide reductase subunit B	K04039	chlB; light-independent protochlorophyllide reductase subunit B [EC:1.3.7.7]	Coenzyme metabolism	Coenzyme
BFNMCIJK_01687	COG4995;COG5010	COG4995	S	Uncharacterized conserved protein, contains CHAT domain	NA	CDS	hypothetical protein	hypothetical protein	hypothetical protein	Unknown	Unknown	Function Unknown	Other
BFNMCIJK_03923	COG0484	COG0484	O	DnaJ-class molecular chaperone with C-terminal Zn finger domain	DnaJ	CDS	dnaJ_5	Chaperone protein DnaJ	hypothetical protein	Unknown	Unknown	Post-translational modification, protein turnover, chaperone functions	Translation
BFNMCIJK_01298	COG0491	COG0491	R	Glyoxylase or a related metal-dependent hydrolase, beta-lactamase superfamily II	GloB	CDS	blh	3.-.-.-	Beta-lactamase hydrolase-like protein	Unknown	Unknown	General Functional Prediction only	Other
BFNMCIJK_03013	COG0204	COG0204	I	1-acyl-sn-glycerol-3-phosphate acyltransferase	PlsC	CDS	plsC	2.3.1.-	1-acyl-sn-glycerol-3-phosphate acyltransferase	K00655	plsC; 1-acyl-sn-glycerol-3-phosphate acyltransferase [EC:2.3.1.51]	Lipid metabolism	Lipids
BFNMCIJK_03313	COG0265	COG0265	O	Periplasmic serine protease, S1-C subfamily, contain C-terminal PDZ domain	DegQ	CDS	yrrB_17	TPR repeat-containing protein YrrB	hypothetical protein	Unknown	Unknown	Post-translational modification, protein turnover, chaperone functions	Translation
BFNMCIJK_02660	COG3211	COG3211	R	Secreted phosphatase, PhoX family	PhoX	CDS	hypothetical protein	hypothetical protein	hypothetical protein	K07093	K07093; uncharacterized protein	General Functional Prediction only	Other
BFNMCIJK_03010	COG0416	COG0416	I	Acyl-ACP:phosphate acyltransferase (fatty acid/phospholipid biosynthesis)	PlsX	CDS	plsX	2.3.1.-	Phosphate acyltransferase	K03621	plsX; phosphate acyltransferase [EC:2.3.1.274]	Lipid metabolism	Lipids
BFNMCIJK_02840	COG1209	COG1209	M	dTDP-glucose pyrophosphorylase	RmlA1	CDS	rmlA	2.7.7.24	Glucose-1-phosphate thymidylyltransferase	K00973	rfbA, rmlA, rffH; glucose-1-phosphate thymidylyltransferase [EC:2.7.7.24]	Cell wall/membrane/envelop biogenesis	Cell wall
BFNMCIJK_02847	COG2425	COG2425	S	Uncharacterized conserved protein, contains a von Willebrand factor type A (vWA) domain	ViaA	CDS	hypothetical protein	hypothetical protein	hypothetical protein	Unknown	Unknown	Function Unknown	Other
BFNMCIJK_03682	COG0225	COG0225	O	Peptide methionine sulfoxide reductase MsrA	MsrA	CDS	msrA_2	1.8.4.11	Peptide methionine sulfoxide reductase MsrA	K07304	msrA; peptide-methionine (S)-S-oxide reductase [EC:1.8.4.11]	Post-translational modification, protein turnover, chaperone functions	Translation
BFNMCIJK_00305	COG0265	COG0265	O	Periplasmic serine protease, S1-C subfamily, contain C-terminal PDZ domain	DegQ	CDS	degP	3.4.21.107	Periplasmic serine endoprotease DegP	Unknown	Unknown	Post-translational modification, protein turnover, chaperone functions	Translation
BFNMCIJK_00691	COG0457;COG2227;COG0438	COG0457	R	Tetratricopeptide (TPR) repeat	TPR	CDS	ubiG_2	2.1.1.222	Ubiquinone biosynthesis O-methyltransferase	Unknown	Unknown	General Functional Prediction only	Other
BFNMCIJK_00993	COG0837	COG0837	G	Glucokinase	Glk	CDS	glk	2.7.1.2	Glucokinase	K00845	glk; glucokinase [EC:2.7.1.2]	Carbohydrate metabolism and transport	Carbohydrates
BFNMCIJK_01034	COG0457;COG5010	COG0457	R	Tetratricopeptide (TPR) repeat	TPR	CDS	yrrB_3	TPR repeat-containing protein YrrB	hypothetical protein	Unknown	Unknown	General Functional Prediction only	Other
BFNMCIJK_02258	COG5690	COG5690	C	Phycocyanobilin lyase CpeS/CpcS (= Ycf58)	Ycf58	CDS	cpcS_2	4.-.-.-	Phycocyanobilin lyase subunit CpcS	Unknown	Unknown	Energy production and conversion	Energy
BFNMCIJK_00587	COG3842	COG3842	E	ABC-type Fe3+/spermidine/putrescine transport systems, ATPase component	PotA	CDS	potA_1	3.6.3.31	Spermidine/putrescine import ATP-binding protein PotA	K02010	afuC, fbpC; iron(III) transport system ATP-binding protein [EC:7.2.2.7]	Amino Acid metabolis and transport	Amino Acids
BFNMCIJK_00342	COG1043	COG1043	M	Acyl-[acyl carrier protein]--UDP-N-acetylglucosamine O-acyltransferase	LpxA	CDS	lpxA	2.3.1.129	Acyl-[acyl-carrier-protein]--UDP-N-acetylglucosamine O-acyltransferase	K00677	lpxA; UDP-N-acetylglucosamine acyltransferase [EC:2.3.1.129]	Cell wall/membrane/envelop biogenesis	Cell wall
BFNMCIJK_01087	COG1032	COG1032	R	Radical SAM superfamily enzyme YgiQ, UPF0313 family	YgiQ	CDS	hpnP_2	2.1.1.-	Hopanoid C-2 methylase	Unknown	Unknown	General Functional Prediction only	Other
BFNMCIJK_01547	COG0249	COG0249	L	DNA mismatch repair ATPase MutS	MutS	CDS	mutS	DNA mismatch repair protein MutS	hypothetical protein	K03555	mutS; DNA mismatch repair protein MutS	Replication and repair	DNA
BFNMCIJK_00151	COG0547	COG0547	E	Anthranilate phosphoribosyltransferase, glycosyltransferase domain	TrpD	CDS	trpD2	2.4.2.18	Anthranilate phosphoribosyltransferase 2	K00766	trpD; anthranilate phosphoribosyltransferase [EC:2.4.2.18]	Amino Acid metabolis and transport	Amino Acids
BFNMCIJK_01740	COG0515;COG1357	COG0515	T	Serine/threonine protein kinase	SPS1	CDS	spkB_5	2.7.11.1	Serine/threonine-protein kinase B	Unknown	Unknown	Signal Transduction	Signalling
BFNMCIJK_03047	COG3119	COG3119	P	Arylsulfatase A or related enzyme, AlkP superfamily	AslA	CDS	betC	3.1.6.6	Choline-sulfatase	K01136	IDS; iduronate 2-sulfatase [EC:3.1.6.13]	Inorganic ion transport and metabolism	Transport
BFNMCIJK_02071	COG0119	COG0119	E	Isopropylmalate/homocitrate/citramalate synthases	LeuA	CDS	cimA	2.3.1.182	(R)-citramalate synthase	K01649	leuA, IMS; 2-isopropylmalate synthase [EC:2.3.3.13]	Amino Acid metabolis and transport	Amino Acids
BFNMCIJK_03572	COG1123	COG1123	O	ABC-type glutathione transport system ATPase component, contains duplicated ATPase domain	GsiA	CDS	gsiA_2	3.6.3.-	Glutathione import ATP-binding protein GsiA	K02032	ddpF; peptide/nickel transport system ATP-binding protein	Post-translational modification, protein turnover, chaperone functions	Translation
BFNMCIJK_01486	COG3087	COG3087	D	Cell division protein FtsN	FtsN	CDS	hypothetical protein	hypothetical protein	hypothetical protein	Unknown	Unknown	Cell cycle control and mitosis	Cell
BFNMCIJK_01311	COG0445	COG0445	J	tRNA U34 5-carboxymethylaminomethyl modifying enzyme MnmG/GidA	MnmG	CDS	mnmG	tRNA uridine 5-carboxymethylaminomethyl modification enzyme MnmG	hypothetical protein	K03495	gidA, mnmG, MTO1; tRNA uridine 5-carboxymethylaminomethyl modification enzyme	Translation	Translation
BFNMCIJK_01467	COG5672	COG5672	C	NAD(P)H dehydrogenase cyanobacteria/chloroplast subunit M	NdhM	CDS	ndhM	1.6.5.-	NAD(P)H-quinone oxidoreductase subunit M	K05584	ndhM; NAD(P)H-quinone oxidoreductase subunit M [EC:7.1.1.2]	Energy production and conversion	Energy
BFNMCIJK_00408	COG0744;COG1716	COG0744	M	Penicillin-binding protein 1B/1F, peptidoglycan transglycosylase/transpeptidase	MrcB	CDS	pbpG_1	Penicillin-binding protein 2D	hypothetical protein	Unknown	Unknown	Cell wall/membrane/envelop biogenesis	Cell wall
BFNMCIJK_02116	COG0714	COG0714	R	MoxR-like ATPase	MoxR	CDS	hypothetical protein	hypothetical protein	hypothetical protein	Unknown	Unknown	General Functional Prediction only	Other
BFNMCIJK_04064	COG0134	COG0134	E	Indole-3-glycerol phosphate synthase	TrpC	CDS	trpC	4.1.1.48	Indole-3-glycerol phosphate synthase	K01609	trpC; indole-3-glycerol phosphate synthase [EC:4.1.1.48]	Amino Acid metabolis and transport	Amino Acids
BFNMCIJK_02852	COG1159	COG1159	J	GTPase Era, involved in 16S rRNA processing	Era	CDS	era_1	GTPase Era	hypothetical protein	K03595	era, ERAL1; GTPase	Translation	Translation
BFNMCIJK_01809	COG0366	COG0366	G	Glycosidase/amylase (phosphorylase)	AmyA	CDS	nplT	3.2.1.135	Neopullulanase	K01208	cd, ma, nplT; cyclomaltodextrinase / maltogenic alpha-amylase / neopullulanase [EC:3.2.1.54 3.2.1.133 3.2.1.135]	Carbohydrate metabolism and transport	Carbohydrates
BFNMCIJK_01846	COG3975	COG3975	R	Predicted metalloprotease, contains C-terminal PDZ domain	NA	CDS	hypothetical protein	hypothetical protein	hypothetical protein	Unknown	Unknown	General Functional Prediction only	Other
BFNMCIJK_02099	COG2968	COG2968	S	Uncharacterized conserved protein YggE, contains kinase-interacting SIMPL domain	YggE	CDS	26 kDa periplasmic immunogenic protein	hypothetical protein	hypothetical protein	K09807	K09807; uncharacterized protein	Function Unknown	Other
BFNMCIJK_02124	COG3221;COG0642	COG3221	P	ABC-type phosphate/phosphonate transport system, periplasmic component	PhnD	CDS	luxQ_6	2.7.13.3	Autoinducer 2 sensor kinase/phosphatase LuxQ	Unknown	Unknown	Inorganic ion transport and metabolism	Transport
BFNMCIJK_03496	COG1161	COG1161	J	Ribosome biogenesis GTPase RbgA	RbgA	CDS	rbgA	Ribosome biogenesis GTPase A	hypothetical protein	K14540	rbgA; ribosome biogenesis GTPase A	Translation	Translation
BFNMCIJK_00152	COG0659	COG0659	P	Sulfate permease or related transporter, MFS superfamily	SUL1	CDS	bicA_2	Bicarbonate transporter BicA	hypothetical protein	K03321	TC.SULP; sulfate permease, SulP family	Inorganic ion transport and metabolism	Transport
BFNMCIJK_01649	COG2319	COG2319	R	WD40 repeat	WD40	CDS	hypothetical protein	hypothetical protein	hypothetical protein	Unknown	Unknown	General Functional Prediction only	Other
BFNMCIJK_01921	COG0766	COG0766	M	UDP-N-acetylglucosamine enolpyruvyl transferase	MurA	CDS	murAA	2.5.1.7	UDP-N-acetylglucosamine 1-carboxyvinyltransferase 1	K00790	murA; UDP-N-acetylglucosamine 1-carboxyvinyltransferase [EC:2.5.1.7]	Cell wall/membrane/envelop biogenesis	Cell wall
BFNMCIJK_02925	COG1231	COG1231	E	Monoamine oxidase	YobN	CDS	iaaM	1.13.12.3	Tryptophan 2-monooxygenase	K00466	iaaM; tryptophan 2-monooxygenase [EC:1.13.12.3]	Amino Acid metabolis and transport	Amino Acids
BFNMCIJK_00001	COG5464	COG5464	L	Recombination-promoting DNA endonuclease RpnC/YadD	RpnC	CDS	hypothetical protein	hypothetical protein	hypothetical protein	Unknown	Unknown	Replication and repair	DNA
BFNMCIJK_00010	COG5782	COG5782	C	NAD(P)H dehydrogenase cyanobacteria/chloroplast-specific subunit NdhV, DUF2996 (PF11210) domain	NdhV	CDS	hypothetical protein	hypothetical protein	hypothetical protein	Unknown	Unknown	Energy production and conversion	Energy
BFNMCIJK_02793	COG0048	COG0048	J	Ribosomal protein S12	RpsL	CDS	rpsL	30S ribosomal protein S12	hypothetical protein	K02950	RP-S12, MRPS12, rpsL; small subunit ribosomal protein S12	Translation	Translation
BFNMCIJK_01548	COG1388	COG1388	M	LysM repeat	LysM	CDS	hypothetical protein	hypothetical protein	hypothetical protein	Unknown	Unknown	Cell wall/membrane/envelop biogenesis	Cell wall
BFNMCIJK_02324	COG0498	COG0498	E	Threonine synthase	ThrC	CDS	thrC_2	4.2.3.1	Threonine synthase	K01733	thrC; threonine synthase [EC:4.2.3.1]	Amino Acid metabolis and transport	Amino Acids
BFNMCIJK_01338	COG0035	COG0035	F	Uracil phosphoribosyltransferase	Upp	CDS	upp	2.4.2.9	Uracil phosphoribosyltransferase	K00761	upp, UPRT; uracil phosphoribosyltransferase [EC:2.4.2.9]	Nucleotide metabolism and transport	Nucleotides
BFNMCIJK_02039	COG1653	COG1653	G	ABC-type glycerol-3-phosphate transport system, periplasmic component	UgpB	CDS	araN	putative arabinose-binding protein	hypothetical protein	K17244	chiE; putative chitobiose transport system substrate-binding protein	Carbohydrate metabolism and transport	Carbohydrates
BFNMCIJK_02546	COG0451	COG0451	M	Nucleoside-diphosphate-sugar epimerase	WcaG	CDS	rfbE_1	5.1.3.10	CDP-paratose 2-epimerase	K12454	rfbE; CDP-paratose 2-epimerase [EC:5.1.3.10]	Cell wall/membrane/envelop biogenesis	Cell wall
BFNMCIJK_03373	COG4995	COG4995	S	Uncharacterized conserved protein, contains CHAT domain	NA	CDS	hypothetical protein	hypothetical protein	hypothetical protein	Unknown	Unknown	Function Unknown	Other
BFNMCIJK_02340	COG2607	COG2607	R	Predicted ATPase, AAA+ superfamily	Atu1564	CDS	hypothetical protein	hypothetical protein	hypothetical protein	K06923	K06923; uncharacterized protein	General Functional Prediction only	Other
BFNMCIJK_01217	COG2203;COG4191	COG2203	T	GAF domain	GAF	CDS	cph2_6	Phytochrome-like protein cph2	hypothetical protein	Unknown	Unknown	Signal Transduction	Signalling
BFNMCIJK_01003	COG0540	COG0540	F	Aspartate carbamoyltransferase, catalytic subunit	PyrB	CDS	pyrB	2.1.3.2	Aspartate carbamoyltransferase	K00609	pyrB, PYR2; aspartate carbamoyltransferase catalytic subunit [EC:2.1.3.2]	Nucleotide metabolism and transport	Nucleotides
BFNMCIJK_03526	COG2203;COG0642	COG2203	T	GAF domain	GAF	CDS	barA_7	2.7.13.3	Signal transduction histidine-protein kinase BarA	Unknown	Unknown	Signal Transduction	Signalling
BFNMCIJK_02477	COG0361	COG0361	J	Translation initiation factor IF-1	InfA	CDS	infA	Translation initiation factor IF-1	hypothetical protein	K02518	infA; translation initiation factor IF-1	Translation	Translation
BFNMCIJK_00046	COG0438	COG0438	M	Glycosyltransferase involved in cell wall bisynthesis	RfaB	CDS	pimB_1	2.4.1.57	GDP-mannose-dependent alpha-(1-6)-phosphatidylinositol monomannoside mannosyltransferase	K03208	wcaI; colanic acid biosynthesis glycosyl transferase WcaI	Cell wall/membrane/envelop biogenesis	Cell wall
BFNMCIJK_01081	COG5674	COG5674	C	NAD(P)H dehydrogenase cyanobacteria/chloroplast subunit O	NdhO	CDS	ndhO	1.6.5.-	NAD(P)H-quinone oxidoreductase subunit O	Unknown	Unknown	Energy production and conversion	Energy
BFNMCIJK_01387	COG0352	COG0352	H	Thiamine monophosphate synthase	ThiE	CDS	thiE	2.5.1.3	Thiamine-phosphate synthase	K00788	thiE; thiamine-phosphate pyrophosphorylase [EC:2.5.1.3]	Coenzyme metabolism	Coenzyme
BFNMCIJK_01966	COG0719	COG0719	O	Fe-S cluster assembly scaffold protein SufB	SufB	CDS	sufB	FeS cluster assembly protein SufB	hypothetical protein	K09014	sufB; Fe-S cluster assembly protein SufB	Post-translational modification, protein turnover, chaperone functions	Translation
BFNMCIJK_00341	COG0764	COG0764	I	3-hydroxymyristoyl/3-hydroxydecanoyl-(acyl carrier protein) dehydratase	FabA	CDS	fabZ	4.2.1.59	3-hydroxyacyl-[acyl-carrier-protein] dehydratase FabZ	K02372	fabZ; 3-hydroxyacyl-[acyl-carrier-protein] dehydratase [EC:4.2.1.59]	Lipid metabolism	Lipids
BFNMCIJK_02884	COG0625	COG0625	O	Glutathione S-transferase	GstA	CDS	hypothetical protein	hypothetical protein	hypothetical protein	K00799	GST, gst; glutathione S-transferase [EC:2.5.1.18]	Post-translational modification, protein turnover, chaperone functions	Translation
BFNMCIJK_03822	COG4552	COG4552	R	Predicted acetyltransferase	Eis	CDS	eis	2.3.1.-	N-acetyltransferase Eis	Unknown	Unknown	General Functional Prediction only	Other
BFNMCIJK_03459	COG0770	COG0770	M	UDP-N-acetylmuramyl pentapeptide synthase	MurF	CDS	murF	6.3.2.10	UDP-N-acetylmuramoyl-tripeptide--D-alanyl-D-alanine ligase	K01929	murF; UDP-N-acetylmuramoyl-tripeptide--D-alanyl-D-alanine ligase [EC:6.3.2.10]	Cell wall/membrane/envelop biogenesis	Cell wall
BFNMCIJK_01148	COG1513	COG1513	P	Cyanate lyase	CynS	CDS	cynS	4.2.1.104	Cyanate hydratase	K01725	cynS; cyanate lyase [EC:4.2.1.104]	Inorganic ion transport and metabolism	Transport
BFNMCIJK_01230	COG0142	COG0142	H	Geranylgeranyl pyrophosphate synthase	IspA	CDS	hepT	2.5.1.30	Heptaprenyl diphosphate synthase component 2	K05356	SPS, sds; all-trans-nonaprenyl-diphosphate synthase [EC:2.5.1.84 2.5.1.85]	Coenzyme metabolism	Coenzyme
BFNMCIJK_02294	COG1512	COG1512	S	Uncharacterized membrane protein YgcG, contains a TPM-fold domain	YgcG	CDS	hypothetical protein	hypothetical protein	hypothetical protein	K06872	K06872; uncharacterized protein	Function Unknown	Other
BFNMCIJK_02456	COG5673	COG5673	C	NAD(P)H dehydrogenase cyanobacteria/chloroplast subunit N	NdhN	CDS	ndhN_2	1.6.5.-	NAD(P)H-quinone oxidoreductase subunit N	K05585	ndhN; NAD(P)H-quinone oxidoreductase subunit N [EC:7.1.1.2]	Energy production and conversion	Energy
BFNMCIJK_00089	COG0355	COG0355	C	FoF1-type ATP synthase, epsilon subunit	AtpC	CDS	atpC	ATP synthase epsilon chain	hypothetical protein	K02114	ATPF1E, atpC; F-type H+-transporting ATPase subunit epsilon	Energy production and conversion	Energy
BFNMCIJK_01570	COG5747	COG5747	H	Light-independent protochlorophyllide reductase subunit N, BchN (=ChlN)	BchN	CDS	chlN	1.3.7.7	Light-independent protochlorophyllide reductase subunit N	K04038	chlN; light-independent protochlorophyllide reductase subunit N [EC:1.3.7.7]	Coenzyme metabolism	Coenzyme
BFNMCIJK_04099	COG1166	COG1166	E	Arginine decarboxylase (spermidine biosynthesis)	SpeA	CDS	speA_2	4.1.1.19	Biosynthetic arginine decarboxylase	K01585	speA; arginine decarboxylase [EC:4.1.1.19]	Amino Acid metabolis and transport	Amino Acids
BFNMCIJK_01401	COG0438	COG0438	M	Glycosyltransferase involved in cell wall bisynthesis	RfaB	CDS	hypothetical protein	hypothetical protein	hypothetical protein	K21001	pslH; polysaccharide biosynthesis protein PslH	Cell wall/membrane/envelop biogenesis	Cell wall
BFNMCIJK_02085	COG0488	COG0488	R	ATPase components of ABC transporters with duplicated ATPase domains	Uup	CDS	yheS	putative ABC transporter ATP-binding protein YheS	hypothetical protein	K06158	ABCF3; ATP-binding cassette, subfamily F, member 3	General Functional Prediction only	Other
BFNMCIJK_00024	COG0281	COG0281	C	Malic enzyme	SfcA	CDS	1.1.1.38	NAD-dependent malic enzyme	hypothetical protein	K00027	ME2, sfcA, maeA; malate dehydrogenase (oxaloacetate-decarboxylating) [EC:1.1.1.38]	Energy production and conversion	Energy
BFNMCIJK_03336	COG1716	COG1716	T	Forkhead associated (FHA) domain, binds pSer, pThr, pTyr	FHA	CDS	hypothetical protein	hypothetical protein	hypothetical protein	Unknown	Unknown	Signal Transduction	Signalling
BFNMCIJK_03701	COG0419	COG0419	L	DNA repair exonuclease SbcCD ATPase subunit	SbcC	CDS	hypothetical protein	hypothetical protein	hypothetical protein	K19171	dndD; DNA sulfur modification protein DndD	Replication and repair	DNA
BFNMCIJK_01917	COG0489;COG3206	COG0489	D	Fe-S cluster carrier ATPase, Mrp/ApbC/NBP35 family	Mrp	CDS	ptk	2.7.10.-	Tyrosine-protein kinase ptk	Unknown	Unknown	Cell cycle control and mitosis	Cell
BFNMCIJK_00228	COG2870	COG2870	M	ADP-heptose synthase, bifunctional sugar kinase/adenylyltransferase	RfaE	CDS	hldE	Bifunctional protein HldE	hypothetical protein	K21344	rfaE1; D-glycero-beta-D-manno-heptose-7-phosphate kinase [EC:2.7.1.167]	Cell wall/membrane/envelop biogenesis	Cell wall
BFNMCIJK_01005	COG2027	COG2027	M	D-alanyl-D-alanine carboxypeptidase	DacB	CDS	dac	3.4.16.4	D-alanyl-D-alanine carboxypeptidase	K07259	dacB; serine-type D-Ala-D-Ala carboxypeptidase/endopeptidase (penicillin-binding protein 4) [EC:3.4.16.4 3.4.21.-]	Cell wall/membrane/envelop biogenesis	Cell wall
BFNMCIJK_00395	COG2203;COG0840	COG2203	T	GAF domain	GAF	CDS	mcp4_1	Methyl-accepting chemotaxis protein 4	hypothetical protein	Unknown	Unknown	Signal Transduction	Signalling
BFNMCIJK_02842	COG1216	COG1216	G	Glycosyltransferase, GT2 family	WcaE	CDS	icaA	2.4.1.-	Poly-beta-1,6-N-acetyl-D-glucosamine synthase	Unknown	Unknown	Carbohydrate metabolism and transport	Carbohydrates
BFNMCIJK_01549	COG0399	COG0399	M	dTDP-4-amino-4,6-dideoxygalactose transaminase	WecE	CDS	desV_1	2.6.1.106	dTDP-3-amino-3,4,6-trideoxy-alpha-D-glucose transaminase	Unknown	Unknown	Cell wall/membrane/envelop biogenesis	Cell wall
BFNMCIJK_03759	COG0625	COG0625	O	Glutathione S-transferase	GstA	CDS	sspA	Stringent starvation protein A	hypothetical protein	K00799	GST, gst; glutathione S-transferase [EC:2.5.1.18]	Post-translational modification, protein turnover, chaperone functions	Translation
BFNMCIJK_01870	COG1452	COG1452	M	LPS assembly outer membrane protein LptD (organic solvent tolerance protein OstA)	LptD	CDS	lptD	LPS-assembly protein LptD	hypothetical protein	Unknown	Unknown	Cell wall/membrane/envelop biogenesis	Cell wall
BFNMCIJK_02462	COG0091	COG0091	J	Ribosomal protein L22	RplV	CDS	rplV	50S ribosomal protein L22	hypothetical protein	K02890	RP-L22, MRPL22, rplV; large subunit ribosomal protein L22	Translation	Translation
BFNMCIJK_02632	COG1091	COG1091	M	dTDP-4-dehydrorhamnose reductase	RfbD	CDS	rmlD	1.1.1.133	dTDP-4-dehydrorhamnose reductase	K00067	rfbD, rmlD; dTDP-4-dehydrorhamnose reductase [EC:1.1.1.133]	Cell wall/membrane/envelop biogenesis	Cell wall
BFNMCIJK_03225	COG0435	COG0435	C	Glutathionyl-hydroquinone reductase	ECM4	CDS	yqjG	1.8.-.-	Glutathionyl-hydroquinone reductase YqjG	K07393	ECM4, yqjG; glutathionyl-hydroquinone reductase [EC:1.8.5.7]	Energy production and conversion	Energy
BFNMCIJK_02943	COG0652	COG0652	O	Peptidyl-prolyl cis-trans isomerase (rotamase) - cyclophilin family	PpiB	CDS	5.2.1.8	Peptidyl-prolyl cis-trans isomerase cyp18	hypothetical protein	K03768	PPIB, ppiB; peptidyl-prolyl cis-trans isomerase B (cyclophilin B) [EC:5.2.1.8]	Post-translational modification, protein turnover, chaperone functions	Translation
BFNMCIJK_01038	COG1009	COG1009	C	Membrane H+-translocase/NADH:ubiquinone oxidoreductase subunit 5 (chain L)/Multisubunit Na+/H+ antiporter, MnhA subunit	NuoL	CDS	nuoL_1	1.6.5.11	NADH-quinone oxidoreductase subunit L	K05577	ndhF; NAD(P)H-quinone oxidoreductase subunit 5 [EC:7.1.1.2]	Energy production and conversion	Energy
BFNMCIJK_03021	COG0277	COG0277	C	FAD/FMN-containing lactate dehydrogenase/glycolate oxidase	GlcD	CDS	1.-.-.-	putative FAD-linked oxidoreductase	hypothetical protein	K11472	glcE; glycolate oxidase FAD binding subunit	Energy production and conversion	Energy
BFNMCIJK_00193	COG0154	COG0154	J	Asp-tRNAAsn/Glu-tRNAGln amidotransferase A subunit or related amidase	GatA	CDS	amiB2	3.5.1.4	Putative amidase AmiB2	K01426	E3.5.1.4, amiE; amidase [EC:3.5.1.4]	Translation	Translation
BFNMCIJK_03176	COG0421	COG0421	E	Spermidine synthase (polyamine aminopropyltransferase)	SpeE	CDS	speE_1	2.5.1.104	Polyamine aminopropyltransferase	Unknown	Unknown	Amino Acid metabolis and transport	Amino Acids
BFNMCIJK_01160	COG0106	COG0106	E	Phosphoribosylformimino-5-aminoimidazole carboxamide ribonucleotide (ProFAR) isomerase	HisA	CDS	hisA	5.3.1.16	1-(5-phosphoribosyl)-5-[(5-phosphoribosylamino)methylideneamino] imidazole-4-carboxamide isomerase	K01814	hisA; phosphoribosylformimino-5-aminoimidazole carboxamide ribotide isomerase [EC:5.3.1.16]	Amino Acid metabolis and transport	Amino Acids
BFNMCIJK_02529	COG4245	COG4245	S	Uncharacterized conserved protein YegL, contains vWA domain of TerY type	TerY	CDS	hypothetical protein	hypothetical protein	hypothetical protein	Unknown	Unknown	Function Unknown	Other
BFNMCIJK_03947	COG0504	COG0504	F	CTP synthase (UTP-ammonia lyase)	PyrG	CDS	pyrG	6.3.4.2	CTP synthase	K01937	pyrG, CTPS; CTP synthase [EC:6.3.4.2]	Nucleotide metabolism and transport	Nucleotides
BFNMCIJK_00665	COG2217	COG2217	P	Cation-transporting P-type ATPase	ZntA	CDS	pacS	3.6.3.54	putative copper-transporting ATPase PacS	K17686	copA, ctpA, ATP7; P-type Cu+ transporter [EC:7.2.2.8]	Inorganic ion transport and metabolism	Transport
BFNMCIJK_01137	COG4995;COG5010	COG4995	S	Uncharacterized conserved protein, contains CHAT domain	NA	CDS	hypothetical protein	hypothetical protein	hypothetical protein	Unknown	Unknown	Function Unknown	Other
BFNMCIJK_01670	COG1413	COG1413	R	HEAT repeat	HEAT	CDS	hypothetical protein	hypothetical protein	hypothetical protein	Unknown	Unknown	General Functional Prediction only	Other
BFNMCIJK_03595	COG4371	COG4371	S	Uncharacterized membrane protein	NA	CDS	hypothetical protein	hypothetical protein	hypothetical protein	Unknown	Unknown	Function Unknown	Other
BFNMCIJK_01530	COG2265	COG2265	J	tRNA/tmRNA/rRNA uracil-C5-methylase, TrmA/RlmC/RlmD family	TrmA	CDS	rlmCD	2.1.1.189	23S rRNA (uracil-C(5))-methyltransferase RlmCD	K03215	rumA; 23S rRNA (uracil1939-C5)-methyltransferase [EC:2.1.1.190]	Translation	Translation
BFNMCIJK_00691	COG0457;COG2227;COG0438	COG0457	R	Tetratricopeptide (TPR) repeat	TPR	CDS	ubiG_2	2.1.1.222	Ubiquinone biosynthesis O-methyltransferase	Unknown	Unknown	General Functional Prediction only	Other
BFNMCIJK_01805	COG2319	COG2319	R	WD40 repeat	WD40	CDS	hypothetical protein	hypothetical protein	hypothetical protein	Unknown	Unknown	General Functional Prediction only	Other
BFNMCIJK_03942	COG0523	COG0523	R	Zinc metallochaperone YeiR/ZagA and related GTPases, G3E family	YejR	CDS	yciC_2	Putative metal chaperone YciC	hypothetical protein	Unknown	Unknown	General Functional Prediction only	Other
BFNMCIJK_00886	COG5492	COG5492	R	Uncharacterized conserved protein YjdB, contains Ig-like domain	YjdB	CDS	hypothetical protein	hypothetical protein	hypothetical protein	Unknown	Unknown	General Functional Prediction only	Other
BFNMCIJK_02391	COG0702	COG0702	R	Uncharacterized conserved protein YbjT, contains NAD(P)-binding and DUF2867 domains	YbjT	CDS	qorB	1.6.5.2	Quinone oxidoreductase 2	Unknown	Unknown	General Functional Prediction only	Other
BFNMCIJK_00718	COG1058;COG1546	COG1058	L	ADP-ribose pyrophosphatase domain of DNA damage- and competence-inducible protein CinA	CinA	CDS	cinA	Putative competence-damage inducible protein	hypothetical protein	K03742	pncC; nicotinamide-nucleotide amidase [EC:3.5.1.42]	Replication and repair	DNA
BFNMCIJK_02123	COG2114;COG3706	COG2114	T	Adenylate cyclase, class 3	AcyC	CDS	cya_9	4.6.1.1	Adenylate cyclase	K01768	E4.6.1.1; adenylate cyclase [EC:4.6.1.1]	Signal Transduction	Signalling
BFNMCIJK_00072	COG5703	COG5703	C	Photosystem I reaction center iron-sulfur center subunit VII, PsaC	PsaC	CDS	psaC	1.97.1.12	Photosystem I iron-sulfur center	K02691	psaC; photosystem I subunit VII	Energy production and conversion	Energy
BFNMCIJK_00235	COG0438	COG0438	M	Glycosyltransferase involved in cell wall bisynthesis	RfaB	CDS	pimB_2	2.4.1.57	GDP-mannose-dependent alpha-(1-6)-phosphatidylinositol monomannoside mannosyltransferase	Unknown	Unknown	Cell wall/membrane/envelop biogenesis	Cell wall
BFNMCIJK_00730	COG0345	COG0345	E	Pyrroline-5-carboxylate reductase	ProC	CDS	proC	1.5.1.2	Pyrroline-5-carboxylate reductase	K00286	proC; pyrroline-5-carboxylate reductase [EC:1.5.1.2]	Amino Acid metabolis and transport	Amino Acids
BFNMCIJK_03429	COG1042;COG1670	COG1042	C	Acyl-CoA synthetase (NDP forming)	PatZN	CDS	sucD_2	6.2.1.5	Succinate--CoA ligase [ADP-forming] subunit alpha	K09181	yfiQ; acetyltransferase	Energy production and conversion	Energy
BFNMCIJK_01182	COG1164	COG1164	E	Oligoendopeptidase F	PepF	CDS	pepF1	3.4.24.-	Oligoendopeptidase F, plasmid	K08602	pepF, pepB; oligoendopeptidase F [EC:3.4.24.-]	Amino Acid metabolis and transport	Amino Acids
BFNMCIJK_03856	COG0854	COG0854	H	Pyridoxine 5'-phosphate synthase PdxJ	PdxJ	CDS	pdxJ	2.6.99.2	Pyridoxine 5'-phosphate synthase	K03474	pdxJ; pyridoxine 5-phosphate synthase [EC:2.6.99.2]	Coenzyme metabolism	Coenzyme
BFNMCIJK_03876	COG0492	COG0492	O	Thioredoxin reductase	TrxB	CDS	hcnB	1.4.99.5	Hydrogen cyanide synthase subunit HcnB	Unknown	Unknown	Post-translational modification, protein turnover, chaperone functions	Translation
BFNMCIJK_03680	COG0860	COG0860	M	N-acetylmuramoyl-L-alanine amidase	AmiC	CDS	lytC	3.5.1.28	N-acetylmuramoyl-L-alanine amidase LytC	K01448	amiABC; N-acetylmuramoyl-L-alanine amidase [EC:3.5.1.28]	Cell wall/membrane/envelop biogenesis	Cell wall
BFNMCIJK_03314	COG0457	COG0457	R	Tetratricopeptide (TPR) repeat	TPR	CDS	yrrB_18	TPR repeat-containing protein YrrB	hypothetical protein	Unknown	Unknown	General Functional Prediction only	Other
BFNMCIJK_01435	COG2335	COG2335	R	Uncaracterized surface protein containing fasciclin (FAS1) repeats	FAS1	CDS	slpA_2	S-layer protein SlpA	hypothetical protein	Unknown	Unknown	General Functional Prediction only	Other
BFNMCIJK_03777	COG0397	COG0397	O	Protein adenylyltransferase (AMPylase) SelO/YdiU (selenoprotein O)	SelO	CDS	hypothetical protein	hypothetical protein	hypothetical protein	K08997	SELENOO, selO; serine/tyrosine/threonine adenylyltransferase [EC:2.7.7.-]	Post-translational modification, protein turnover, chaperone functions	Translation
BFNMCIJK_02507	COG0381	COG0381	M	UDP-N-acetylglucosamine 2-epimerase	WecB	CDS	mnaA	5.1.3.14	UDP-N-acetylglucosamine 2-epimerase	K01791	wecB; UDP-N-acetylglucosamine 2-epimerase (non-hydrolysing) [EC:5.1.3.14]	Cell wall/membrane/envelop biogenesis	Cell wall
BFNMCIJK_01276	COG1702	COG1702	T	Phosphate starvation-inducible protein PhoH, predicted ATPase	PhoH	CDS	PhoH-like protein	hypothetical protein	hypothetical protein	K06217	phoH, phoL; phosphate starvation-inducible protein PhoH and related proteins	Signal Transduction	Signalling
BFNMCIJK_02358	COG0149	COG0149	G	Triosephosphate isomerase	TpiA	CDS	tpiA	5.3.1.1	Triosephosphate isomerase	K01803	TPI, tpiA; triosephosphate isomerase (TIM) [EC:5.3.1.1]	Carbohydrate metabolism and transport	Carbohydrates
BFNMCIJK_00005	COG0045	COG0045	C	Succinyl-CoA synthetase, beta subunit	SucC	CDS	sucC	6.2.1.5	Succinate--CoA ligase [ADP-forming] subunit beta	K01903	sucC; succinyl-CoA synthetase beta subunit [EC:6.2.1.5]	Energy production and conversion	Energy
BFNMCIJK_02090	COG2052	COG2052	M	Regulator of extracellular matrix RemA, YlzA/DUF370 family	RemA	CDS	hypothetical protein	hypothetical protein	hypothetical protein	K09777	remA; extracellular matrix regulatory protein A	Cell wall/membrane/envelop biogenesis	Cell wall
BFNMCIJK_03920	COG1432	COG1432	R	NYN domain, predicted PIN-related RNAse, tRNA/rRNA maturation	LabA	CDS	hypothetical protein	hypothetical protein	hypothetical protein	Unknown	Unknown	General Functional Prediction only	Other
BFNMCIJK_03079	COG0268	COG0268	J	Ribosomal protein S20	RpsT	CDS	rpsT	30S ribosomal protein S20	hypothetical protein	K02968	RP-S20, rpsT; small subunit ribosomal protein S20	Translation	Translation
BFNMCIJK_00874	COG2202;COG4251	COG2202	T	PAS domain	PAS	CDS	kaiB_1	Circadian clock protein KaiB	hypothetical protein	K08481	kaiB; circadian clock protein KaiB	Signal Transduction	Signalling
BFNMCIJK_01353	COG0167	COG0167	F	Dihydroorotate dehydrogenase	PyrD	CDS	pyrD_1	1.3.5.2	Dihydroorotate dehydrogenase (quinone)	K00254	DHODH, pyrD; dihydroorotate dehydrogenase [EC:1.3.5.2]	Nucleotide metabolism and transport	Nucleotides
BFNMCIJK_02759	COG0686	COG0686	E	Alanine dehydrogenase (includes sporulation protein SpoVN)	Ald	CDS	ald2	1.4.1.1	Alanine dehydrogenase 2	K00259	ald; alanine dehydrogenase [EC:1.4.1.1]	Amino Acid metabolis and transport	Amino Acids
BFNMCIJK_03509	COG1743	COG1743	L	Adenine-specific DNA methylase, contains a Zn-ribbon domain	NA	CDS	hypothetical protein	hypothetical protein	hypothetical protein	K07445	K07445; putative DNA methylase	Replication and repair	DNA
BFNMCIJK_00561	COG2081	COG2081	R	Predicted flavoprotein YhiN	YhiN	CDS	hypothetical protein	hypothetical protein	hypothetical protein	Unknown	Unknown	General Functional Prediction only	Other
BFNMCIJK_01996	COG2170	COG2170	O	Gamma-glutamyl:cysteine ligase YbdK, ATP-grasp superfamily	YbdK	CDS	6.3.2.2	Putative glutamate--cysteine ligase 2	hypothetical protein	Unknown	Unknown	Post-translational modification, protein turnover, chaperone functions	Translation
BFNMCIJK_02939	COG0142	COG0142	H	Geranylgeranyl pyrophosphate synthase	IspA	CDS	2.5.1.10	Farnesyl diphosphate synthase	hypothetical protein	K13789	GGPS; geranylgeranyl diphosphate synthase, type II [EC:2.5.1.1 2.5.1.10 2.5.1.29]	Coenzyme metabolism	Coenzyme
BFNMCIJK_03281	COG0027	COG0027	F	Formate-dependent phosphoribosylglycinamide formyltransferase (GAR transformylase)	PurT	CDS	purT	2.1.2.-	Formate-dependent phosphoribosylglycinamide formyltransferase	K08289	purT; phosphoribosylglycinamide formyltransferase 2 [EC:6.3.1.21]	Nucleotide metabolism and transport	Nucleotides
BFNMCIJK_02076	COG0366	COG0366	G	Glycosidase/amylase (phosphorylase)	AmyA	CDS	amyS	3.2.1.1	Alpha-amylase	K01176	AMY, amyA, malS; alpha-amylase [EC:3.2.1.1]	Carbohydrate metabolism and transport	Carbohydrates
BFNMCIJK_03308	COG0242	COG0242	J	Peptide deformylase	Def	CDS	def	3.5.1.88	Peptide deformylase	K01462	PDF, def; peptide deformylase [EC:3.5.1.88]	Translation	Translation
BFNMCIJK_00515	COG1512	COG1512	S	Uncharacterized membrane protein YgcG, contains a TPM-fold domain	YgcG	CDS	hypothetical protein	hypothetical protein	hypothetical protein	K06872	K06872; uncharacterized protein	Function Unknown	Other
BFNMCIJK_01018	COG0029	COG0029	H	Aspartate oxidase	NadB	CDS	nadB	1.4.3.16	L-aspartate oxidase	K00278	nadB; L-aspartate oxidase [EC:1.4.3.16]	Coenzyme metabolism	Coenzyme
BFNMCIJK_01133	COG3108	COG3108	S	Uncharacterized conserved protein YcbK, DUF882 family	YcbK	CDS	hypothetical protein	hypothetical protein	hypothetical protein	Unknown	Unknown	Function Unknown	Other
BFNMCIJK_02002	COG3972	COG3972	L	Superfamily I DNA and RNA helicases	NA	CDS	addA_2	3.6.4.12	ATP-dependent helicase/nuclease subunit A	Unknown	Unknown	Replication and repair	DNA
BFNMCIJK_02805	COG0024	COG0024	J	Methionine aminopeptidase	Map	CDS	map	3.4.11.18	Methionine aminopeptidase 1	K01265	map; methionyl aminopeptidase [EC:3.4.11.18]	Translation	Translation
BFNMCIJK_04035	COG2956	COG2956	M	Lipopolysaccharide biosynthesis regulator YciM/LapB, contains six TPR domains and a C-terminal metal-binding domain	LapB	CDS	hypothetical protein	hypothetical protein	hypothetical protein	Unknown	Unknown	Cell wall/membrane/envelop biogenesis	Cell wall
BFNMCIJK_00338	COG0152	COG0152	F	Phosphoribosylaminoimidazole-succinocarboxamide synthase	PurC	CDS	purC	6.3.2.6	Phosphoribosylaminoimidazole-succinocarboxamide synthase	K01923	purC; phosphoribosylaminoimidazole-succinocarboxamide synthase [EC:6.3.2.6]	Nucleotide metabolism and transport	Nucleotides
BFNMCIJK_02246	COG0136	COG0136	E	Aspartate-semialdehyde dehydrogenase	Asd	CDS	asd	1.2.1.11	Aspartate-semialdehyde dehydrogenase	K00133	asd; aspartate-semialdehyde dehydrogenase [EC:1.2.1.11]	Amino Acid metabolis and transport	Amino Acids
BFNMCIJK_00177	COG1357	COG1357	S	Uncharacterized conserved protein YjbI, contains pentapeptide repeats	YjbI	CDS	pipB2_1	Secreted effector protein PipB2	hypothetical protein	Unknown	Unknown	Function Unknown	Other
BFNMCIJK_02544	COG0334	COG0334	E	Glutamate dehydrogenase/leucine dehydrogenase	GdhA	CDS	hypothetical protein	hypothetical protein	hypothetical protein	K25570	bioU; 8-amino-7-oxononanoate carboxylating dehydrogenase [EC:2.6.1.121]	Amino Acid metabolis and transport	Amino Acids
BFNMCIJK_03393	COG2203;COG2202	COG2203	T	GAF domain	GAF	CDS	hypothetical protein	hypothetical protein	hypothetical protein	Unknown	Unknown	Signal Transduction	Signalling
BFNMCIJK_00962	COG0804	COG0804	E	Urease alpha subunit	UreC	CDS	ureC_2	3.5.1.5	Urease subunit alpha	K01428	ureC; urease subunit alpha [EC:3.5.1.5]	Amino Acid metabolis and transport	Amino Acids
BFNMCIJK_01419	COG0040	COG0040	E	ATP phosphoribosyltransferase	HisG	CDS	hisG	2.4.2.17	ATP phosphoribosyltransferase	K00765	hisG; ATP phosphoribosyltransferase [EC:2.4.2.17]	Amino Acid metabolis and transport	Amino Acids
BFNMCIJK_02891	COG0545	COG0545	O	FKBP-type peptidyl-prolyl cis-trans isomerase	FkpA	CDS	fbp_1	5.2.1.8	FK506-binding protein	Unknown	Unknown	Post-translational modification, protein turnover, chaperone functions	Translation
BFNMCIJK_00609	COG4995	COG4995	S	Uncharacterized conserved protein, contains CHAT domain	NA	CDS	hypothetical protein	hypothetical protein	hypothetical protein	Unknown	Unknown	Function Unknown	Other
BFNMCIJK_00922	COG0708	COG0708	L	Exonuclease III	XthA	CDS	exoA	3.1.11.2	Exodeoxyribonuclease	K01142	E3.1.11.2, xthA; exodeoxyribonuclease III [EC:3.1.11.2]	Replication and repair	DNA
BFNMCIJK_00955	COG1290	COG1290	C	Cytochrome b subunit of the bc complex	QcrB/PetB	CDS	petB	Cytochrome b6	hypothetical protein	K02635	petB; cytochrome b6	Energy production and conversion	Energy
BFNMCIJK_01427	COG0571	COG0571	K	dsRNA-specific ribonuclease	Rnc	CDS	rnc_2	3.1.26.3	Ribonuclease 3	K03685	rnc, DROSHA, RNT1; ribonuclease III [EC:3.1.26.3]	Transcription	Transcription
BFNMCIJK_01448	COG5786	COG5786	C	Cyanobacterial/plant protein LPA3, possible role in PSII assembly, DUF1995 (PF09353) domain	LPA3	CDS	hypothetical protein	hypothetical protein	hypothetical protein	Unknown	Unknown	Energy production and conversion	Energy
BFNMCIJK_01592	COG0107	COG0107	E	Imidazole glycerol phosphate synthase subunit HisF	HisF	CDS	hisF	4.1.3.-	Imidazole glycerol phosphate synthase subunit HisF	K02500	hisF; imidazole glycerol-phosphate synthase subunit HisF [EC:4.3.2.10]	Amino Acid metabolis and transport	Amino Acids
BFNMCIJK_00726	COG1626	COG1626	G	Neutral trehalase	TreA	CDS	treF	3.2.1.28	Cytoplasmic trehalase	K01194	TREH, treA, treF; alpha,alpha-trehalase [EC:3.2.1.28]	Carbohydrate metabolism and transport	Carbohydrates
BFNMCIJK_04039	COG0438	COG0438	M	Glycosyltransferase involved in cell wall bisynthesis	RfaB	CDS	mgtA	2.4.1.-	GDP-mannose-dependent alpha-mannosyltransferase	Unknown	Unknown	Cell wall/membrane/envelop biogenesis	Cell wall
BFNMCIJK_02399	COG0781	COG0781	K	Transcription antitermination protein NusB	NusB	CDS	nusB	N utilization substance protein B	hypothetical protein	K03625	nusB; transcription antitermination protein NusB	Transcription	Transcription
BFNMCIJK_03076	COG0724	COG0724	J	RNA recognition motif (RRM) domain	RRM	CDS	hypothetical protein	hypothetical protein	hypothetical protein	Unknown	Unknown	Translation	Translation
BFNMCIJK_04145	COG2385	COG2385	M	Peptidoglycan hydrolase (amidase) enhancer domain SpoIID	SpoIID	CDS	lytB_2	Amidase enhancer	hypothetical protein	Unknown	Unknown	Cell wall/membrane/envelop biogenesis	Cell wall
BFNMCIJK_00379	COG0840	COG0840	T	Methyl-accepting chemotaxis protein (MCP)	Tar	CDS	frzCD	Frizzy aggregation protein FrzCD	hypothetical protein	Unknown	Unknown	Signal Transduction	Signalling
BFNMCIJK_01979	COG0503	COG0503	F	Adenine/guanine phosphoribosyltransferase or related PRPP-binding protein	Apt	CDS	apt	2.4.2.7	Adenine phosphoribosyltransferase	K00759	APRT, apt; adenine phosphoribosyltransferase [EC:2.4.2.7]	Nucleotide metabolism and transport	Nucleotides
BFNMCIJK_02335	COG0735	COG0735	P	Fe2+ or Zn2+ uptake regulation protein Fur/Zur	Fur	CDS	perR	Peroxide-responsive repressor PerR	hypothetical protein	K03711	fur, zur, furB; Fur family transcriptional regulator, ferric uptake regulator	Inorganic ion transport and metabolism	Transport
BFNMCIJK_03019	COG0247	COG0247	C	Fe-S cluster-containing oxidoreductase, includes glycolate oxidase subunit GlcF	GlpC	CDS	lutA	Lactate utilization protein A	hypothetical protein	K11473	glcF; glycolate oxidase iron-sulfur subunit	Energy production and conversion	Energy
BFNMCIJK_03028	COG4279	COG4279	S	Uncharacterized protein, contains SWIM-type Zn finger domain	NA	CDS	hypothetical protein	hypothetical protein	hypothetical protein	Unknown	Unknown	Function Unknown	Other
BFNMCIJK_04167	COG4886;COG4995	COG4886	K	Leucine-rich repeat (LRR) protein	LRR	CDS	inlA_3	Internalin-A	hypothetical protein	K13730	inlA; internalin A	Transcription	Transcription
BFNMCIJK_03195	COG0205	COG0205	G	6-phosphofructokinase	PfkA	CDS	pfp_2	2.7.1.90	Pyrophosphate--fructose 6-phosphate 1-phosphotransferase	K21071	pfk, pfp; ATP-dependent phosphofructokinase / diphosphate-dependent phosphofructokinase [EC:2.7.1.11 2.7.1.90]	Carbohydrate metabolism and transport	Carbohydrates
BFNMCIJK_03629	COG5714	COG5714	C	Photosystem I assembly protein Ycf37, contains TPR repeats	Ycf37	CDS	ycf3_15	Photosystem I assembly protein Ycf3	hypothetical protein	Unknown	Unknown	Energy production and conversion	Energy
BFNMCIJK_01102	COG0631	COG0631	T	Serine/threonine protein phosphatase PrpC	PTC1	CDS	pstP	3.1.3.16	PP2C-family Ser/Thr phosphatase	K20074	prpC, phpP; PPM family protein phosphatase [EC:3.1.3.16]	Signal Transduction	Signalling
BFNMCIJK_01392	COG0739	COG0739	M	Murein DD-endopeptidase MepM and murein hydrolase activator NlpD, contains LysM domain	NlpD	CDS	mepM_1	3.4.24.-	Murein DD-endopeptidase MepM	Unknown	Unknown	Cell wall/membrane/envelop biogenesis	Cell wall
BFNMCIJK_00819	COG1196	COG1196	D	Chromosome segregation ATPase Smc	Smc	CDS	smc_1	Chromosome partition protein Smc	hypothetical protein	K03529	smc; chromosome segregation protein	Cell cycle control and mitosis	Cell
BFNMCIJK_00767	COG0344;COG0574	COG0344	I	Phospholipid biosynthesis protein PlsY, probable glycerol-3-phosphate acyltransferase	PlsY	CDS	pigC	6.4.-.-	Prodigiosin synthesizing transferase PigC	K01007	pps, ppsA; pyruvate, water dikinase [EC:2.7.9.2]	Lipid metabolism	Lipids
BFNMCIJK_01061	COG1357	COG1357	S	Uncharacterized conserved protein YjbI, contains pentapeptide repeats	YjbI	CDS	pipB2_4	Secreted effector protein PipB2	hypothetical protein	Unknown	Unknown	Function Unknown	Other
BFNMCIJK_00284	COG0515;COG4191;COG3899	COG0515	T	Serine/threonine protein kinase	SPS1	CDS	prkC_3	2.7.11.1	Serine/threonine-protein kinase PrkC	Unknown	Unknown	Signal Transduction	Signalling
BFNMCIJK_00242	COG2335	COG2335	R	Uncaracterized surface protein containing fasciclin (FAS1) repeats	FAS1	CDS	Immunogenic protein MPB70	hypothetical protein	hypothetical protein	Unknown	Unknown	General Functional Prediction only	Other
BFNMCIJK_03101	COG3977	COG3977	E	Alanine-alpha-ketoisovalerate (or valine-pyruvate) aminotransferase	AvtA	CDS	avtA	2.6.1.66	Valine--pyruvate aminotransferase	K00835	avtA; valine--pyruvate aminotransferase [EC:2.6.1.66]	Amino Acid metabolis and transport	Amino Acids
BFNMCIJK_00419	COG0463	COG0463	M	Glycosyltransferase involved in cell wall bisynthesis	WcaA	CDS	pglI_1	2.4.1.293	GalNAc(5)-diNAcBac-PP-undecaprenol beta-1,3-glucosyltransferase	Unknown	Unknown	Cell wall/membrane/envelop biogenesis	Cell wall
BFNMCIJK_02556	COG0666	COG0666	T	Ankyrin repeat	ANKYR	CDS	ankX	2.7.1.-	Phosphocholine transferase AnkX	K06867	K06867; uncharacterized protein	Signal Transduction	Signalling
BFNMCIJK_03342	COG1902	COG1902	C	2,4-dienoyl-CoA reductase or related NADH-dependent reductase, Old Yellow Enzyme (OYE) family	FadH	CDS	nemA	1.-.-.-	N-ethylmaleimide reductase	K10680	nemA; N-ethylmaleimide reductase [EC:1.-.-.-]	Energy production and conversion	Energy
BFNMCIJK_04133	COG1404	COG1404	O	Serine protease, subtilisin family	AprE	CDS	hypothetical protein	hypothetical protein	hypothetical protein	Unknown	Unknown	Post-translational modification, protein turnover, chaperone functions	Translation
BFNMCIJK_00238	COG0488	COG0488	R	ATPase components of ABC transporters with duplicated ATPase domains	Uup	CDS	ettA	Energy-dependent translational throttle protein EttA	hypothetical protein	K15738	uup; ABC transport system ATP-binding/permease protein	General Functional Prediction only	Other
BFNMCIJK_01498	COG0447	COG0447	H	1,4-Dihydroxy-2-naphthoyl-CoA synthase	MenB	CDS	menB	4.1.3.36	1,4-dihydroxy-2-naphthoyl-CoA synthase	K01661	menB; naphthoate synthase [EC:4.1.3.36]	Coenzyme metabolism	Coenzyme
BFNMCIJK_03358	COG0393	COG0393	S	Uncharacterized pentameric protein YbjQ, UPF0145 family	YbjQ	CDS	hypothetical protein	hypothetical protein	hypothetical protein	Unknown	Unknown	Function Unknown	Other
BFNMCIJK_03713	COG1233	COG1233	Q	Phytoene dehydrogenase-related protein	NA	CDS	carA2	1.3.99.29	zeta-carotene-forming phytoene desaturase	Unknown	Unknown	Secondary Structure	Structure
BFNMCIJK_00953	COG4946	COG4946	S	Uncharacterized N-terminal domain of tricorn protease, contains WD40 repeats	NA	CDS	hypothetical protein	hypothetical protein	hypothetical protein	Unknown	Unknown	Function Unknown	Other
BFNMCIJK_02422	COG0078	COG0078	E	Ornithine carbamoyltransferase	ArgF	CDS	argF	2.1.3.3	Ornithine carbamoyltransferase	K00611	OTC, argF, argI; ornithine carbamoyltransferase [EC:2.1.3.3]	Amino Acid metabolis and transport	Amino Acids
BFNMCIJK_02828	COG5730	COG5730	C	Photosystem II reaction center protein P, PsbP	PsbP	CDS	hypothetical protein	hypothetical protein	hypothetical protein	K02717	psbP; photosystem II oxygen-evolving enhancer protein 2	Energy production and conversion	Energy
BFNMCIJK_03868	COG0784	COG0784	T	CheY-like REC (receiver) domain, includes chemotaxis protein CheY and sporulation regulator Spo0F	CheY	CDS	walR_5	Transcriptional regulatory protein WalR	hypothetical protein	K02657	pilG; twitching motility two-component system response regulator PilG	Signal Transduction	Signalling
BFNMCIJK_04046	COG0245	COG0245	I	2C-methyl-D-erythritol 2,4-cyclodiphosphate synthase	IspF	CDS	ispF	4.6.1.12	2-C-methyl-D-erythritol 2,4-cyclodiphosphate synthase	K01770	ispF; 2-C-methyl-D-erythritol 2,4-cyclodiphosphate synthase [EC:4.6.1.12]	Lipid metabolism	Lipids
BFNMCIJK_04127	COG5722	COG5722	C	Photosystem II reaction center 10 kDa phosphoprotein, PsbH	PsbH	CDS	psbH	Photosystem II reaction center protein H	hypothetical protein	K02709	psbH; photosystem II PsbH protein	Energy production and conversion	Energy
BFNMCIJK_01981	COG2319	COG2319	R	WD40 repeat	WD40	CDS	hypothetical protein	hypothetical protein	hypothetical protein	Unknown	Unknown	General Functional Prediction only	Other
BFNMCIJK_02287	COG1090	COG1090	R	NAD dependent epimerase/dehydratase family enzyme	YfcH	CDS	Epimerase family protein	hypothetical protein	hypothetical protein	K07071	K07071; uncharacterized protein	General Functional Prediction only	Other
BFNMCIJK_02599	COG0451	COG0451	M	Nucleoside-diphosphate-sugar epimerase	WcaG	CDS	hypothetical protein	hypothetical protein	hypothetical protein	Unknown	Unknown	Cell wall/membrane/envelop biogenesis	Cell wall
BFNMCIJK_02990	COG0525	COG0525	J	Valyl-tRNA synthetase	ValS	CDS	hypothetical protein	hypothetical protein	hypothetical protein	Unknown	Unknown	Translation	Translation
BFNMCIJK_00626	COG3484	COG3484	O	Predicted proteasome-type protease	NA	CDS	hypothetical protein	hypothetical protein	hypothetical protein	K07395	K07395; putative proteasome-type protease	Post-translational modification, protein turnover, chaperone functions	Translation
BFNMCIJK_01151	COG0715	COG0715	P	ABC-type nitrate/sulfonate/bicarbonate transport system, periplasmic component	TauA	CDS	cmpA	Bicarbonate-binding protein CmpA	hypothetical protein	K15576	nrtA, nasF, cynA; nitrate/nitrite transport system substrate-binding protein	Inorganic ion transport and metabolism	Transport
BFNMCIJK_01390	COG0253	COG0253	E	Diaminopimelate epimerase	DapF	CDS	dapF	5.1.1.7	Diaminopimelate epimerase	K01778	dapF; diaminopimelate epimerase [EC:5.1.1.7]	Amino Acid metabolis and transport	Amino Acids
BFNMCIJK_02575	COG0443	COG0443	O	Molecular chaperone DnaK (HSP70)	DnaK	CDS	dnaK_1	Chaperone protein DnaK	hypothetical protein	Unknown	Unknown	Post-translational modification, protein turnover, chaperone functions	Translation
BFNMCIJK_03945	COG1562	COG1562	I	Phytoene/squalene synthetase	ERG9	CDS	crtB_2	2.5.1.99	All-trans-phytoene synthase	K00801	FDFT1; farnesyl-diphosphate farnesyltransferase [EC:2.5.1.21]	Lipid metabolism	Lipids
BFNMCIJK_00675	COG2220	COG2220	G	L-ascorbate lactonase UlaG, metallo-beta-lactamase superfamily	UlaG	CDS	hypothetical protein	hypothetical protein	hypothetical protein	Unknown	Unknown	Carbohydrate metabolism and transport	Carbohydrates
BFNMCIJK_03098	COG0190	COG0190	H	5,10-methylene-tetrahydrofolate dehydrogenase/Methenyl tetrahydrofolate cyclohydrolase	FolD	CDS	folD	Bifunctional protein FolD protein	hypothetical protein	K01491	folD; methylenetetrahydrofolate dehydrogenase (NADP+) / methenyltetrahydrofolate cyclohydrolase [EC:1.5.1.5 3.5.4.9]	Coenzyme metabolism	Coenzyme
BFNMCIJK_03327	COG0277	COG0277	C	FAD/FMN-containing lactate dehydrogenase/glycolate oxidase	GlcD	CDS	1.-.-.-	putative FAD-linked oxidoreductase	hypothetical protein	K00104	glcD; glycolate oxidase [EC:1.1.3.15]	Energy production and conversion	Energy
BFNMCIJK_02956	COG0157	COG0157	H	Nicotinate-nucleotide pyrophosphorylase	NadC	CDS	nadC	2.4.2.19	putative nicotinate-nucleotide pyrophosphorylase [carboxylating]	K00767	nadC, QPRT; nicotinate-nucleotide pyrophosphorylase (carboxylating) [EC:2.4.2.19]	Coenzyme metabolism	Coenzyme
BFNMCIJK_00538	COG2203;COG0515;COG3899	COG2203	T	GAF domain	GAF	CDS	hypothetical protein	hypothetical protein	hypothetical protein	Unknown	Unknown	Signal Transduction	Signalling
BFNMCIJK_04093	COG2045	COG2045	H	Phosphosulfolactate phosphohydrolase or related enzyme	ComB	CDS	comB	3.1.3.71	putative 2-phosphosulfolactate phosphatase	K05979	comB; 2-phosphosulfolactate phosphatase [EC:3.1.3.71]	Coenzyme metabolism	Coenzyme
BFNMCIJK_01088	COG0451	COG0451	M	Nucleoside-diphosphate-sugar epimerase	WcaG	CDS	hypothetical protein	hypothetical protein	hypothetical protein	Unknown	Unknown	Cell wall/membrane/envelop biogenesis	Cell wall
BFNMCIJK_03075	COG0828	COG0828	J	Ribosomal protein S21	RpsU	CDS	rpsU1_2	30S ribosomal protein S21 A	hypothetical protein	K02970	RP-S21, MRPS21, rpsU; small subunit ribosomal protein S21	Translation	Translation
BFNMCIJK_03962	COG0300	COG0300	R	Short-chain dehydrogenase	YqjQ	CDS	csgA_2	C-factor	hypothetical protein	Unknown	Unknown	General Functional Prediction only	Other
BFNMCIJK_00054	COG0463	COG0463	M	Glycosyltransferase involved in cell wall bisynthesis	WcaA	CDS	wfgD_1	2.4.1.305	UDP-Glc:alpha-D-GlcNAc-diphosphoundecaprenol beta-1,3-glucosyltransferase WfgD	Unknown	Unknown	Cell wall/membrane/envelop biogenesis	Cell wall
BFNMCIJK_02778	COG0589;COG0475	COG0589	T	Nucleotide-binding universal stress protein, UspA family	UspA	CDS	gerN_2	Na(+)/H(+)-K(+) antiporter GerN	hypothetical protein	Unknown	Unknown	Signal Transduction	Signalling
BFNMCIJK_02503	COG0778	COG0778	C	Nitroreductase	NfnB	CDS	hypothetical protein	hypothetical protein	hypothetical protein	Unknown	Unknown	Energy production and conversion	Energy
BFNMCIJK_00457	COG2089	COG2089	M	Sialic acid synthase SpsE, contains C-terminal SAF domain	SpsE	CDS	pseI_2	2.5.1.97	Pseudaminic acid synthase	Unknown	Unknown	Cell wall/membrane/envelop biogenesis	Cell wall
BFNMCIJK_02096	COG1005	COG1005	C	NADH:ubiquinone oxidoreductase subunit 1 (chain H)	NuoH	CDS	nuoH	1.6.5.11	NADH-quinone oxidoreductase subunit H	K05572	ndhA; NAD(P)H-quinone oxidoreductase subunit 1 [EC:7.1.1.2]	Energy production and conversion	Energy
BFNMCIJK_03255	COG4370	COG4370	S	Uncharacterized conserved protein	NA	CDS	hypothetical protein	hypothetical protein	hypothetical protein	Unknown	Unknown	Function Unknown	Other
BFNMCIJK_03584	COG1216	COG1216	G	Glycosyltransferase, GT2 family	WcaE	CDS	pglI_3	2.4.1.293	GalNAc(5)-diNAcBac-PP-undecaprenol beta-1,3-glucosyltransferase	Unknown	Unknown	Carbohydrate metabolism and transport	Carbohydrates
BFNMCIJK_04095	COG0548	COG0548	E	N-acetylglutamate kinase	ArgB	CDS	argB	2.7.2.8	Acetylglutamate kinase	K00930	argB; acetylglutamate kinase [EC:2.7.2.8]	Amino Acid metabolis and transport	Amino Acids
BFNMCIJK_02341	COG0419	COG0419	L	DNA repair exonuclease SbcCD ATPase subunit	SbcC	CDS	sbcC	Nuclease SbcCD subunit C	hypothetical protein	K03546	sbcC, rad50; DNA repair protein SbcC/Rad50	Replication and repair	DNA
BFNMCIJK_04139	COG2204;COG3706;COG2198;COG0745;COG5002	COG2204	T	DNA-binding transcriptional response regulator, NtrC family, contains REC, AAA-type ATPase, and a Fis-type DNA-binding domains	AtoC	CDS	mprA_10	Response regulator MprA	hypothetical protein	Unknown	Unknown	Signal Transduction	Signalling
BFNMCIJK_01575	COG0747	COG0747	E	ABC-type transport system, periplasmic component	DdpA	CDS	gsiB	Glutathione-binding protein GsiB	hypothetical protein	K02035	ABC.PE.S; peptide/nickel transport system substrate-binding protein	Amino Acid metabolis and transport	Amino Acids
BFNMCIJK_01259	COG4637	COG4637	R	Predicted ATPase	NA	CDS	recF_3	DNA replication and repair protein RecF	hypothetical protein	Unknown	Unknown	General Functional Prediction only	Other
BFNMCIJK_04052	COG0300	COG0300	R	Short-chain dehydrogenase	YqjQ	CDS	fabG_2	1.1.1.100	3-oxoacyl-[acyl-carrier-protein] reductase FabG	Unknown	Unknown	General Functional Prediction only	Other
BFNMCIJK_01044	COG2302	COG2302	R	RNA-binding protein YlmH, contains S4-like domain	YlmH	CDS	hypothetical protein	hypothetical protein	hypothetical protein	Unknown	Unknown	General Functional Prediction only	Other
BFNMCIJK_01166	COG2203;COG0515;COG0642;COG3899	COG2203	T	GAF domain	GAF	CDS	pknB_5	2.7.11.1	Serine/threonine-protein kinase PknB	Unknown	Unknown	Signal Transduction	Signalling
BFNMCIJK_01407	COG1562	COG1562	I	Phytoene/squalene synthetase	ERG9	CDS	crtB_1	2.5.1.99	All-trans-phytoene synthase	K02291	crtB; 15-cis-phytoene synthase [EC:2.5.1.32]	Lipid metabolism	Lipids
BFNMCIJK_02972	COG0685	COG0685	E	5,10-methylenetetrahydrofolate reductase	MetF	CDS	yitJ	Bifunctional homocysteine S-methyltransferase/5,10-methylenetetrahydrofolate reductase	hypothetical protein	K00297	metF, MTHFR; methylenetetrahydrofolate reductase (NADH) [EC:1.5.1.54]	Amino Acid metabolis and transport	Amino Acids
BFNMCIJK_03051	COG0702	COG0702	R	Uncharacterized conserved protein YbjT, contains NAD(P)-binding and DUF2867 domains	YbjT	CDS	hypothetical protein	hypothetical protein	hypothetical protein	Unknown	Unknown	General Functional Prediction only	Other
BFNMCIJK_03150	COG0337	COG0337	E	3-dehydroquinate synthetase	AroB	CDS	aroB	4.2.3.4	3-dehydroquinate synthase	K01735	aroB; 3-dehydroquinate synthase [EC:4.2.3.4]	Amino Acid metabolis and transport	Amino Acids
BFNMCIJK_00860	COG0642;COG0745	COG0642	T	Signal transduction histidine kinase	BaeS	CDS	barA_2	2.7.13.3	Signal transduction histidine-protein kinase BarA	Unknown	Unknown	Signal Transduction	Signalling
BFNMCIJK_02175	COG1316	COG1316	M	Anionic cell wall polymer biosynthesis enzyme TagV/TagU, LytR-Cps2A-Psr (LCP) family (peptidoglycan teichoic acid transferase)	Cps2a	CDS	yvhJ	Putative transcriptional regulator YvhJ	hypothetical protein	K01005	tagT_U_V; polyisoprenyl-teichoic acid--peptidoglycan teichoic acid transferase [EC:2.7.8.-]	Cell wall/membrane/envelop biogenesis	Cell wall
BFNMCIJK_01491	COG0150	COG0150	F	Phosphoribosylaminoimidazole (AIR) synthetase	PurM	CDS	purM	6.3.3.1	Phosphoribosylformylglycinamidine cyclo-ligase	K01933	purM; phosphoribosylformylglycinamidine cyclo-ligase [EC:6.3.3.1]	Nucleotide metabolism and transport	Nucleotides
BFNMCIJK_01494	COG0026	COG0026	F	Phosphoribosylaminoimidazole carboxylase (NCAIR synthetase)	PurK	CDS	purK	6.3.4.18	N5-carboxyaminoimidazole ribonucleotide synthase	K01589	purK; 5-(carboxyamino)imidazole ribonucleotide synthase [EC:6.3.4.18]	Nucleotide metabolism and transport	Nucleotides
BFNMCIJK_01502	COG3118	COG3118	O	Chaperedoxin CnoX, contains thioredoxin-like and TPR-like domains, YbbN/TrxSC family	CnoX	CDS	trxB_1	Thioredoxin 2	hypothetical protein	K03671	trxA; thioredoxin 1	Post-translational modification, protein turnover, chaperone functions	Translation
BFNMCIJK_03686	COG0463	COG0463	M	Glycosyltransferase involved in cell wall bisynthesis	WcaA	CDS	hypothetical protein	hypothetical protein	hypothetical protein	Unknown	Unknown	Cell wall/membrane/envelop biogenesis	Cell wall
BFNMCIJK_03467	COG0457;COG4995	COG0457	R	Tetratricopeptide (TPR) repeat	TPR	CDS	hypothetical protein	hypothetical protein	hypothetical protein	Unknown	Unknown	General Functional Prediction only	Other
BFNMCIJK_00719	COG2317	COG2317	O	Zn-dependent carboxypeptidase, M32 family	YpwA	CDS	3.4.17.19	Thermostable carboxypeptidase 1	hypothetical protein	K01299	E3.4.17.19; carboxypeptidase Taq [EC:3.4.17.19]	Post-translational modification, protein turnover, chaperone functions	Translation
BFNMCIJK_02562	COG4992	COG4992	E	Acetylornithine/succinyldiaminopimelate/putrescine aminotransferase	ArgD	CDS	argD	2.6.1.11	Acetylornithine aminotransferase	K00821	argD; acetylornithine/N-succinyldiaminopimelate aminotransferase [EC:2.6.1.11 2.6.1.17]	Amino Acid metabolis and transport	Amino Acids
BFNMCIJK_02339	COG4191	COG4191	T	Signal transduction histidine kinase regulating C4-dicarboxylate transport system	NA	CDS	cckA_7	Sensor kinase CckA	hypothetical protein	Unknown	Unknown	Signal Transduction	Signalling
BFNMCIJK_04037	COG5691	COG5691	C	Phycocyanobilin lyase CpeT/CpcT	CpeT	CDS	cpcT1	4.-.-.-	Phycocyanobilin lyase CpcT	Unknown	Unknown	Energy production and conversion	Energy
BFNMCIJK_01603	COG0568	COG0568	K	DNA-directed RNA polymerase, sigma subunit (sigma70/sigma32)	RpoD	CDS	sigA2_2	RNA polymerase sigma factor SigA2	hypothetical protein	K03087	rpoS; RNA polymerase nonessential primary-like sigma factor	Transcription	Transcription
BFNMCIJK_02985	COG0645;COG2187	COG0645	R	Predicted kinase, contains AAA domain	NA	CDS	cysC_2	2.7.1.25	Adenylyl-sulfate kinase	K07028	K07028; uncharacterized protein	General Functional Prediction only	Other
BFNMCIJK_00724	COG0296	COG0296	G	1,4-alpha-glucan branching enzyme	GlgB	CDS	treZ	3.2.1.141	Malto-oligosyltrehalose trehalohydrolase	K01236	treZ, glgZ; maltooligosyltrehalose trehalohydrolase [EC:3.2.1.141]	Carbohydrate metabolism and transport	Carbohydrates
BFNMCIJK_01424	COG0520	COG0520	E	Selenocysteine lyase/Cysteine desulfurase	CsdA	CDS	cefD	5.1.1.17	Isopenicillin N epimerase	K11325	K11325; L-cysteine/cystine lyase	Amino Acid metabolis and transport	Amino Acids
BFNMCIJK_03113	COG0483	COG0483	G	Archaeal fructose-1,6-bisphosphatase or related enzyme, inositol monophosphatase family	SuhB	CDS	suhB_1	3.1.3.25	Inositol-1-monophosphatase	K01092	E3.1.3.25, IMPA, suhB; myo-inositol-1(or 4)-monophosphatase [EC:3.1.3.25]	Carbohydrate metabolism and transport	Carbohydrates
BFNMCIJK_03645	COG1653	COG1653	G	ABC-type glycerol-3-phosphate transport system, periplasmic component	UgpB	CDS	putative ABC transporter-binding protein	hypothetical protein	hypothetical protein	K10236	thuE, lpqY; trehalose/maltose transport system substrate-binding protein	Carbohydrate metabolism and transport	Carbohydrates
BFNMCIJK_03385	COG0484	COG0484	O	DnaJ-class molecular chaperone with C-terminal Zn finger domain	DnaJ	CDS	cbpA_2	Curved DNA-binding protein	hypothetical protein	K05516	cbpA; curved DNA-binding protein	Post-translational modification, protein turnover, chaperone functions	Translation
BFNMCIJK_03748	COG1215	COG1215	N	Glycosyltransferase, catalytic subunit of cellulose synthase and poly-beta-1,6-N-acetylglucosamine synthase	BcsA	CDS	hypothetical protein	hypothetical protein	hypothetical protein	K00721	DPM1; dolichol-phosphate mannosyltransferase [EC:2.4.1.83]	Cell motility	Motility
BFNMCIJK_03015	COG0363	COG0363	G	6-phosphogluconolactonase/Glucosamine-6-phosphate isomerase/deaminase	NagB	CDS	pgl	3.1.1.31	6-phosphogluconolactonase	K01057	PGLS, pgl, devB; 6-phosphogluconolactonase [EC:3.1.1.31]	Carbohydrate metabolism and transport	Carbohydrates
BFNMCIJK_02136	COG2103	COG2103	M	N-acetylmuramic acid 6-phosphate (MurNAc-6-P) etherase	MurQ	CDS	murQ	4.2.1.126	N-acetylmuramic acid 6-phosphate etherase	K07106	murQ; N-acetylmuramic acid 6-phosphate etherase [EC:4.2.1.126]	Cell wall/membrane/envelop biogenesis	Cell wall
BFNMCIJK_03709	COG0463	COG0463	M	Glycosyltransferase involved in cell wall bisynthesis	WcaA	CDS	rgtE	2.4.1.-	Dodecaprenyl-phosphate galacturonate synthase	Unknown	Unknown	Cell wall/membrane/envelop biogenesis	Cell wall
BFNMCIJK_04036	COG4222;COG2931;COG4247	COG4222	S	Uncharacterized conserved protein, contains a phytase-like domain	NA	CDS	hypothetical protein	hypothetical protein	hypothetical protein	Unknown	Unknown	Function Unknown	Other
BFNMCIJK_01050	COG2179	COG2179	R	Predicted phosphohydrolase YqeG, HAD superfamily	YqeG	CDS	hypothetical protein	hypothetical protein	hypothetical protein	K07015	yqeG; putative phosphatase [EC:3.1.3.-]	General Functional Prediction only	Other
BFNMCIJK_03392	COG0159	COG0159	E	Tryptophan synthase alpha chain	TrpA	CDS	trpA	4.2.1.20	Tryptophan synthase alpha chain	K01695	trpA; tryptophan synthase alpha chain [EC:4.2.1.20]	Amino Acid metabolis and transport	Amino Acids
BFNMCIJK_00051	COG0457	COG0457	R	Tetratricopeptide (TPR) repeat	TPR	CDS	hypothetical protein	hypothetical protein	hypothetical protein	Unknown	Unknown	General Functional Prediction only	Other
BFNMCIJK_03854	COG4191	COG4191	T	Signal transduction histidine kinase regulating C4-dicarboxylate transport system	NA	CDS	cckA_11	Sensor kinase CckA	hypothetical protein	Unknown	Unknown	Signal Transduction	Signalling
BFNMCIJK_00006	COG0074	COG0074	C	Succinyl-CoA synthetase, alpha subunit	SucD	CDS	sucD_1	6.2.1.5	Succinate--CoA ligase [ADP-forming] subunit alpha	K01902	sucD; succinyl-CoA synthetase alpha subunit [EC:6.2.1.5]	Energy production and conversion	Energy
BFNMCIJK_00229	COG0263	COG0263	E	Glutamate 5-kinase	ProB	CDS	proB	2.7.2.11	Glutamate 5-kinase	K00931	proB; glutamate 5-kinase [EC:2.7.2.11]	Amino Acid metabolis and transport	Amino Acids
BFNMCIJK_01596	COG5001;COG2202;COG0745	COG5001	T	Cyclic di-GMP metabolism protein, combines GGDEF and EAL domains with a 6TM membrane domain	NA	CDS	putative signaling protein	hypothetical protein	hypothetical protein	Unknown	Unknown	Signal Transduction	Signalling
BFNMCIJK_01811	COG0415	COG0415	L	Deoxyribodipyrimidine photolyase	PhrB	CDS	cry	Cryptochrome DASH	hypothetical protein	K01669	phrB; deoxyribodipyrimidine photo-lyase [EC:4.1.99.3]	Replication and repair	DNA
BFNMCIJK_03258	COG1514	COG1514	J	RNA 2',3'-cyclic phosphodiesterase (2'-5' RNA ligase)	ThpR	CDS	hypothetical protein	hypothetical protein	hypothetical protein	Unknown	Unknown	Translation	Translation
BFNMCIJK_00988	COG2203;COG3899;COG0515;COG2202;COG0642	COG2203	T	GAF domain	GAF	CDS	pknB_4	2.7.11.1	Serine/threonine-protein kinase PknB	Unknown	Unknown	Signal Transduction	Signalling
BFNMCIJK_02184	COG3225	COG3225	N	ABC-type uncharacterized transport system involved in gliding motility, auxiliary component	GldG	CDS	hypothetical protein	hypothetical protein	hypothetical protein	K25153	gldG; gliding motility-associatede transport system auxiliary component	Cell motility	Motility
BFNMCIJK_02517	COG3408	COG3408	G	Glycogen debranching enzyme (alpha-1,6-glucosidase)	GDB1	CDS	hypothetical protein	hypothetical protein	hypothetical protein	Unknown	Unknown	Carbohydrate metabolism and transport	Carbohydrates
BFNMCIJK_02804	COG0349	COG0349	J	Ribonuclease D	Rnd	CDS	rnd	3.1.13.5	Ribonuclease D	K03684	rnd; ribonuclease D [EC:3.1.13.5]	Translation	Translation
BFNMCIJK_02928	COG5776	COG5776	C	Bacterial PH (pleckstrin homology) domain	PH	CDS	hypothetical protein	hypothetical protein	hypothetical protein	Unknown	Unknown	Energy production and conversion	Energy
BFNMCIJK_00233	COG1651	COG1651	O	Protein thiol-disulfide isomerase DsbC	DsbG	CDS	bdbD	Disulfide bond formation protein D	hypothetical protein	Unknown	Unknown	Post-translational modification, protein turnover, chaperone functions	Translation
BFNMCIJK_00813	COG4674	COG4674	R	ABC-type uncharacterized transport system, ATPase component	NA	CDS	metN2	3.6.3.-	Methionine import ATP-binding protein MetN 2	K11962	urtD; urea transport system ATP-binding protein	General Functional Prediction only	Other
BFNMCIJK_01426	COG0673	COG0673	R	Predicted dehydrogenase	MviM	CDS	iolX_1	1.1.1.370	scyllo-inositol 2-dehydrogenase (NAD(+))	Unknown	Unknown	General Functional Prediction only	Other
BFNMCIJK_00161	COG0006	COG0006	E	Xaa-Pro aminopeptidase	PepP	CDS	pepP_1	3.4.11.9	Xaa-Pro aminopeptidase	K01262	pepP; Xaa-Pro aminopeptidase [EC:3.4.11.9]	Amino Acid metabolis and transport	Amino Acids
BFNMCIJK_01403	COG0629	COG0629	L	Single-stranded DNA-binding protein	Ssb	CDS	Thylakoid-associated single-stranded DNA-binding protein	hypothetical protein	hypothetical protein	Unknown	Unknown	Replication and repair	DNA
BFNMCIJK_01240	COG0515	COG0515	T	Serine/threonine protein kinase	SPS1	CDS	spkC_4	2.7.11.1	Serine/threonine-protein kinase C	Unknown	Unknown	Signal Transduction	Signalling
BFNMCIJK_02489	COG4637	COG4637	R	Predicted ATPase	NA	CDS	hypothetical protein	hypothetical protein	hypothetical protein	Unknown	Unknown	General Functional Prediction only	Other
BFNMCIJK_03817	COG0047	COG0047	F	Phosphoribosylformylglycinamidine (FGAM) synthase, glutamine amidotransferase domain	PurL2	CDS	purQ	6.3.5.3	Phosphoribosylformylglycinamidine synthase subunit PurQ	K23265	purQ; phosphoribosylformylglycinamidine synthase subunit PurQ / glutaminase [EC:6.3.5.3 3.5.1.2]	Nucleotide metabolism and transport	Nucleotides
BFNMCIJK_01051	COG1559	COG1559	M	Endolytic transglycosylase MltG, terminates peptidoglycan polymerization	MltG	CDS	mltG	4.2.2.-	Endolytic murein transglycosylase	K07082	K07082; UPF0755 protein	Cell wall/membrane/envelop biogenesis	Cell wall
BFNMCIJK_01503	COG0436	COG0436	E	Aspartate/methionine/tyrosine aminotransferase	AspB	CDS	dapL_1	2.6.1.83	LL-diaminopimelate aminotransferase	Unknown	Unknown	Amino Acid metabolis and transport	Amino Acids
BFNMCIJK_03397	COG1262;COG0515	COG1262	O	Formylglycine-generating enzyme, required for sulfatase activity, contains SUMF1/FGE domain	YfmG	CDS	stkP_1	2.7.11.1	Serine/threonine-protein kinase StkP	Unknown	Unknown	Post-translational modification, protein turnover, chaperone functions	Translation
BFNMCIJK_01561	COG0714	COG0714	R	MoxR-like ATPase	MoxR	CDS	hypothetical protein	hypothetical protein	hypothetical protein	Unknown	Unknown	General Functional Prediction only	Other
BFNMCIJK_03838	COG0419	COG0419	L	DNA repair exonuclease SbcCD ATPase subunit	SbcC	CDS	hypothetical protein	hypothetical protein	hypothetical protein	K19171	dndD; DNA sulfur modification protein DndD	Replication and repair	DNA
BFNMCIJK_00573	COG4995	COG4995	S	Uncharacterized conserved protein, contains CHAT domain	NA	CDS	hypothetical protein	hypothetical protein	hypothetical protein	Unknown	Unknown	Function Unknown	Other
BFNMCIJK_00817	COG1840	COG1840	P	ABC-type Fe3+ transport system, periplasmic component	AfuA	CDS	fbpA	Fe(3+)-binding periplasmic protein	hypothetical protein	K02012	afuA, fbpA; iron(III) transport system substrate-binding protein	Inorganic ion transport and metabolism	Transport
BFNMCIJK_01068	COG2202;COG4191	COG2202	T	PAS domain	PAS	CDS	cckA_5	Sensor kinase CckA	hypothetical protein	Unknown	Unknown	Signal Transduction	Signalling
BFNMCIJK_03250	COG0158	COG0158	G	Fructose-1,6-bisphosphatase	Fbp	CDS	fbp_2	3.1.3.11	Fructose-1,6-bisphosphatase class 1	K03841	FBP, fbp; fructose-1,6-bisphosphatase I [EC:3.1.3.11]	Carbohydrate metabolism and transport	Carbohydrates
BFNMCIJK_03904	COG0621	COG0621	J	tRNA A37 methylthiotransferase MiaB	MiaB	CDS	rimO	2.8.4.4	Ribosomal protein S12 methylthiotransferase RimO	K14441	rimO; ribosomal protein S12 methylthiotransferase [EC:2.8.4.4]	Translation	Translation
BFNMCIJK_00753	COG3146	COG3146	R	Predicted N-acyltransferase	NA	CDS	hypothetical protein	hypothetical protein	hypothetical protein	K09919	K09919; uncharacterized protein	General Functional Prediction only	Other
BFNMCIJK_01757	COG1413	COG1413	R	HEAT repeat	HEAT	CDS	cpcF	4.-.-.-	Phycocyanobilin lyase subunit beta	K02289	cpcF; phycocyanobilin lyase subunit beta [EC:4.4.1.32]	General Functional Prediction only	Other
BFNMCIJK_01216	COG0457	COG0457	R	Tetratricopeptide (TPR) repeat	TPR	CDS	bepA_2	3.4.-.-	Beta-barrel assembly-enhancing protease	Unknown	Unknown	General Functional Prediction only	Other
BFNMCIJK_01378	COG2166	COG2166	O	Sulfur transfer protein SufE, Fe-S cluster assembly	SufE	CDS	sufE	Cysteine desulfuration protein SufE	hypothetical protein	K02426	sufE; cysteine desulfuration protein SufE	Post-translational modification, protein turnover, chaperone functions	Translation
BFNMCIJK_02066	COG1206	COG1206	J	Folate-dependent tRNA-U54 methylase TrmFO/GidA	TrmFO	CDS	trmFO	2.1.1.74	Methylenetetrahydrofolate--tRNA-(uracil-5-)-methyltransferase TrmFO	K04094	trmFO, gid; methylenetetrahydrofolate--tRNA-(uracil-5-)-methyltransferase [EC:2.1.1.74]	Translation	Translation
BFNMCIJK_02126	COG3437;COG3706;COG0642	COG3437	T	Response regulator c-di-GMP phosphodiesterase, RpfG family, contains REC and HD-GYP domains	RpfG	CDS	luxQ_7	2.7.13.3	Autoinducer 2 sensor kinase/phosphatase LuxQ	Unknown	Unknown	Signal Transduction	Signalling
BFNMCIJK_03439	COG2205;COG0745	COG2205	T	K+-sensing histidine kinase KdpD	KdpD	CDS	resE_6	2.7.13.3	Sensor histidine kinase ResE	Unknown	Unknown	Signal Transduction	Signalling
BFNMCIJK_01141	COG4674	COG4674	R	ABC-type uncharacterized transport system, ATPase component	NA	CDS	hypothetical protein	hypothetical protein	hypothetical protein	Unknown	Unknown	General Functional Prediction only	Other
BFNMCIJK_00411	COG2065	COG2065	F	Pyrimidine operon attenuation protein PyrR/uracil phosphoribosyltransferase	PyrR	CDS	pyrR	Bifunctional protein PyrR	hypothetical protein	K02825	pyrR; pyrimidine operon attenuation protein / uracil phosphoribosyltransferase [EC:2.4.2.9]	Nucleotide metabolism and transport	Nucleotides
BFNMCIJK_03931	COG0528	COG0528	F	Uridylate kinase	PyrH	CDS	pyrH	2.7.4.22	Uridylate kinase	K09903	pyrH; uridylate kinase [EC:2.7.4.22]	Nucleotide metabolism and transport	Nucleotides
BFNMCIJK_00437	COG5767	COG5767	C	Uncharacterized cyanobacterial/chloroplast membrane protein Ycf51, DUF2518 (PF10726) domain	Ycf51	CDS	hypothetical protein	hypothetical protein	hypothetical protein	Unknown	Unknown	Energy production and conversion	Energy
BFNMCIJK_03705	COG2217	COG2217	P	Cation-transporting P-type ATPase	ZntA	CDS	hypothetical protein	hypothetical protein	hypothetical protein	Unknown	Unknown	Inorganic ion transport and metabolism	Transport
BFNMCIJK_00205	COG5770	COG5770	C	Uncharacterized cyanobacterial protein with Ycf66_N domain	Ycf66	CDS	hypothetical protein	hypothetical protein	hypothetical protein	Unknown	Unknown	Energy production and conversion	Energy
BFNMCIJK_00571	COG0858	COG0858	J	Ribosome-binding factor RbfA	RbfA	CDS	rbfA	Ribosome-binding factor A	hypothetical protein	K02834	rbfA; ribosome-binding factor A	Translation	Translation
BFNMCIJK_01756	COG1413	COG1413	R	HEAT repeat	HEAT	CDS	cpcE	4.-.-.-	Phycocyanobilin lyase subunit alpha	K02288	cpcE; phycocyanobilin lyase subunit alpha [EC:4.4.1.32]	General Functional Prediction only	Other
BFNMCIJK_02031	COG1305	COG1305	O	Transglutaminase-like enzyme, putative cysteine protease	YebA	CDS	tgpA_1	2.3.2.13	Protein-glutamine gamma-glutamyltransferase	Unknown	Unknown	Post-translational modification, protein turnover, chaperone functions	Translation
BFNMCIJK_03589	COG5751	COG5751	T	Photosynthetic regulator, contains GUN4/Ycf53 domain and N-terminal all-alpha domain	A-ycf53	CDS	Ycf53-like protein	hypothetical protein	hypothetical protein	Unknown	Unknown	Signal Transduction	Signalling
BFNMCIJK_02511	COG0300	COG0300	R	Short-chain dehydrogenase	YqjQ	CDS	1.1.1.325	Sepiapterin reductase	hypothetical protein	Unknown	Unknown	General Functional Prediction only	Other
BFNMCIJK_04131	COG5687	COG5687	C	Phycocyanin alpha chain, CpcA/CpeB	CpcA	CDS	cpeA	C-phycoerythrin class 1 subunit alpha	hypothetical protein	K05376	cpeA, mpeA; phycoerythrin alpha chain	Energy production and conversion	Energy
BFNMCIJK_00464	COG2226	COG2226	H	Ubiquinone/menaquinone biosynthesis C-methylase UbiE/MenG	UbiE	CDS	ycgJ_1	2.1.1.-	putative methyltransferase YcgJ	Unknown	Unknown	Coenzyme metabolism	Coenzyme
BFNMCIJK_02300	COG1062	COG1062	C	Zn-dependent alcohol/formaldehyde dehydrogenase	FrmA	CDS	flhA	1.1.1.284	S-(hydroxymethyl)glutathione dehydrogenase	K00121	frmA, ADH5, adhC; S-(hydroxymethyl)glutathione dehydrogenase / alcohol dehydrogenase [EC:1.1.1.284 1.1.1.1]	Energy production and conversion	Energy
BFNMCIJK_03449	COG1413	COG1413	R	HEAT repeat	HEAT	CDS	hypothetical protein	hypothetical protein	hypothetical protein	Unknown	Unknown	General Functional Prediction only	Other
BFNMCIJK_02542	COG2230	COG2230	I	Cyclopropane fatty-acyl-phospholipid synthase and related methyltransferases	Cfa	CDS	hypothetical protein	hypothetical protein	hypothetical protein	Unknown	Unknown	Lipid metabolism	Lipids
BFNMCIJK_03202	COG5779	COG5779	C	Thylakoid acid phosphatase, contains TAP/TPM domain	TAP/TPM	CDS	hypothetical protein	hypothetical protein	hypothetical protein	Unknown	Unknown	Energy production and conversion	Energy
BFNMCIJK_03569	COG5692	COG5692	C	Phycocyanobilin:ferredoxin oxidoreductase	PcyA	CDS	pcyA	1.3.7.5	Phycocyanobilin:ferredoxin oxidoreductase	K05371	pcyA; phycocyanobilin:ferredoxin oxidoreductase [EC:1.3.7.5]	Energy production and conversion	Energy
BFNMCIJK_02005	COG1357	COG1357	S	Uncharacterized conserved protein YjbI, contains pentapeptide repeats	YjbI	CDS	pipB2_7	Secreted effector protein PipB2	hypothetical protein	Unknown	Unknown	Function Unknown	Other
BFNMCIJK_01597	COG0828	COG0828	J	Ribosomal protein S21	RpsU	CDS	rpsU1_1	30S ribosomal protein S21 A	hypothetical protein	K02970	RP-S21, MRPS21, rpsU; small subunit ribosomal protein S21	Translation	Translation
BFNMCIJK_01989	COG0687	COG0687	E	Spermidine/putrescine-binding periplasmic protein	PotD	CDS	potD_2	Spermidine/putrescine-binding periplasmic protein	hypothetical protein	K11069	potD; spermidine/putrescine transport system substrate-binding protein	Amino Acid metabolis and transport	Amino Acids
BFNMCIJK_03011	COG0332	COG0332	I	3-oxoacyl-[acyl-carrier-protein] synthase III	FabH	CDS	fabH	2.3.1.180	3-oxoacyl-[acyl-carrier-protein] synthase 3	K00648	fabH; 3-oxoacyl-[acyl-carrier-protein] synthase III [EC:2.3.1.180]	Lipid metabolism	Lipids
BFNMCIJK_03204	COG2172	COG2172	T	Anti-sigma regulatory factor (Ser/Thr protein kinase)	RsbW	CDS	spoIIAB	2.7.11.1	Anti-sigma F factor	K04757	rsbW; serine/threonine-protein kinase RsbW [EC:2.7.11.1]	Signal Transduction	Signalling
BFNMCIJK_01416	COG0312	COG0312	R	Zn-dependent protease PmbA/TldA or its inactivated homolog	TldD	CDS	tldD_3	3.4.-.-	Metalloprotease TldD	K03568	tldD; TldD protein	General Functional Prediction only	Other
BFNMCIJK_00704	COG3596	COG3596	R	Predicted GTPase	YeeP	CDS	der_1	GTPase Der	hypothetical protein	K06946	K06946; uncharacterized protein	General Functional Prediction only	Other
BFNMCIJK_00987	COG2203;COG0515;COG4191;COG3899	COG2203	T	GAF domain	GAF	CDS	prkC_5	2.7.11.1	Serine/threonine-protein kinase PrkC	Unknown	Unknown	Signal Transduction	Signalling
BFNMCIJK_03660	COG0664	COG0664	T	cAMP-binding domain of CRP or a regulatory subunit of cAMP-dependent protein kinases	Crp	CDS	hypothetical protein	hypothetical protein	hypothetical protein	Unknown	Unknown	Signal Transduction	Signalling
BFNMCIJK_02408	COG0523	COG0523	R	Zinc metallochaperone YeiR/ZagA and related GTPases, G3E family	YejR	CDS	yjiA_2	putative GTP-binding protein YjiA	hypothetical protein	Unknown	Unknown	General Functional Prediction only	Other
BFNMCIJK_02195	COG0434	COG0434	M	Membrane biogenesis protein, BtpA/SgcQ family	BtpA	CDS	hypothetical protein	hypothetical protein	hypothetical protein	K06971	K06971; uncharacterized protein	Cell wall/membrane/envelop biogenesis	Cell wall
BFNMCIJK_03837	COG3678	COG3678	O	Periplasmic chaperone Spy, Spy/CpxP family	CpxP	CDS	hypothetical protein	hypothetical protein	hypothetical protein	Unknown	Unknown	Post-translational modification, protein turnover, chaperone functions	Translation
BFNMCIJK_00596	COG2226	COG2226	H	Ubiquinone/menaquinone biosynthesis C-methylase UbiE/MenG	UbiE	CDS	2.1.1.295	2-methyl-6-phytyl-1,4-hydroquinone methyltransferase	hypothetical protein	K18534	K18534; MPBQ/MSBQ methyltransferase [EC:2.1.1.295]	Coenzyme metabolism	Coenzyme
BFNMCIJK_02132	COG0116	COG0116	J	23S rRNA G2445 N2-methylase RlmL	RlmL	CDS	rlmL	Ribosomal RNA large subunit methyltransferase K/L	hypothetical protein	K25137	rlmL; 23S rRNA (guanine2445-N2)-methyltransferase [EC:2.1.1.173]	Translation	Translation
BFNMCIJK_02165	COG1894;COG1905	COG1894	C	NADH:ubiquinone oxidoreductase, NADH-binding 51 kD subunit (chain F)	NuoF	CDS	hndC	1.12.1.3	NADP-reducing hydrogenase subunit HndC	K05587	hoxF; bidirectional [NiFe] hydrogenase diaphorase subunit [EC:7.1.1.2]	Energy production and conversion	Energy
BFNMCIJK_00796	COG1488	COG1488	H	Nicotinic acid phosphoribosyltransferase	PncB	CDS	pncB2	6.3.4.21	Nicotinate phosphoribosyltransferase pncB2	K00763	pncB, NAPRT1; nicotinate phosphoribosyltransferase [EC:6.3.4.21]	Coenzyme metabolism	Coenzyme
BFNMCIJK_02740	COG4252	COG4252	T	Extracytoplasmic sensor domain CHASE2 (specificity unknown)	CHASE2	CDS	hypothetical protein	hypothetical protein	hypothetical protein	Unknown	Unknown	Signal Transduction	Signalling
BFNMCIJK_04149	COG0546	COG0546	C	Phosphoglycolate phosphatase, HAD superfamily	Gph	CDS	hypothetical protein	hypothetical protein	hypothetical protein	K11777	K11777; HAD superfamily phosphatase	Energy production and conversion	Energy
BFNMCIJK_03142	COG0515	COG0515	T	Serine/threonine protein kinase	SPS1	CDS	spkC_6	2.7.11.1	Serine/threonine-protein kinase C	Unknown	Unknown	Signal Transduction	Signalling
BFNMCIJK_02750	COG4097	COG4097	P	Predicted ferric reductase	NA	CDS	hmp	1.14.12.17	Flavohemoprotein	Unknown	Unknown	Inorganic ion transport and metabolism	Transport
BFNMCIJK_03456	COG0547	COG0547	E	Anthranilate phosphoribosyltransferase, glycosyltransferase domain	TrpD	CDS	trpD	2.4.2.18	Anthranilate phosphoribosyltransferase	Unknown	Unknown	Amino Acid metabolis and transport	Amino Acids
BFNMCIJK_00456	COG1861	COG1861	M	Spore coat polysaccharide biosynthesis protein SpsF, cytidylyltransferase family	SpsF	CDS	kpsU	2.7.7.38	3-deoxy-manno-octulosonate cytidylyltransferase	K07257	spsF; spore coat polysaccharide biosynthesis protein SpsF	Cell wall/membrane/envelop biogenesis	Cell wall
BFNMCIJK_00608	COG0062;COG0063	COG0062	F	NAD(P)H-hydrate repair enzyme Nnr, NAD(P)H-hydrate epimerase domain	Nnr1	CDS	nnr	Bifunctional NAD(P)H-hydrate repair enzyme Nnr	hypothetical protein	K23997	nnr; ADP-dependent NAD(P)H-hydrate dehydratase / NAD(P)H-hydrate epimerase [EC:4.2.1.136 5.1.99.6]	Nucleotide metabolism and transport	Nucleotides
BFNMCIJK_02037	COG1032;COG5011	COG1032	R	Radical SAM superfamily enzyme YgiQ, UPF0313 family	YgiQ	CDS	hypothetical protein	hypothetical protein	hypothetical protein	Unknown	Unknown	General Functional Prediction only	Other
BFNMCIJK_02231	COG4995;COG3063	COG4995	S	Uncharacterized conserved protein, contains CHAT domain	NA	CDS	ycf3_10	Photosystem I assembly protein Ycf3	hypothetical protein	Unknown	Unknown	Function Unknown	Other
BFNMCIJK_02587	COG4636	COG4636	R	Endonuclease, Uma2 family (restriction endonuclease fold)	Uma2	CDS	hypothetical protein	hypothetical protein	hypothetical protein	Unknown	Unknown	General Functional Prediction only	Other
BFNMCIJK_01037	COG1008	COG1008	C	NADH:ubiquinone oxidoreductase subunit 4 (chain M)	NuoM	CDS	ndhD1_2	1.6.5.-	NAD(P)H-quinone oxidoreductase chain 4 1	K05575	ndhD; NAD(P)H-quinone oxidoreductase subunit 4 [EC:7.1.1.2]	Energy production and conversion	Energy
BFNMCIJK_01933	COG0457;COG4995	COG0457	R	Tetratricopeptide (TPR) repeat	TPR	CDS	ycf3_6	Photosystem I assembly protein Ycf3	hypothetical protein	Unknown	Unknown	General Functional Prediction only	Other
BFNMCIJK_00550	COG0498	COG0498	E	Threonine synthase	ThrC	CDS	thrC_1	4.2.3.1	Threonine synthase	K01733	thrC; threonine synthase [EC:4.2.3.1]	Amino Acid metabolis and transport	Amino Acids
BFNMCIJK_03042	COG0606	COG0606	O	Predicted Mg-chelatase, contains ChlI-like and ATPase domains, YifB family	YifB	CDS	comM	Competence protein ComM	hypothetical protein	K07391	comM; magnesium chelatase family protein	Post-translational modification, protein turnover, chaperone functions	Translation
BFNMCIJK_03139	COG1758	COG1758	K	DNA-directed RNA polymerase, subunit K/omega	RpoZ	CDS	rpoZ	2.7.7.6	DNA-directed RNA polymerase subunit omega	K03060	rpoZ; DNA-directed RNA polymerase subunit omega [EC:2.7.7.6]	Transcription	Transcription
BFNMCIJK_01988	COG3842	COG3842	E	ABC-type Fe3+/spermidine/putrescine transport systems, ATPase component	PotA	CDS	potA_2	3.6.3.31	Spermidine/putrescine import ATP-binding protein PotA	K11072	potA; spermidine/putrescine transport system ATP-binding protein [EC:7.6.2.11]	Amino Acid metabolis and transport	Amino Acids
BFNMCIJK_02278	COG0211	COG0211	J	Ribosomal protein L27	RpmA	CDS	rpmA	50S ribosomal protein L27	hypothetical protein	K02899	RP-L27, MRPL27, rpmA; large subunit ribosomal protein L27	Translation	Translation
BFNMCIJK_03788	COG0461	COG0461	F	Orotate phosphoribosyltransferase	PyrE	CDS	pyrE_2	2.4.2.10	Orotate phosphoribosyltransferase	K00762	pyrE; orotate phosphoribosyltransferase [EC:2.4.2.10]	Nucleotide metabolism and transport	Nucleotides
BFNMCIJK_01983	COG0223	COG0223	J	Methionyl-tRNA formyltransferase	Fmt	CDS	fmt	2.1.2.9	Methionyl-tRNA formyltransferase	K00604	MTFMT, fmt; methionyl-tRNA formyltransferase [EC:2.1.2.9]	Translation	Translation
BFNMCIJK_02970	COG1235	COG1235	P	Phosphoribosyl 1,2-cyclic phosphate phosphodiesterase	PhnP	CDS	rbn_2	3.1.26.11	Ribonuclease BN	Unknown	Unknown	Inorganic ion transport and metabolism	Transport
BFNMCIJK_03153	COG2226	COG2226	H	Ubiquinone/menaquinone biosynthesis C-methylase UbiE/MenG	UbiE	CDS	hypothetical protein	hypothetical protein	hypothetical protein	Unknown	Unknown	Coenzyme metabolism	Coenzyme
BFNMCIJK_03345	COG1087	COG1087	M	UDP-glucose 4-epimerase	GalE	CDS	galE_1	5.1.3.2	UDP-glucose 4-epimerase	K01784	galE, GALE; UDP-glucose 4-epimerase [EC:5.1.3.2]	Cell wall/membrane/envelop biogenesis	Cell wall
BFNMCIJK_03832	COG0125	COG0125	F	Thymidylate kinase	Tmk	CDS	tmk	2.7.4.9	Thymidylate kinase	K00943	tmk, DTYMK; dTMP kinase [EC:2.7.4.9]	Nucleotide metabolism and transport	Nucleotides
BFNMCIJK_00384	COG4240	COG4240	R	Pantothenate kinase-related protein Tda10 (topoisomerase I damage affected protein)	Tda10	CDS	udk	2.7.1.48	Uridine kinase	K15918	GLYK; D-glycerate 3-kinase [EC:2.7.1.31]	General Functional Prediction only	Other
BFNMCIJK_03493	COG0644	COG0644	C	Dehydrogenase (flavoprotein)	FixC	CDS	hypothetical protein	hypothetical protein	hypothetical protein	Unknown	Unknown	Energy production and conversion	Energy
BFNMCIJK_00179	COG1032	COG1032	R	Radical SAM superfamily enzyme YgiQ, UPF0313 family	YgiQ	CDS	hpnR	2.1.1.-	Hopanoid C-3 methylase	Unknown	Unknown	General Functional Prediction only	Other
BFNMCIJK_03426	COG0644	COG0644	C	Dehydrogenase (flavoprotein)	FixC	CDS	hypothetical protein	hypothetical protein	hypothetical protein	K14606	cruP; lycopene cyclase CruP [EC:5.5.1.19]	Energy production and conversion	Energy
BFNMCIJK_03803	COG0607	COG0607	P	Rhodanese-related sulfurtransferase	PspE	CDS	ygaP	Inner membrane protein YgaP	hypothetical protein	Unknown	Unknown	Inorganic ion transport and metabolism	Transport
BFNMCIJK_03861	COG3408	COG3408	G	Glycogen debranching enzyme (alpha-1,6-glucosidase)	GDB1	CDS	hypothetical protein	hypothetical protein	hypothetical protein	Unknown	Unknown	Carbohydrate metabolism and transport	Carbohydrates
BFNMCIJK_02409	COG1641	COG1641	H	CTP-dependent cyclometallase, nickel-pincer nucleotide (NPN) cofactor biosynthesis	LarC	CDS	hypothetical protein	hypothetical protein	hypothetical protein	K09121	larC; pyridinium-3,5-bisthiocarboxylic acid mononucleotide nickel chelatase [EC:4.99.1.12]	Coenzyme metabolism	Coenzyme
BFNMCIJK_03582	COG0132	COG0132	H	Dethiobiotin synthetase	BioD	CDS	bioD1	6.3.3.3	ATP-dependent dethiobiotin synthetase BioD 1	K01935	bioD; dethiobiotin synthetase [EC:6.3.3.3]	Coenzyme metabolism	Coenzyme
BFNMCIJK_01843	COG2114	COG2114	T	Adenylate cyclase, class 3	AcyC	CDS	cya_8	4.6.1.1	Adenylate cyclase	K01768	E4.6.1.1; adenylate cyclase [EC:4.6.1.1]	Signal Transduction	Signalling
BFNMCIJK_01967	COG4802	COG4802	C	Ferredoxin-thioredoxin reductase, catalytic subunit	FtrB	CDS	ftrC	1.8.7.2	Ferredoxin-thioredoxin reductase, catalytic chain	K17892	FTRC; ferredoxin-thioredoxin reductase catalytic chain [EC:1.8.7.2]	Energy production and conversion	Energy
BFNMCIJK_00314	COG5770	COG5770	C	Uncharacterized cyanobacterial protein with Ycf66_N domain	Ycf66	CDS	hypothetical protein	hypothetical protein	hypothetical protein	Unknown	Unknown	Energy production and conversion	Energy
BFNMCIJK_03252	COG3429	COG3429	G	Glucose-6-phosphate dehydrogenase assembly protein OpcA, contains a peptidoglycan-binding domain	OpcA	CDS	hypothetical protein	hypothetical protein	hypothetical protein	Unknown	Unknown	Carbohydrate metabolism and transport	Carbohydrates
BFNMCIJK_00566	COG1615	COG1615	S	Uncharacterized membrane protein, UPF0182 family	NA	CDS	hypothetical protein	hypothetical protein	hypothetical protein	K09118	K09118; uncharacterized protein	Function Unknown	Other
BFNMCIJK_03815	COG0735	COG0735	P	Fe2+ or Zn2+ uptake regulation protein Fur/Zur	Fur	CDS	zur	Zinc uptake regulation protein	hypothetical protein	K03711	fur, zur, furB; Fur family transcriptional regulator, ferric uptake regulator	Inorganic ion transport and metabolism	Transport
BFNMCIJK_03948	COG2226	COG2226	H	Ubiquinone/menaquinone biosynthesis C-methylase UbiE/MenG	UbiE	CDS	couO_2	2.1.1.-	C-methyltransferase CouO	Unknown	Unknown	Coenzyme metabolism	Coenzyme
BFNMCIJK_02945	COG2109	COG2109	H	ATP:corrinoid adenosyltransferase	BtuR	CDS	cobO	2.5.1.17	Cob(I)yrinic acid a,c-diamide adenosyltransferase	K19221	cobA, btuR; cob(I)alamin adenosyltransferase [EC:2.5.1.17]	Coenzyme metabolism	Coenzyme
BFNMCIJK_03591	COG1413	COG1413	R	HEAT repeat	HEAT	CDS	hypothetical protein	hypothetical protein	hypothetical protein	Unknown	Unknown	General Functional Prediction only	Other
BFNMCIJK_00187	COG0288	COG0288	P	Carbonic anhydrase	CynT	CDS	icfA	4.2.1.1	Carbonic anhydrase	K01673	cynT, can; carbonic anhydrase [EC:4.2.1.1]	Inorganic ion transport and metabolism	Transport
BFNMCIJK_00443	COG5007	COG5007	T	Acid stress protein IbaG/YrbA, BolA-like family	IbaG	CDS	ibaG	Acid stress protein IbaG	hypothetical protein	Unknown	Unknown	Signal Transduction	Signalling
BFNMCIJK_00749	COG3221;COG2202;COG4191	COG3221	P	ABC-type phosphate/phosphonate transport system, periplasmic component	PhnD	CDS	cckA_4	Sensor kinase CckA	hypothetical protein	Unknown	Unknown	Inorganic ion transport and metabolism	Transport
BFNMCIJK_00236	COG1089	COG1089	M	GDP-D-mannose dehydratase	Gmd	CDS	gmd_1	4.2.1.47	GDP-mannose 4,6-dehydratase	K01711	gmd, GMDS; GDPmannose 4,6-dehydratase [EC:4.2.1.47]	Cell wall/membrane/envelop biogenesis	Cell wall
BFNMCIJK_00388	COG0511	COG0511	I	Biotin carboxyl carrier protein	AccB	CDS	accB	Biotin carboxyl carrier protein of acetyl-CoA carboxylase	hypothetical protein	K02160	accB, bccP; acetyl-CoA carboxylase biotin carboxyl carrier protein	Lipid metabolism	Lipids
BFNMCIJK_00855	COG3411	COG3411	C	2Fe-2S ferredoxin	NA	CDS	fdx4_1	Ferredoxin, 2Fe-2S	hypothetical protein	Unknown	Unknown	Energy production and conversion	Energy
BFNMCIJK_02986	COG0524	COG0524	G	Sugar or nucleoside kinase, ribokinase family	RbsK	CDS	frlD	2.7.1.-	Fructoselysine 6-kinase	Unknown	Unknown	Carbohydrate metabolism and transport	Carbohydrates
BFNMCIJK_01962	COG0520	COG0520	E	Selenocysteine lyase/Cysteine desulfurase	CsdA	CDS	csd	2.8.1.7	putative cysteine desulfurase	K11717	sufS; cysteine desulfurase / selenocysteine lyase [EC:2.8.1.7 4.4.1.16]	Amino Acid metabolis and transport	Amino Acids
BFNMCIJK_03695	COG5637	COG5637	S	Uncharacterized protein, contains SRPBCC domain	NA	CDS	hypothetical protein	hypothetical protein	hypothetical protein	Unknown	Unknown	Function Unknown	Other
BFNMCIJK_01124	COG2173	COG2173	M	D-alanyl-D-alanine dipeptidase	DdpX	CDS	ddpX	3.4.13.22	D-alanyl-D-alanine dipeptidase	K08641	vanX; zinc D-Ala-D-Ala dipeptidase [EC:3.4.13.22]	Cell wall/membrane/envelop biogenesis	Cell wall
BFNMCIJK_00664	COG0509	COG0509	E	Glycine cleavage system protein H (lipoate-binding)	GcvH	CDS	gcvH	Glycine cleavage system H protein	hypothetical protein	K02437	gcvH, GCSH; glycine cleavage system H protein	Amino Acid metabolis and transport	Amino Acids
BFNMCIJK_00814	COG0410	COG0410	E	ABC-type branched-chain amino acid transport system, ATPase component LivF	LivF	CDS	livF	High-affinity branched-chain amino acid transport ATP-binding protein LivF	hypothetical protein	K11963	urtE; urea transport system ATP-binding protein	Amino Acid metabolis and transport	Amino Acids
BFNMCIJK_01514	COG2227	COG2227	H	2-polyprenyl-3-methyl-5-hydroxy-6-metoxy-1,4-benzoquinol methylase	UbiG	CDS	ubiG_3	2.1.1.222	Ubiquinone biosynthesis O-methyltransferase	Unknown	Unknown	Coenzyme metabolism	Coenzyme
BFNMCIJK_00028	COG0380;COG0561	COG0380	G	Trehalose-6-phosphate synthase, GT20 family	OtsA	CDS	mfppA	3.1.3.79	Mannosylfructose-phosphate phosphatase	Unknown	Unknown	Carbohydrate metabolism and transport	Carbohydrates
BFNMCIJK_01016	COG0044	COG0044	F	Dihydroorotase or related cyclic amidohydrolase	AllB	CDS	pyrC_1	3.5.2.3	Dihydroorotase	K01465	URA4, pyrC; dihydroorotase [EC:3.5.2.3]	Nucleotide metabolism and transport	Nucleotides
BFNMCIJK_01602	COG1449	COG1449	G	Alpha-amylase/alpha-mannosidase, GH57 family	NA	CDS	hypothetical protein	hypothetical protein	hypothetical protein	Unknown	Unknown	Carbohydrate metabolism and transport	Carbohydrates
BFNMCIJK_02062	COG0760	COG0760	O	Peptidyl-prolyl isomerase, parvulin family	SurA	CDS	surA_1	5.2.1.8	Chaperone SurA	Unknown	Unknown	Post-translational modification, protein turnover, chaperone functions	Translation
BFNMCIJK_02365	COG1165	COG1165	H	2-succinyl-5-enolpyruvyl-6-hydroxy-3-cyclohexene-1-carboxylate synthase	MenD	CDS	menD	2.2.1.9	2-succinyl-5-enolpyruvyl-6-hydroxy-3-cyclohexene-1-carboxylate synthase	K02551	menD; 2-succinyl-5-enolpyruvyl-6-hydroxy-3-cyclohexene-1-carboxylate synthase [EC:2.2.1.9]	Coenzyme metabolism	Coenzyme
BFNMCIJK_03863	COG0640	COG0640	K	DNA-binding transcriptional regulator, ArsR family	ArsR	CDS	bigR	Biofilm growth-associated repressor	hypothetical protein	Unknown	Unknown	Transcription	Transcription
BFNMCIJK_00548	COG0438	COG0438	M	Glycosyltransferase involved in cell wall bisynthesis	RfaB	CDS	mshA_1	2.4.1.250	D-inositol 3-phosphate glycosyltransferase	K15521	mshA; D-inositol-3-phosphate glycosyltransferase [EC:2.4.1.250]	Cell wall/membrane/envelop biogenesis	Cell wall
BFNMCIJK_01956	COG4785	COG4785	M	Lipoprotein NlpI, contains TPR repeats	NlpI	CDS	yrrB_7	TPR repeat-containing protein YrrB	hypothetical protein	Unknown	Unknown	Cell wall/membrane/envelop biogenesis	Cell wall
BFNMCIJK_03483	COG1366	COG1366	T	Anti-anti-sigma regulatory factor (antagonist of anti-sigma factor)	SpoIIAA	CDS	rsbV_1	Anti-sigma-B factor antagonist	hypothetical protein	Unknown	Unknown	Signal Transduction	Signalling
BFNMCIJK_02180	COG0546	COG0546	C	Phosphoglycolate phosphatase, HAD superfamily	Gph	CDS	gph_1	3.1.3.18	Phosphoglycolate phosphatase	Unknown	Unknown	Energy production and conversion	Energy
BFNMCIJK_03516	COG1366	COG1366	T	Anti-anti-sigma regulatory factor (antagonist of anti-sigma factor)	SpoIIAA	CDS	rsbV_2	Anti-sigma-B factor antagonist	hypothetical protein	K04749	rsbV; anti-sigma B factor antagonist	Signal Transduction	Signalling
BFNMCIJK_03573	COG3809	COG3809	R	Predicted nucleic acid-binding protein, contains Zn-finger domain	NA	CDS	hypothetical protein	hypothetical protein	hypothetical protein	Unknown	Unknown	General Functional Prediction only	Other
BFNMCIJK_04051	COG1028	COG1028	I	NAD(P)-dependent dehydrogenase, short-chain alcohol dehydrogenase family	FabG	CDS	fabL	1.3.1.104	Enoyl-[acyl-carrier-protein] reductase [NADPH] FabL	Unknown	Unknown	Lipid metabolism	Lipids
BFNMCIJK_04088	COG2226	COG2226	H	Ubiquinone/menaquinone biosynthesis C-methylase UbiE/MenG	UbiE	CDS	ubiE_3	2.1.1.163	Ubiquinone/menaquinone biosynthesis C-methyltransferase UbiE	K07755	AS3MT; arsenite methyltransferase [EC:2.1.1.137]	Coenzyme metabolism	Coenzyme
BFNMCIJK_03547	COG1090;COG4276	COG1090	R	NAD dependent epimerase/dehydratase family enzyme	YfcH	CDS	hypothetical protein	hypothetical protein	hypothetical protein	Unknown	Unknown	General Functional Prediction only	Other
BFNMCIJK_04032	COG1012	COG1012	I	Acyl-CoA reductase or other NAD-dependent aldehyde dehydrogenase	AdhE	CDS	mdlD	1.2.1.28	NAD(P)-dependent benzaldehyde dehydrogenase	K00128	ALDH; aldehyde dehydrogenase (NAD+) [EC:1.2.1.3]	Lipid metabolism	Lipids
BFNMCIJK_02610	COG2346	COG2346	P	Truncated hemoglobin YjbI	YjbI	CDS	glbN	Group 1 truncated hemoglobin GlbN	hypothetical protein	K06886	glbN; hemoglobin	Inorganic ion transport and metabolism	Transport
BFNMCIJK_01745	COG0664	COG0664	T	cAMP-binding domain of CRP or a regulatory subunit of cAMP-dependent protein kinases	Crp	CDS	Cyclic AMP receptor protein	hypothetical protein	hypothetical protein	K10914	crp; CRP/FNR family transcriptional regulator, cyclic AMP receptor protein	Signal Transduction	Signalling
BFNMCIJK_01082	COG0039	COG0039	C	Malate/lactate dehydrogenase	Mdh	CDS	mdh	1.1.1.37	Malate dehydrogenase	K00024	mdh; malate dehydrogenase [EC:1.1.1.37]	Energy production and conversion	Energy
BFNMCIJK_01904	COG0471;COG1055	COG0471	G	Di- and tricarboxylate antiporter	CitT	CDS	sdcS	Sodium-dependent dicarboxylate transporter SdcS	hypothetical protein	Unknown	Unknown	Carbohydrate metabolism and transport	Carbohydrates
BFNMCIJK_02921	COG1282	COG1282	C	NAD/NADP transhydrogenase beta subunit	PntB	CDS	pntB	1.6.1.2	NAD(P) transhydrogenase subunit beta	K00325	pntB; H+-translocating NAD(P) transhydrogenase subunit beta [EC:1.6.1.2 7.1.1.1]	Energy production and conversion	Energy
BFNMCIJK_03073	COG0438	COG0438	M	Glycosyltransferase involved in cell wall bisynthesis	RfaB	CDS	glgM	2.4.1.-	Alpha-maltose-1-phosphate synthase	Unknown	Unknown	Cell wall/membrane/envelop biogenesis	Cell wall
BFNMCIJK_03211	COG0457	COG0457	R	Tetratricopeptide (TPR) repeat	TPR	CDS	yrrB_15	TPR repeat-containing protein YrrB	hypothetical protein	Unknown	Unknown	General Functional Prediction only	Other
BFNMCIJK_00290	COG1472	COG1472	G	Periplasmic beta-glucosidase and related glycosidases	BglX	CDS	nagZ	3.2.1.52	Beta-hexosaminidase	K05349	bglX; beta-glucosidase [EC:3.2.1.21]	Carbohydrate metabolism and transport	Carbohydrates
BFNMCIJK_00465	COG0399	COG0399	M	dTDP-4-amino-4,6-dideoxygalactose transaminase	WecE	CDS	arnB	2.6.1.87	UDP-4-amino-4-deoxy-L-arabinose--oxoglutarate aminotransferase	Unknown	Unknown	Cell wall/membrane/envelop biogenesis	Cell wall
BFNMCIJK_02942	COG5712	COG5712	C	Photosystem I assembly protein Ycf4	Ycf4	CDS	ycf4	Photosystem I assembly protein Ycf4	hypothetical protein	Unknown	Unknown	Energy production and conversion	Energy
BFNMCIJK_00337	COG2202;COG4191	COG2202	T	PAS domain	PAS	CDS	kinE_2	2.7.13.3	Sporulation kinase E	Unknown	Unknown	Signal Transduction	Signalling
BFNMCIJK_00909	COG0631	COG0631	T	Serine/threonine protein phosphatase PrpC	PTC1	CDS	3.1.3.16	Putative protein phosphatase 2C-type	hypothetical protein	Unknown	Unknown	Signal Transduction	Signalling
BFNMCIJK_01065	COG0600	COG0600	P	ABC-type nitrate/sulfonate/bicarbonate transport system, permease component	TauC	CDS	cmpB_1	Bicarbonate transport system permease protein CmpB	hypothetical protein	K15577	nrtB, nasE, cynB; nitrate/nitrite transport system permease protein	Inorganic ion transport and metabolism	Transport
BFNMCIJK_00292	COG0303	COG0303	H	Molybdopterin Mo-transferase (molybdopterin biosynthesis)	MoeA	CDS	moeA	2.10.1.1	Molybdopterin molybdenumtransferase	K03750	moeA; molybdopterin molybdotransferase [EC:2.10.1.1]	Coenzyme metabolism	Coenzyme
BFNMCIJK_02331	COG1028	COG1028	I	NAD(P)-dependent dehydrogenase, short-chain alcohol dehydrogenase family	FabG	CDS	csgA_1	C-factor	hypothetical protein	Unknown	Unknown	Lipid metabolism	Lipids
BFNMCIJK_01475	COG0501	COG0501	O	Zn-dependent protease with chaperone function	HtpX	CDS	htpX_2	3.4.24.-	Protease HtpX	Unknown	Unknown	Post-translational modification, protein turnover, chaperone functions	Translation
BFNMCIJK_02485	COG0254	COG0254	J	Ribosomal protein L31	RpmE	CDS	rpmE	50S ribosomal protein L31	hypothetical protein	K02909	RP-L31, rpmE; large subunit ribosomal protein L31	Translation	Translation
BFNMCIJK_02806	COG4454	COG4454	R	Uncharacterized copper-binding protein, cupredoxin-like subfamily	NA	CDS	hypothetical protein	hypothetical protein	hypothetical protein	Unknown	Unknown	General Functional Prediction only	Other
BFNMCIJK_02908	COG1496	COG1496	P	Copper oxidase (laccase) domain	YfiH	CDS	Laccase domain protein	hypothetical protein	hypothetical protein	K05810	yfiH; polyphenol oxidase [EC:1.10.3.-]	Inorganic ion transport and metabolism	Transport
BFNMCIJK_03094	COG0484	COG0484	O	DnaJ-class molecular chaperone with C-terminal Zn finger domain	DnaJ	CDS	dnaJ_2	Chaperone protein DnaJ	hypothetical protein	K05516	cbpA; curved DNA-binding protein	Post-translational modification, protein turnover, chaperone functions	Translation
BFNMCIJK_04120	COG0673	COG0673	R	Predicted dehydrogenase	MviM	CDS	iolX_2	1.1.1.370	scyllo-inositol 2-dehydrogenase (NAD(+))	Unknown	Unknown	General Functional Prediction only	Other
BFNMCIJK_00387	COG0640	COG0640	K	DNA-binding transcriptional regulator, ArsR family	ArsR	CDS	smtB	HTH-type transcriptional repressor SmtB	hypothetical protein	Unknown	Unknown	Transcription	Transcription
BFNMCIJK_04018	COG0515	COG0515	T	Serine/threonine protein kinase	SPS1	CDS	spkB_10	2.7.11.1	Serine/threonine-protein kinase B	Unknown	Unknown	Signal Transduction	Signalling
BFNMCIJK_04118	COG1853	COG1853	C	FMN reductase RutF, DIM6/NTAB family	RutF	CDS	dfa3_2	1.-.-.-	Putative diflavin flavoprotein A 3	Unknown	Unknown	Energy production and conversion	Energy
BFNMCIJK_01728	COG5001;COG0745	COG5001	T	Cyclic di-GMP metabolism protein, combines GGDEF and EAL domains with a 6TM membrane domain	NA	CDS	gmr_1	3.1.4.52	Cyclic di-GMP phosphodiesterase Gmr	Unknown	Unknown	Signal Transduction	Signalling
BFNMCIJK_02401	COG0463	COG0463	M	Glycosyltransferase involved in cell wall bisynthesis	WcaA	CDS	hypothetical protein	hypothetical protein	hypothetical protein	Unknown	Unknown	Cell wall/membrane/envelop biogenesis	Cell wall
BFNMCIJK_02444	COG0681	COG0681	U	Signal peptidase I	LepB	CDS	lepB	3.4.21.89	Signal peptidase I	K03100	lepB; signal peptidase I [EC:3.4.21.89]	Intracellular trafficing and secretion	Transport
BFNMCIJK_02709	COG4636	COG4636	R	Endonuclease, Uma2 family (restriction endonuclease fold)	Uma2	CDS	hypothetical protein	hypothetical protein	hypothetical protein	Unknown	Unknown	General Functional Prediction only	Other
BFNMCIJK_01844	COG2940	COG2940	R	SET domain-containing protein (function unknown)	SET	CDS	hypothetical protein	hypothetical protein	hypothetical protein	Unknown	Unknown	General Functional Prediction only	Other
BFNMCIJK_02494	COG0521	COG0521	H	Molybdopterin biosynthesis enzyme MoaB/MogA	MoaB	CDS	moaB	Molybdenum cofactor biosynthesis protein B	hypothetical protein	K03638	moaB; molybdopterin adenylyltransferase [EC:2.7.7.75]	Coenzyme metabolism	Coenzyme
BFNMCIJK_03654	COG5464	COG5464	L	Recombination-promoting DNA endonuclease RpnC/YadD	RpnC	CDS	hypothetical protein	hypothetical protein	hypothetical protein	Unknown	Unknown	Replication and repair	DNA
BFNMCIJK_03710	COG1028	COG1028	I	NAD(P)-dependent dehydrogenase, short-chain alcohol dehydrogenase family	FabG	CDS	MgdE	5.1.3.34	Monoglucosyldiacylglycerol epimerase	K20024	mgdE; monoglucosyldiacylglycerol epimerase [EC:5.1.3.34]	Lipid metabolism	Lipids
BFNMCIJK_01802	COG0066	COG0066	E	3-isopropylmalate dehydratase small subunit	LeuD	CDS	leuD1	4.2.1.33	3-isopropylmalate dehydratase small subunit 1	K01704	leuD, IPMI-S; 3-isopropylmalate/(R)-2-methylmalate dehydratase small subunit [EC:4.2.1.33 4.2.1.35]	Amino Acid metabolis and transport	Amino Acids
BFNMCIJK_02859	COG3591	COG3591	O	V8-like Glu-specific endopeptidase	eMpr	CDS	hypothetical protein	hypothetical protein	hypothetical protein	K04775	ydgD; protease YdgD [EC:3.4.21.-]	Post-translational modification, protein turnover, chaperone functions	Translation
BFNMCIJK_01271	COG2133	COG2133	G	Glucose/arabinose dehydrogenase, beta-propeller fold	YliI	CDS	yliI	1.1.5.-	Aldose sugar dehydrogenase YliI	K21430	yliI; aldose sugar dehydrogenase [EC:1.1.5.-]	Carbohydrate metabolism and transport	Carbohydrates
BFNMCIJK_01512	COG0356	COG0356	C	FoF1-type ATP synthase, membrane subunit a	AtpB	CDS	atpB	ATP synthase subunit a	hypothetical protein	K02108	ATPF0A, atpB; F-type H+-transporting ATPase subunit a	Energy production and conversion	Energy
BFNMCIJK_02548	COG1088	COG1088	M	dTDP-D-glucose 4,6-dehydratase	RfbB	CDS	rfbE_2	5.1.3.10	CDP-paratose 2-epimerase	K12454	rfbE; CDP-paratose 2-epimerase [EC:5.1.3.10]	Cell wall/membrane/envelop biogenesis	Cell wall
BFNMCIJK_03196	COG1225	COG1225	O	Peroxiredoxin	Bcp	CDS	resA_2	Thiol-disulfide oxidoreductase ResA	hypothetical protein	Unknown	Unknown	Post-translational modification, protein turnover, chaperone functions	Translation
BFNMCIJK_01982	COG2885	COG2885	M	Outer membrane protein OmpA and related peptidoglycan-associated (lipo)proteins	OmpA	CDS	arfA	Peptidoglycan-binding protein ArfA	hypothetical protein	Unknown	Unknown	Cell wall/membrane/envelop biogenesis	Cell wall
BFNMCIJK_01352	COG2203	COG2203	T	GAF domain	GAF	CDS	hypothetical protein	hypothetical protein	hypothetical protein	Unknown	Unknown	Signal Transduction	Signalling
BFNMCIJK_01695	COG3659	COG3659	M	Carbohydrate-selective porin OprB	OprB	CDS	slpA_3	S-layer protein SlpA	hypothetical protein	Unknown	Unknown	Cell wall/membrane/envelop biogenesis	Cell wall
BFNMCIJK_02329	COG0780	COG0780	J	NADPH-dependent 7-cyano-7-deazaguanine reductase QueF, C-terminal domain, T-fold superfamily	QueFC	CDS	queF	1.7.1.13	NADPH-dependent 7-cyano-7-deazaguanine reductase	K09457	queF; 7-cyano-7-deazaguanine reductase [EC:1.7.1.13]	Translation	Translation
BFNMCIJK_03787	COG0299	COG0299	F	Folate-dependent phosphoribosylglycinamide formyltransferase PurN	PurN	CDS	purN	2.1.2.2	Phosphoribosylglycinamide formyltransferase	K11175	purN; phosphoribosylglycinamide formyltransferase 1 [EC:2.1.2.2]	Nucleotide metabolism and transport	Nucleotides
BFNMCIJK_04143	COG0664	COG0664	T	cAMP-binding domain of CRP or a regulatory subunit of cAMP-dependent protein kinases	Crp	CDS	ntcA_2	Global nitrogen regulator	hypothetical protein	K21561	ntcA; CRP/FNR family transcriptional regulator, global nitrogen regulator	Signal Transduction	Signalling
BFNMCIJK_00183	COG0741;COG1729	COG0741	M	Soluble lytic murein transglycosylase or regulatory protein s ( may contain LysM/invasin domain)	MltE	CDS	slt	4.2.2.-	Soluble lytic murein transglycosylase	K08309	slt; soluble lytic murein transglycosylase [EC:4.2.2.-]	Cell wall/membrane/envelop biogenesis	Cell wall
BFNMCIJK_00432	COG0300	COG0300	R	Short-chain dehydrogenase	YqjQ	CDS	actIII	1.3.1.-	Putative ketoacyl reductase	K07124	K07124; uncharacterized protein	General Functional Prediction only	Other
BFNMCIJK_00071	COG2048	COG2048	C	Heterodisulfide reductase, subunit B	HdrB	CDS	sdhE	1.3.5.-	8-methylmenaquinol:fumarate reductase membrane anchor subunit	K00241	sdhC, frdC; succinate dehydrogenase / fumarate reductase, cytochrome b subunit	Energy production and conversion	Energy
BFNMCIJK_00559	COG0042	COG0042	J	tRNA-dihydrouridine synthase	DusA	CDS	dusA	1.3.1.-	tRNA-dihydrouridine(20/20a) synthase	K05539	dusA; tRNA-dihydrouridine synthase A [EC:1.-.-.-]	Translation	Translation
BFNMCIJK_00793	COG0171;COG0388	COG0171	H	NH3-dependent NAD+ synthetase	NadE	CDS	nadE_1	6.3.5.1	Glutamine-dependent NAD(+) synthetase	K01950	E6.3.5.1, NADSYN1, QNS1, nadE; NAD+ synthase (glutamine-hydrolysing) [EC:6.3.5.1]	Coenzyme metabolism	Coenzyme
BFNMCIJK_00966	COG0378	COG0378	O	Hydrogenase/urease maturation factor HypB, Ni2+-binding GTPase	HypB	CDS	ureG	Urease accessory protein UreG	hypothetical protein	K03189	ureG; urease accessory protein	Post-translational modification, protein turnover, chaperone functions	Translation
BFNMCIJK_01194	COG0644	COG0644	C	Dehydrogenase (flavoprotein)	FixC	CDS	menJ	1.3.-.-	Menaquinone reductase	Unknown	Unknown	Energy production and conversion	Energy
BFNMCIJK_02453	COG4636	COG4636	R	Endonuclease, Uma2 family (restriction endonuclease fold)	Uma2	CDS	hypothetical protein	hypothetical protein	hypothetical protein	Unknown	Unknown	General Functional Prediction only	Other
BFNMCIJK_04119	COG1942	COG1942	Q	Phenylpyruvate tautomerase PptA, 4-oxalocrotonate tautomerase family	PptA	CDS	hypothetical protein	hypothetical protein	hypothetical protein	K07253	MIF; phenylpyruvate tautomerase [EC:5.3.2.1]	Secondary Structure	Structure
BFNMCIJK_02752	COG5690	COG5690	C	Phycocyanobilin lyase CpeS/CpcS (= Ycf58)	Ycf58	CDS	cpcS_3	4.-.-.-	Chromophore lyase CpcS/CpeS	Unknown	Unknown	Energy production and conversion	Energy
BFNMCIJK_01708	COG0681	COG0681	U	Signal peptidase I	LepB	CDS	sipT	3.4.21.89	Signal peptidase I T	K03100	lepB; signal peptidase I [EC:3.4.21.89]	Intracellular trafficing and secretion	Transport
BFNMCIJK_02826	COG1233	COG1233	Q	Phytoene dehydrogenase-related protein	NA	CDS	crtI_1	1.3.99.28	Phytoene desaturase (neurosporene-forming)	Unknown	Unknown	Secondary Structure	Structure
BFNMCIJK_00085	COG0284;COG0461	COG0284	F	Orotidine-5'-phosphate decarboxylase	PyrF	CDS	pyrE_1	2.4.2.10	Orotate phosphoribosyltransferase	K13421	UMPS; uridine monophosphate synthetase [EC:2.4.2.10 4.1.1.23]	Nucleotide metabolism and transport	Nucleotides
BFNMCIJK_00335	COG2242	COG2242	H	Precorrin-6B methylase 2	CobL	CDS	cbiT	2.1.1.196	Cobalt-precorrin-6B C(15)-methyltransferase (decarboxylating)	K02191	cbiT; cobalt-precorrin-6B (C15)-methyltransferase [EC:2.1.1.196]	Coenzyme metabolism	Coenzyme
BFNMCIJK_00458	COG0456	COG0456	J	Ribosomal protein S18 acetylase RimI and related acetyltransferases	RimI	CDS	hypothetical protein	hypothetical protein	hypothetical protein	Unknown	Unknown	Translation	Translation
BFNMCIJK_00516	COG1704	COG1704	M	Magnetosome formation protein MamQ, lipoprotein antigen LemA family	LemA	CDS	hypothetical protein	hypothetical protein	hypothetical protein	K03744	lemA; LemA protein	Cell wall/membrane/envelop biogenesis	Cell wall
BFNMCIJK_00546	COG0621	COG0621	J	tRNA A37 methylthiotransferase MiaB	MiaB	CDS	miaB	2.8.4.3	tRNA-2-methylthio-N(6)-dimethylallyladenosine synthase	K06168	miaB; tRNA-2-methylthio-N6-dimethylallyladenosine synthase [EC:2.8.4.3]	Translation	Translation
BFNMCIJK_01098	COG0054	COG0054	H	6,7-dimethyl-8-ribityllumazine synthase (Riboflavin synthase beta chain)	RibE	CDS	ribH	2.5.1.78	6,7-dimethyl-8-ribityllumazine synthase	K00794	ribH, RIB4; 6,7-dimethyl-8-ribityllumazine synthase [EC:2.5.1.78]	Coenzyme metabolism	Coenzyme
BFNMCIJK_01213	COG0312	COG0312	R	Zn-dependent protease PmbA/TldA or its inactivated homolog	TldD	CDS	tldD_1	3.4.-.-	Metalloprotease TldD	K03592	pmbA; PmbA protein	General Functional Prediction only	Other
BFNMCIJK_02102	COG1215	COG1215	N	Glycosyltransferase, catalytic subunit of cellulose synthase and poly-beta-1,6-N-acetylglucosamine synthase	BcsA	CDS	kfoC_1	Chondroitin synthase	hypothetical protein	Unknown	Unknown	Cell motility	Motility
BFNMCIJK_03527	COG1480	COG1480	T	Cyclic di-AMP-specific phosphodiesterase PgpH, HD superfamily	PgpH	CDS	pgpH	3.1.4.-	Cyclic-di-AMP phosphodiesterase PgpH	K07037	pgpH; cyclic-di-AMP phosphodiesterase PgpH [EC:3.1.4.-]	Signal Transduction	Signalling
BFNMCIJK_00982	COG3437;COG4250	COG3437	T	Response regulator c-di-GMP phosphodiesterase, RpfG family, contains REC and HD-GYP domains	RpfG	CDS	hypothetical protein	hypothetical protein	hypothetical protein	Unknown	Unknown	Signal Transduction	Signalling
BFNMCIJK_03477	COG3264	COG3264	M	Small-conductance mechanosensitive channel MscK	MscK	CDS	hypothetical protein	hypothetical protein	hypothetical protein	Unknown	Unknown	Cell wall/membrane/envelop biogenesis	Cell wall
BFNMCIJK_02191	COG0702	COG0702	R	Uncharacterized conserved protein YbjT, contains NAD(P)-binding and DUF2867 domains	YbjT	CDS	yhfK	4.-.-.-	putative sugar epimerase YhfK	Unknown	Unknown	General Functional Prediction only	Other
BFNMCIJK_03756	COG0612	COG0612	R	Predicted Zn-dependent peptidase, M16 family	PqqL	CDS	3.4.24.-	putative zinc protease	hypothetical protein	K07263	pqqL; zinc protease [EC:3.4.24.-]	General Functional Prediction only	Other
BFNMCIJK_01108	COG0083	COG0083	E	Homoserine kinase	ThrB	CDS	thrB_1	2.7.1.39	Homoserine kinase	K00872	thrB; homoserine kinase [EC:2.7.1.39]	Amino Acid metabolis and transport	Amino Acids
BFNMCIJK_02634	COG2226	COG2226	H	Ubiquinone/menaquinone biosynthesis C-methylase UbiE/MenG	UbiE	CDS	hypothetical protein	hypothetical protein	hypothetical protein	Unknown	Unknown	Coenzyme metabolism	Coenzyme
BFNMCIJK_02801	COG2172	COG2172	T	Anti-sigma regulatory factor (Ser/Thr protein kinase)	RsbW	CDS	rsbW_2	2.7.11.1	Serine-protein kinase RsbW	K04757	rsbW; serine/threonine-protein kinase RsbW [EC:2.7.11.1]	Signal Transduction	Signalling
BFNMCIJK_03519	COG1186	COG1186	J	Protein chain release factor PrfB	PrfB	CDS	prfB	Peptide chain release factor 2	hypothetical protein	K02836	prfB; peptide chain release factor 2	Translation	Translation
BFNMCIJK_04101	COG2931	COG2931	Q	Ca2+-binding protein, RTX toxin-related	NA	CDS	ltxA_11	Leukotoxin	hypothetical protein	Unknown	Unknown	Secondary Structure	Structure
BFNMCIJK_01296	COG0394	COG0394	T	Protein-tyrosine-phosphatase	Wzb	CDS	yfkJ	3.1.3.48	Low molecular weight protein-tyrosine-phosphatase YfkJ	K25307	wzb, etp; low molecular weight protein-tyrosine phosphatase [EC:3.1.3.48]	Signal Transduction	Signalling
BFNMCIJK_01749	COG4942	COG4942	D	Septal ring factor EnvC, activator of murein hydrolases AmiA and AmiB	EnvC	CDS	hypothetical protein	hypothetical protein	hypothetical protein	Unknown	Unknown	Cell cycle control and mitosis	Cell
BFNMCIJK_02257	COG2226	COG2226	H	Ubiquinone/menaquinone biosynthesis C-methylase UbiE/MenG	UbiE	CDS	menG_2	2.1.1.163	Demethylmenaquinone methyltransferase	Unknown	Unknown	Coenzyme metabolism	Coenzyme
BFNMCIJK_03357	COG0393	COG0393	S	Uncharacterized pentameric protein YbjQ, UPF0145 family	YbjQ	CDS	hypothetical protein	hypothetical protein	hypothetical protein	Unknown	Unknown	Function Unknown	Other
BFNMCIJK_02846	COG0433	COG0433	L	Archaeal DNA helicase HerA or a related bacterial ATPase, contains HAS-barrel and ATPase domains	HerA	CDS	hypothetical protein	hypothetical protein	hypothetical protein	Unknown	Unknown	Replication and repair	DNA
BFNMCIJK_03077	COG0457	COG0457	R	Tetratricopeptide (TPR) repeat	TPR	CDS	hypothetical protein	hypothetical protein	hypothetical protein	Unknown	Unknown	General Functional Prediction only	Other
BFNMCIJK_03834	COG0662	COG0662	G	Mannose-6-phosphate isomerase, cupin superfamily	ManC	CDS	algA	Alginate biosynthesis protein AlgA	hypothetical protein	K01809	manA, MPI; mannose-6-phosphate isomerase [EC:5.3.1.8]	Carbohydrate metabolism and transport	Carbohydrates
BFNMCIJK_00091	COG1266	COG1266	O	Membrane protease YdiL, CAAX protease family	YdiL	CDS	hypothetical protein	hypothetical protein	hypothetical protein	K07052	K07052; CAAX protease family protein	Post-translational modification, protein turnover, chaperone functions	Translation
BFNMCIJK_02627	COG0714	COG0714	R	MoxR-like ATPase	MoxR	CDS	hypothetical protein	hypothetical protein	hypothetical protein	Unknown	Unknown	General Functional Prediction only	Other
BFNMCIJK_02894	COG1893	COG1893	H	Ketopantoate reductase	PanE	CDS	1.1.1.169	Putative 2-dehydropantoate 2-reductase	hypothetical protein	K00077	panE, apbA; 2-dehydropantoate 2-reductase [EC:1.1.1.169]	Coenzyme metabolism	Coenzyme
BFNMCIJK_00799	COG4639	COG4639	R	Predicted kinase	NA	CDS	hypothetical protein	hypothetical protein	hypothetical protein	Unknown	Unknown	General Functional Prediction only	Other
BFNMCIJK_01305	COG5464	COG5464	L	Recombination-promoting DNA endonuclease RpnC/YadD	RpnC	CDS	hypothetical protein	hypothetical protein	hypothetical protein	Unknown	Unknown	Replication and repair	DNA
BFNMCIJK_00455	COG0673	COG0673	R	Predicted dehydrogenase	MviM	CDS	pht4	1.-.-.-	Putative 4,5-dihydroxyphthalate dehydrogenase	Unknown	Unknown	General Functional Prediction only	Other
BFNMCIJK_01714	COG1432	COG1432	R	NYN domain, predicted PIN-related RNAse, tRNA/rRNA maturation	LabA	CDS	hypothetical protein	hypothetical protein	hypothetical protein	Unknown	Unknown	General Functional Prediction only	Other
BFNMCIJK_02848	COG0788	COG0788	F	Formyltetrahydrofolate hydrolase	PurU	CDS	purU	3.5.1.10	Formyltetrahydrofolate deformylase	K01433	purU; formyltetrahydrofolate deformylase [EC:3.5.1.10]	Nucleotide metabolism and transport	Nucleotides
BFNMCIJK_04015	COG2027	COG2027	M	D-alanyl-D-alanine carboxypeptidase	DacB	CDS	dacB_2	3.4.16.4	D-alanyl-D-alanine carboxypeptidase DacB	K07259	dacB; serine-type D-Ala-D-Ala carboxypeptidase/endopeptidase (penicillin-binding protein 4) [EC:3.4.16.4 3.4.21.-]	Cell wall/membrane/envelop biogenesis	Cell wall
BFNMCIJK_00444	COG0278	COG0278	O	Glutaredoxin-related protein	GrxD	CDS	grxD	Glutaredoxin 4	hypothetical protein	K07390	grxD, GLRX5; monothiol glutaredoxin	Post-translational modification, protein turnover, chaperone functions	Translation
BFNMCIJK_00460	COG3980	COG3980	M	Spore coat polysaccharide biosynthesis protein SpsG, predicted glycosyltransferase	SpsG	CDS	pseG	3.6.1.57	UDP-2,4-diacetamido-2,4,6-trideoxy-beta-L-altropyranose hydrolase	K15897	pseG; UDP-2,4-diacetamido-2,4,6-trideoxy-beta-L-altropyranose hydrolase [EC:3.6.1.57]	Cell wall/membrane/envelop biogenesis	Cell wall
BFNMCIJK_00540	COG2203;COG4251	COG2203	T	GAF domain	GAF	CDS	cph2_3	Phytochrome-like protein cph2	hypothetical protein	Unknown	Unknown	Signal Transduction	Signalling
BFNMCIJK_02105	COG0030	COG0030	J	16S rRNA A1518 and A1519 N6-dimethyltransferase RsmA/KsgA/DIM1 (may also have DNA glycosylase/AP lyase activity)	RsmA	CDS	rsmA_2	2.1.1.182	Ribosomal RNA small subunit methyltransferase A	K02528	ksgA; 16S rRNA (adenine1518-N6/adenine1519-N6)-dimethyltransferase [EC:2.1.1.182]	Translation	Translation
BFNMCIJK_03234	COG0824	COG0824	I	Acyl-CoA thioesterase FadM	FadM	CDS	ybgC	3.1.2.-	Acyl-CoA thioester hydrolase YbgC	K07107	ybgC; acyl-CoA thioester hydrolase [EC:3.1.2.-]	Lipid metabolism	Lipids
BFNMCIJK_04177	COG0169	COG0169	E	Shikimate 5-dehydrogenase	AroE	CDS	aroE	1.1.1.25	Shikimate dehydrogenase (NADP(+))	K00014	aroE; shikimate dehydrogenase [EC:1.1.1.25]	Amino Acid metabolis and transport	Amino Acids
BFNMCIJK_00190	COG0005	COG0005	F	Purine nucleoside phosphorylase	XapA	CDS	mtnP	2.4.2.28	S-methyl-5'-thioadenosine phosphorylase	K00772	mtaP, MTAP; 5'-methylthioadenosine phosphorylase [EC:2.4.2.28]	Nucleotide metabolism and transport	Nucleotides
BFNMCIJK_00706	COG1357	COG1357	S	Uncharacterized conserved protein YjbI, contains pentapeptide repeats	YjbI	CDS	hypothetical protein	hypothetical protein	hypothetical protein	Unknown	Unknown	Function Unknown	Other
BFNMCIJK_01163	COG4399	COG4399	S	Uncharacterized membrane protein YheB, UPF0754 family	YheB	CDS	hypothetical protein	hypothetical protein	hypothetical protein	Unknown	Unknown	Function Unknown	Other
BFNMCIJK_00448	COG1442	COG1442	M	Lipopolysaccharide biosynthesis protein, LPS:glycosyltransferase	RfaJ	CDS	gspA	General stress protein A	hypothetical protein	Unknown	Unknown	Cell wall/membrane/envelop biogenesis	Cell wall
BFNMCIJK_02406	COG0803	COG0803	P	ABC-type Zn uptake system ZnuABC, Zn-binding component ZnuA	ZnuA	CDS	znuA	High-affinity zinc uptake system binding-protein ZnuA	hypothetical protein	K09815	znuA; zinc transport system substrate-binding protein	Inorganic ion transport and metabolism	Transport
BFNMCIJK_02951	COG0809	COG0809	J	S-adenosylmethionine:tRNA-ribosyltransferase-isomerase (queuine synthetase)	QueA	CDS	queA	2.4.99.17	S-adenosylmethionine:tRNA ribosyltransferase-isomerase	K07568	queA; S-adenosylmethionine:tRNA ribosyltransferase-isomerase [EC:2.4.99.17]	Translation	Translation
BFNMCIJK_03032	COG4636	COG4636	R	Endonuclease, Uma2 family (restriction endonuclease fold)	Uma2	CDS	hypothetical protein	hypothetical protein	hypothetical protein	Unknown	Unknown	General Functional Prediction only	Other
BFNMCIJK_00239	COG0451	COG0451	M	Nucleoside-diphosphate-sugar epimerase	WcaG	CDS	gnu	5.1.3.26	N-acetyl-alpha-D-glucosaminyl-diphospho-ditrans,octacis-undecaprenol 4-epimerase	K00091	E1.1.1.219; dihydroflavonol-4-reductase [EC:1.1.1.219]	Cell wall/membrane/envelop biogenesis	Cell wall
BFNMCIJK_00417	COG0673	COG0673	R	Predicted dehydrogenase	MviM	CDS	ligC	1.1.1.312	4-carboxy-2-hydroxymuconate-6-semialdehyde dehydrogenase	K00214	BLVRA, bvdR; biliverdin reductase [EC:1.3.1.24]	General Functional Prediction only	Other
BFNMCIJK_00977	COG0687	COG0687	E	Spermidine/putrescine-binding periplasmic protein	PotD	CDS	potD_1	Spermidine/putrescine-binding periplasmic protein	hypothetical protein	K02055	ABC.SP.S; putative spermidine/putrescine transport system substrate-binding protein	Amino Acid metabolis and transport	Amino Acids
BFNMCIJK_02601	COG0229	COG0229	O	Peptide methionine sulfoxide reductase MsrB	MsrB	CDS	msrB	1.8.4.12	Peptide methionine sulfoxide reductase MsrB	K07305	msrB; peptide-methionine (R)-S-oxide reductase [EC:1.8.4.12]	Post-translational modification, protein turnover, chaperone functions	Translation
BFNMCIJK_03175	COG2205	COG2205	T	K+-sensing histidine kinase KdpD	KdpD	CDS	sasA	2.7.13.3	Adaptive-response sensory-kinase SasA	K08479	sasA; two-component system, OmpR family, clock-associated histidine kinase SasA [EC:2.7.13.3]	Signal Transduction	Signalling
BFNMCIJK_04126	COG1826	COG1826	U	Twin-arginine protein secretion pathway components TatA and TatB	TatA	CDS	tatAd	Sec-independent protein translocase protein TatAd	hypothetical protein	K03116	tatA; sec-independent protein translocase protein TatA	Intracellular trafficing and secretion	Transport
BFNMCIJK_02029	COG0642;COG0784;COG0745	COG0642	T	Signal transduction histidine kinase	BaeS	CDS	arcB_3	2.7.13.3	Aerobic respiration control sensor protein ArcB	Unknown	Unknown	Signal Transduction	Signalling
BFNMCIJK_02872	COG2226	COG2226	H	Ubiquinone/menaquinone biosynthesis C-methylase UbiE/MenG	UbiE	CDS	ubiG_4	2.1.1.222	Ubiquinone biosynthesis O-methyltransferase	Unknown	Unknown	Coenzyme metabolism	Coenzyme
BFNMCIJK_03497	COG0589	COG0589	T	Nucleotide-binding universal stress protein, UspA family	UspA	CDS	Putative universal stress protein	hypothetical protein	hypothetical protein	Unknown	Unknown	Signal Transduction	Signalling
BFNMCIJK_04125	COG0193	COG0193	J	Peptidyl-tRNA hydrolase	Pth	CDS	pth	3.1.1.29	Peptidyl-tRNA hydrolase	K01056	PTH1, pth, spoVC; peptidyl-tRNA hydrolase, PTH1 family [EC:3.1.1.29]	Translation	Translation
BFNMCIJK_02725	COG3599	COG3599	D	Cell division septum initiation protein DivIVA, interacts with FtsZ and MinD	DivIVA	CDS	hypothetical protein	hypothetical protein	hypothetical protein	Unknown	Unknown	Cell cycle control and mitosis	Cell
BFNMCIJK_02905	COG1214	COG1214	J	tRNA A37 threonylcarbamoyladenosine modification protein TsaB	TsaB	CDS	tsaB	tRNA threonylcarbamoyladenosine biosynthesis protein TsaB	hypothetical protein	Unknown	Unknown	Translation	Translation
BFNMCIJK_01691	COG4371	COG4371	S	Uncharacterized membrane protein	NA	CDS	hypothetical protein	hypothetical protein	hypothetical protein	Unknown	Unknown	Function Unknown	Other
BFNMCIJK_02874	COG0739	COG0739	M	Murein DD-endopeptidase MepM and murein hydrolase activator NlpD, contains LysM domain	NlpD	CDS	mepM_4	3.4.24.-	Murein DD-endopeptidase MepM	Unknown	Unknown	Cell wall/membrane/envelop biogenesis	Cell wall
BFNMCIJK_02915	COG1215	COG1215	N	Glycosyltransferase, catalytic subunit of cellulose synthase and poly-beta-1,6-N-acetylglucosamine synthase	BcsA	CDS	2.4.1.336	Beta-monoglucosyldiacylglycerol synthase	hypothetical protein	K19003	mgdA; 1,2-diacylglycerol 3-beta-glucosyltransferase [EC:2.4.1.336]	Cell motility	Motility
BFNMCIJK_02937	COG5708	COG5708	C	Photosystem I reaction center subunit IX, PsaJ	PsaJ	CDS	psaJ	Photosystem I reaction center subunit IX	hypothetical protein	K02697	psaJ; photosystem I subunit IX	Energy production and conversion	Energy
BFNMCIJK_03406	COG0515	COG0515	T	Serine/threonine protein kinase	SPS1	CDS	stkP_4	2.7.11.1	Serine/threonine-protein kinase StkP	Unknown	Unknown	Signal Transduction	Signalling
BFNMCIJK_03877	COG0579	COG0579	G	L-2-hydroxyglutarate oxidase LhgO	LhgO	CDS	lhgO	1.1.3.15	L-2-hydroxyglutarate oxidase LhgO	K00111	glpA, glpD; glycerol-3-phosphate dehydrogenase [EC:1.1.5.3]	Carbohydrate metabolism and transport	Carbohydrates
BFNMCIJK_02497	COG1281	COG1281	O	Redox-regulated molecular chaperone, HSP33 family	HslO	CDS	hslO	33 kDa chaperonin	hypothetical protein	K04083	hslO; molecular chaperone Hsp33	Post-translational modification, protein turnover, chaperone functions	Translation
BFNMCIJK_01612	COG4636	COG4636	R	Endonuclease, Uma2 family (restriction endonuclease fold)	Uma2	CDS	hypothetical protein	hypothetical protein	hypothetical protein	Unknown	Unknown	General Functional Prediction only	Other
BFNMCIJK_00009	COG0583	COG0583	K	DNA-binding transcriptional regulator, LysR family	LysR	CDS	cmpR_1	HTH-type transcriptional activator CmpR	hypothetical protein	K21703	cbbR, cmpR, ndhR; LysR family transcriptional regulator, low CO2-responsive transcriptional regulator	Transcription	Transcription
BFNMCIJK_00366	COG0668	COG0668	M	Small-conductance mechanosensitive channel	MscS	CDS	mscS_1	Small-conductance mechanosensitive channel	hypothetical protein	K03442	mscS; small conductance mechanosensitive channel	Cell wall/membrane/envelop biogenesis	Cell wall
BFNMCIJK_00899	COG4636	COG4636	R	Endonuclease, Uma2 family (restriction endonuclease fold)	Uma2	CDS	hypothetical protein	hypothetical protein	hypothetical protein	Unknown	Unknown	General Functional Prediction only	Other
BFNMCIJK_01725	COG0163	COG0163	H	Flavin prenyltransferase UbiX	UbiX	CDS	ubiX	2.5.1.129	Flavin prenyltransferase UbiX	K03186	ubiX, bsdB, PAD1; flavin prenyltransferase [EC:2.5.1.129]	Coenzyme metabolism	Coenzyme
BFNMCIJK_02663	COG1882	COG1882	C	Pyruvate-formate lyase	PflD	CDS	pflB	2.3.1.54	Formate acetyltransferase	K00656	E2.3.1.54, pflD; formate C-acetyltransferase [EC:2.3.1.54]	Energy production and conversion	Energy
BFNMCIJK_00265	COG0806	COG0806	J	Ribosomal 30S subunit maturation factor RimM, required for 16S rRNA processing	RimM	CDS	rimM	Ribosome maturation factor RimM	hypothetical protein	K02860	rimM; 16S rRNA processing protein RimM	Translation	Translation
BFNMCIJK_03217	COG1473	COG1473	R	Metal-dependent amidase/aminoacylase/carboxypeptidase	AbgB	CDS	yxeP_2	3.-.-.-	putative hydrolase YxeP	Unknown	Unknown	General Functional Prediction only	Other
BFNMCIJK_03533	COG1397	COG1397	O	ADP-ribosylglycohydrolase	DraG	CDS	draG	3.2.2.24	ADP-ribosyl-[dinitrogen reductase] glycohydrolase	Unknown	Unknown	Post-translational modification, protein turnover, chaperone functions	Translation
BFNMCIJK_00149	COG2203;COG0515;COG4191;COG3899	COG2203	T	GAF domain	GAF	CDS	prkC_2	2.7.11.1	Serine/threonine-protein kinase PrkC	Unknown	Unknown	Signal Transduction	Signalling
BFNMCIJK_00717	COG1900	COG1900	E	Sulfur incorporation enzyme MA1821 (anaerobic homocysteine biosynthesis), HcyBio/DUF39 family	HcyBio	CDS	hypothetical protein	hypothetical protein	hypothetical protein	K23975	E2.8.1.16; L-aspartate semialdehyde sulfurtransferase [EC:2.8.1.16]	Amino Acid metabolis and transport	Amino Acids
BFNMCIJK_02238	COG0452	COG0452	H	Phosphopantothenoylcysteine synthetase/decarboxylase CoaBC	CoaBC	CDS	coaBC	Coenzyme A biosynthesis bifunctional protein CoaBC	hypothetical protein	K13038	coaBC, dfp; phosphopantothenoylcysteine decarboxylase / phosphopantothenate---cysteine ligase [EC:4.1.1.36 6.3.2.5]	Coenzyme metabolism	Coenzyme
BFNMCIJK_03801	COG1994	COG1994	O	Zn-dependent protease (includes sporulation protein SpoIVFB)	SpoIVFB	CDS	rip3_2	Putative zinc metalloprotease Rip3	hypothetical protein	Unknown	Unknown	Post-translational modification, protein turnover, chaperone functions	Translation
BFNMCIJK_03886	COG0860	COG0860	M	N-acetylmuramoyl-L-alanine amidase	AmiC	CDS	hypothetical protein	hypothetical protein	hypothetical protein	Unknown	Unknown	Cell wall/membrane/envelop biogenesis	Cell wall
BFNMCIJK_00040	COG4191	COG4191	T	Signal transduction histidine kinase regulating C4-dicarboxylate transport system	NA	CDS	walR_1	Transcriptional regulatory protein WalR	hypothetical protein	Unknown	Unknown	Signal Transduction	Signalling
BFNMCIJK_00700	COG0463	COG0463	M	Glycosyltransferase involved in cell wall bisynthesis	WcaA	CDS	2.4.1.54	Undecaprenyl-phosphate mannosyltransferase	hypothetical protein	Unknown	Unknown	Cell wall/membrane/envelop biogenesis	Cell wall
BFNMCIJK_01449	COG4861	COG4861	S	Uncharacterized conserved protein	NA	CDS	hypothetical protein	hypothetical protein	hypothetical protein	Unknown	Unknown	Function Unknown	Other
BFNMCIJK_01916	COG5738	COG5738	C	Photosystem II cytochrome c550, PsbV	PsbV	CDS	psbV2	Cytochrome c-550-like protein	hypothetical protein	K02720	psbV; photosystem II cytochrome c550	Energy production and conversion	Energy
BFNMCIJK_02612	COG5001;COG2202;COG0745	COG5001	T	Cyclic di-GMP metabolism protein, combines GGDEF and EAL domains with a 6TM membrane domain	NA	CDS	putative signaling protein	hypothetical protein	hypothetical protein	Unknown	Unknown	Signal Transduction	Signalling
BFNMCIJK_00405	COG0469;COG3848	COG0469	G	Pyruvate kinase	PykF	CDS	pyk_1	2.7.1.40	Pyruvate kinase	K00873	PK, pyk; pyruvate kinase [EC:2.7.1.40]	Carbohydrate metabolism and transport	Carbohydrates
BFNMCIJK_00467	COG5464	COG5464	L	Recombination-promoting DNA endonuclease RpnC/YadD	RpnC	CDS	hypothetical protein	hypothetical protein	hypothetical protein	Unknown	Unknown	Replication and repair	DNA
BFNMCIJK_02812	COG0305	COG0305	L	Replicative DNA helicase	DnaB	CDS	dnaB	3.6.4.12	Replicative DNA helicase	K02314	dnaB; replicative DNA helicase [EC:5.6.2.3]	Replication and repair	DNA
BFNMCIJK_03870	COG0835	COG0835	T	Chemotaxis signal transduction protein CheW	CheW	CDS	hypothetical protein	hypothetical protein	hypothetical protein	K03408	cheW; purine-binding chemotaxis protein CheW	Signal Transduction	Signalling
BFNMCIJK_04173	COG0236;COG1020;COG3319	COG0236	I	Acyl carrier protein	AcpP	CDS	dhbF	Dimodular nonribosomal peptide synthase	hypothetical protein	Unknown	Unknown	Lipid metabolism	Lipids
BFNMCIJK_00934	COG2262	COG2262	J	50S ribosomal subunit-associated GTPase HflX	HflX	CDS	hflX	GTPase HflX	hypothetical protein	K03665	hflX; GTPase	Translation	Translation
BFNMCIJK_00990	COG0284	COG0284	F	Orotidine-5'-phosphate decarboxylase	PyrF	CDS	pyrF	4.1.1.23	Orotidine 5'-phosphate decarboxylase	K01591	pyrF; orotidine-5'-phosphate decarboxylase [EC:4.1.1.23]	Nucleotide metabolism and transport	Nucleotides
BFNMCIJK_03055	COG1539	COG1539	H	Dihydroneopterin aldolase	FolB	CDS	folB	4.1.2.25	Dihydroneopterin aldolase	K01633	folB; 7,8-dihydroneopterin aldolase/epimerase/oxygenase [EC:4.1.2.25 5.1.99.8 1.13.11.81]	Coenzyme metabolism	Coenzyme
BFNMCIJK_03597	COG0784	COG0784	T	CheY-like REC (receiver) domain, includes chemotaxis protein CheY and sporulation regulator Spo0F	CheY	CDS	divK_3	Polar-differentiation response regulator DivK	hypothetical protein	K11443	divK; two-component system, cell cycle response regulator DivK	Signal Transduction	Signalling
BFNMCIJK_00440	COG3769	COG3769	G	Mannosyl-3-phosphoglycerate phosphatase YedP/MpgP, HAD superfamily	YedP	CDS	gpgP	3.1.3.70	Glucosyl-3-phosphoglycerate/mannosyl-3-phosphoglycerate phosphatase	K07026	E3.1.3.70; mannosyl-3-phosphoglycerate phosphatase [EC:3.1.3.70]	Carbohydrate metabolism and transport	Carbohydrates
BFNMCIJK_01170	COG2319	COG2319	R	WD40 repeat	WD40	CDS	bamB	Outer membrane protein assembly factor BamB	hypothetical protein	Unknown	Unknown	General Functional Prediction only	Other
BFNMCIJK_01621	COG0631	COG0631	T	Serine/threonine protein phosphatase PrpC	PTC1	CDS	stp_3	3.1.3.16	Serine/threonine phosphatase stp	Unknown	Unknown	Signal Transduction	Signalling
BFNMCIJK_02032	COG2307	COG2307	S	Uncharacterized conserved protein, Alpha-E superfamily	Alpha-E	CDS	hypothetical protein	hypothetical protein	hypothetical protein	Unknown	Unknown	Function Unknown	Other
BFNMCIJK_03402	COG0515	COG0515	T	Serine/threonine protein kinase	SPS1	CDS	stkP_2	2.7.11.1	Serine/threonine-protein kinase StkP	Unknown	Unknown	Signal Transduction	Signalling
BFNMCIJK_03916	COG2239	COG2239	P	Mg/Co/Ni transporter MgtE (contains CBS domain)	MgtE	CDS	Magnesium transporter MgtE	hypothetical protein	hypothetical protein	K06213	mgtE; magnesium transporter	Inorganic ion transport and metabolism	Transport
BFNMCIJK_02302	COG0457;COG0859;COG4783;COG3063	COG0457	R	Tetratricopeptide (TPR) repeat	TPR	CDS	hypothetical protein	hypothetical protein	hypothetical protein	K13472	raxST; sulfotransferase	General Functional Prediction only	Other
BFNMCIJK_00401	COG1159;COG3597	COG1159	J	GTPase Era, involved in 16S rRNA processing	Era	CDS	hypothetical protein	hypothetical protein	hypothetical protein	Unknown	Unknown	Translation	Translation
BFNMCIJK_01286	COG0625	COG0625	O	Glutathione S-transferase	GstA	CDS	hypothetical protein	hypothetical protein	hypothetical protein	K00799	GST, gst; glutathione S-transferase [EC:2.5.1.18]	Post-translational modification, protein turnover, chaperone functions	Translation
BFNMCIJK_01986	COG5752	COG5752	T	Signaling protein combining a Ser/Thr protein kinase domain and the GUN4/Ycf53 porphyrin-binding domain	K-ycf53	CDS	spkB_7	2.7.11.1	Serine/threonine-protein kinase B	Unknown	Unknown	Signal Transduction	Signalling
BFNMCIJK_02569	COG1234	COG1234	J	Ribonuclease BN, tRNA processing enzyme	ElaC	CDS	rnz	3.1.26.11	Ribonuclease Z	K00784	rnz; ribonuclease Z [EC:3.1.26.11]	Translation	Translation
BFNMCIJK_00732	COG0325	COG0325	H	Pyridoxal 5'-phosphate homeostasis protein YggS, UPF0001 family	YggS	CDS	hypothetical protein	hypothetical protein	hypothetical protein	K06997	yggS, PROSC; PLP dependent protein	Coenzyme metabolism	Coenzyme
BFNMCIJK_00741	COG4663	COG4663	Q	TRAP-type mannitol/chloroaromatic compound transport system, periplasmic component	FcbT1	CDS	Monocarboxylate 2-oxoacid-binding periplasmic protein	hypothetical protein	hypothetical protein	Unknown	Unknown	Secondary Structure	Structure
BFNMCIJK_03339	COG2041	COG2041	C	Molybdopterin-dependent catalytic subunit of periplasmic DMSO/TMAO and protein-methionine-sulfoxide reductases	MsrP	CDS	msrP	1.8.5.-	Protein-methionine-sulfoxide reductase catalytic subunit MsrP	K07147	msrP; methionine sulfoxide reductase catalytic subunit [EC:1.8.-.-]	Energy production and conversion	Energy
BFNMCIJK_04130	COG5688	COG5688	C	Phycocyanin/phycoerythrin beta chain, CpcB/CpeB	CpcB	CDS	cpeB	C-phycoerythrin class 1 subunit beta	hypothetical protein	K05377	cpeB, mpeB; phycoerythrin beta chain	Energy production and conversion	Energy
BFNMCIJK_04169	COG0346	COG0346	Q	Catechol 2,3-dioxygenase or related enzyme, vicinal oxygen chelate (VOC) family	GloA	CDS	gloA	4.4.1.5	Lactoylglutathione lyase	K01759	GLO1, gloA; lactoylglutathione lyase [EC:4.4.1.5]	Secondary Structure	Structure
BFNMCIJK_02869	COG2226	COG2226	H	Ubiquinone/menaquinone biosynthesis C-methylase UbiE/MenG	UbiE	CDS	hypothetical protein	hypothetical protein	hypothetical protein	Unknown	Unknown	Coenzyme metabolism	Coenzyme
BFNMCIJK_02871	COG1134	COG1134	G	ABC-type polysaccharide/polyol phosphate transport system, ATPase component	TagH	CDS	tagH	3.6.3.40	Teichoic acids export ATP-binding protein TagH	K09691	wzt, rbfB; lipopolysaccharide transport system ATP-binding protein	Carbohydrate metabolism and transport	Carbohydrates
BFNMCIJK_03435	COG4637	COG4637	R	Predicted ATPase	NA	CDS	hypothetical protein	hypothetical protein	hypothetical protein	Unknown	Unknown	General Functional Prediction only	Other
BFNMCIJK_03846	COG4221	COG4221	C	NADP-dependent 3-hydroxy acid dehydrogenase YdfG	YdfG	CDS	ydfG_1	1.1.1.381	NADP-dependent 3-hydroxy acid dehydrogenase YdfG	K16066	ydfG; 3-hydroxy acid dehydrogenase / malonic semialdehyde reductase [EC:1.1.1.381 1.1.1.-]	Energy production and conversion	Energy
BFNMCIJK_01192	COG4980	COG4980	R	Gas vesicle protein YhaH	GvpP	CDS	hypothetical protein	hypothetical protein	hypothetical protein	Unknown	Unknown	General Functional Prediction only	Other
BFNMCIJK_02540	COG1972	COG1972	F	Nucleoside permease NupC	NupC	CDS	nupX	Putative nucleoside permease NupX	hypothetical protein	K03317	TC.CNT; concentrative nucleoside transporter, CNT family	Nucleotide metabolism and transport	Nucleotides
BFNMCIJK_01684	COG0515	COG0515	T	Serine/threonine protein kinase	SPS1	CDS	spkC_5	2.7.11.1	Serine/threonine-protein kinase C	Unknown	Unknown	Signal Transduction	Signalling
BFNMCIJK_02775	COG4106	COG4106	C	Trans-aconitate methyltransferase	Tam	CDS	couO_1	2.1.1.-	C-methyltransferase CouO	K15256	cmoA; tRNA (cmo5U34)-methyltransferase [EC:2.1.1.-]	Energy production and conversion	Energy
BFNMCIJK_03086	COG1249	COG1249	C	Dihydrolipoamide dehydrogenase (E3) component of pyruvate/2-oxoglutarate dehydrogenase complex or glutathione oxidoreductase	Lpd	CDS	merA_2	1.16.1.1	Mercuric reductase	Unknown	Unknown	Energy production and conversion	Energy
BFNMCIJK_00998	COG0721	COG0721	J	Asp-tRNAAsn/Glu-tRNAGln amidotransferase C subunit	GatC	CDS	gatC	6.3.5.-	Glutamyl-tRNA(Gln) amidotransferase subunit C	K02435	gatC, GATC; aspartyl-tRNA(Asn)/glutamyl-tRNA(Gln) amidotransferase subunit C [EC:6.3.5.6 6.3.5.7]	Translation	Translation
BFNMCIJK_01404	COG0357	COG0357	J	16S rRNA G527 N7-methylase RsmG (former glucose-inhibited division protein B)	RsmG	CDS	rsmG	2.1.1.-	Ribosomal RNA small subunit methyltransferase G	K03501	gidB, rsmG; 16S rRNA (guanine527-N7)-methyltransferase [EC:2.1.1.170]	Translation	Translation
BFNMCIJK_01976	COG3950	COG3950	R	Predicted ATP-binding protein involved in virulence	NA	CDS	hypothetical protein	hypothetical protein	hypothetical protein	Unknown	Unknown	General Functional Prediction only	Other
BFNMCIJK_02194	COG4243	COG4243	R	Vitamin K epoxide reductase (VKOR) family protein, predicted involvement in disulfide bond formation	NA	CDS	1.1.4.-	Vitamin K epoxide reductase	hypothetical protein	Unknown	Unknown	General Functional Prediction only	Other
BFNMCIJK_02726	COG0669	COG0669	H	Phosphopantetheine adenylyltransferase	CoaD	CDS	coaD	2.7.7.3	Phosphopantetheine adenylyltransferase	K00954	E2.7.7.3A, coaD, kdtB; pantetheine-phosphate adenylyltransferase [EC:2.7.7.3]	Coenzyme metabolism	Coenzyme
BFNMCIJK_02935	COG0533	COG0533	J	tRNA A37 threonylcarbamoyltransferase TsaD	TsaD	CDS	tsaD	2.3.1.234	tRNA N6-adenosine threonylcarbamoyltransferase	K01409	KAE1, tsaD, QRI7; N6-L-threonylcarbamoyladenine synthase [EC:2.3.1.234]	Translation	Translation
BFNMCIJK_03206	COG0275	COG0275	J	16S rRNA C1402 N4-methylase RsmH	RmsH	CDS	rsmH	2.1.1.199	Ribosomal RNA small subunit methyltransferase H	K03438	mraW, rsmH; 16S rRNA (cytosine1402-N4)-methyltransferase [EC:2.1.1.199]	Translation	Translation
BFNMCIJK_04097	COG0703	COG0703	E	Shikimate kinase	AroK	CDS	aroK	2.7.1.71	Shikimate kinase	K00891	aroK, aroL; shikimate kinase [EC:2.7.1.71]	Amino Acid metabolis and transport	Amino Acids
BFNMCIJK_00424	COG1225	COG1225	O	Peroxiredoxin	Bcp	CDS	bcp_1	1.11.1.15	Putative peroxiredoxin bcp	K03564	BCP, PRXQ, DOT5; thioredoxin-dependent peroxiredoxin [EC:1.11.1.24]	Post-translational modification, protein turnover, chaperone functions	Translation
BFNMCIJK_00971	COG2226	COG2226	H	Ubiquinone/menaquinone biosynthesis C-methylase UbiE/MenG	UbiE	CDS	ycgJ_2	2.1.1.-	putative methyltransferase YcgJ	Unknown	Unknown	Coenzyme metabolism	Coenzyme
BFNMCIJK_02003	COG1357;COG0251	COG1357	S	Uncharacterized conserved protein YjbI, contains pentapeptide repeats	YjbI	CDS	yabJ	3.5.99.10	2-iminobutanoate/2-iminopropanoate deaminase	K09022	ridA, tdcF, RIDA; 2-iminobutanoate/2-iminopropanoate deaminase [EC:3.5.99.10]	Function Unknown	Other
BFNMCIJK_03626	COG0291	COG0291	J	Ribosomal protein L35	RpmI	CDS	rpmI	50S ribosomal protein L35	hypothetical protein	K02916	RP-L35, MRPL35, rpmI; large subunit ribosomal protein L35	Translation	Translation
BFNMCIJK_03257	COG0438	COG0438	M	Glycosyltransferase involved in cell wall bisynthesis	RfaB	CDS	2.4.1.11	Glycogen synthase	hypothetical protein	K03867	BGLUT; UDP-glucose:tetrahydrobiopterin glucosyltransferase [EC:2.4.1.-]	Cell wall/membrane/envelop biogenesis	Cell wall
BFNMCIJK_00589	COG0352	COG0352	H	Thiamine monophosphate synthase	ThiE	CDS	hypothetical protein	hypothetical protein	hypothetical protein	Unknown	Unknown	Coenzyme metabolism	Coenzyme
BFNMCIJK_01827	COG1225	COG1225	O	Peroxiredoxin	Bcp	CDS	bcp_3	1.11.1.15	Putative peroxiredoxin	Unknown	Unknown	Post-translational modification, protein turnover, chaperone functions	Translation
BFNMCIJK_03041	COG0177	COG0177	L	Endonuclease III	Nth	CDS	nth	4.2.99.18	Endonuclease III	K10773	NTH; endonuclease III [EC:4.2.99.18]	Replication and repair	DNA
BFNMCIJK_03045	COG0840	COG0840	T	Methyl-accepting chemotaxis protein (MCP)	Tar	CDS	mcp4_2	Methyl-accepting chemotaxis protein 4	hypothetical protein	Unknown	Unknown	Signal Transduction	Signalling
BFNMCIJK_03938	COG0784	COG0784	T	CheY-like REC (receiver) domain, includes chemotaxis protein CheY and sporulation regulator Spo0F	CheY	CDS	walR_7	Transcriptional regulatory protein WalR	hypothetical protein	K11522	pixG; two-component system, chemotaxis family, response regulator PixG	Signal Transduction	Signalling
BFNMCIJK_02522	COG4956	COG4956	R	Uncharacterized conserved protein YacL, contains PIN and TRAM domains	NA	CDS	yacL	3.1.-.-	putative PIN and TRAM-domain containing protein YacL	Unknown	Unknown	General Functional Prediction only	Other
BFNMCIJK_00560	COG0404	COG0404	E	Glycine cleavage system protein T (aminomethyltransferase)	GcvT	CDS	gcvT	2.1.2.10	Aminomethyltransferase	K00605	gcvT, AMT; aminomethyltransferase [EC:2.1.2.10]	Amino Acid metabolis and transport	Amino Acids
BFNMCIJK_00727	COG0482	COG0482	J	tRNA U34 2-thiouridine synthase MnmA/TrmU, contains the PP-loop ATPase domain	MnmA	CDS	mnmA	2.8.1.13	tRNA-specific 2-thiouridylase MnmA	K00566	mnmA, trmU; tRNA-uridine 2-sulfurtransferase [EC:2.8.1.13]	Translation	Translation
BFNMCIJK_01446	COG1088	COG1088	M	dTDP-D-glucose 4,6-dehydratase	RfbB	CDS	rffG	4.2.1.46	dTDP-glucose 4,6-dehydratase 2	K01710	rfbB, rmlB, rffG; dTDP-glucose 4,6-dehydratase [EC:4.2.1.46]	Cell wall/membrane/envelop biogenesis	Cell wall
BFNMCIJK_01804	COG1007	COG1007	C	NADH:ubiquinone oxidoreductase subunit 2 (chain N)	NuoN	CDS	nuoN	1.6.5.11	NADH-quinone oxidoreductase subunit N	K05573	ndhB; NAD(P)H-quinone oxidoreductase subunit 2 [EC:7.1.1.2]	Energy production and conversion	Energy
BFNMCIJK_00762	COG4990	COG4990	R	Predicted cysteine peptidase, C39 family	YvpB	CDS	hypothetical protein	hypothetical protein	hypothetical protein	Unknown	Unknown	General Functional Prediction only	Other
BFNMCIJK_01526	COG0025	COG0025	P	NhaP-type Na+/H+ or K+/H+ antiporter	NhaP	CDS	nhaP	K(+)/H(+) antiporter NhaP	hypothetical protein	K23994	SLC9B1_2; solute carrier family 9B (sodium/hydrogen exchanger), member 1/2	Inorganic ion transport and metabolism	Transport
BFNMCIJK_02119	COG2204	COG2204	T	DNA-binding transcriptional response regulator, NtrC family, contains REC, AAA-type ATPase, and a Fis-type DNA-binding domains	AtoC	CDS	hypothetical protein	hypothetical protein	hypothetical protein	Unknown	Unknown	Signal Transduction	Signalling
BFNMCIJK_02926	COG2203;COG3899;COG0515;COG2202;COG3706	COG2203	T	GAF domain	GAF	CDS	cyaA_3	4.6.1.1	Adenylate cyclase 1	Unknown	Unknown	Signal Transduction	Signalling
BFNMCIJK_04016	COG0486	COG0486	J	tRNA U34 5-carboxymethylaminomethyl modifying GTPase MnmE/TrmE	MnmE	CDS	mnmE	3.6.-.-	tRNA modification GTPase MnmE	K03650	mnmE, trmE, MSS1; tRNA modification GTPase [EC:3.6.-.-]	Translation	Translation
BFNMCIJK_00783	COG0523	COG0523	R	Zinc metallochaperone YeiR/ZagA and related GTPases, G3E family	YejR	CDS	yciC_1	Putative metal chaperone YciC	hypothetical protein	Unknown	Unknown	General Functional Prediction only	Other
BFNMCIJK_00963	COG0832	COG0832	E	Urease beta subunit	UreB	CDS	ureB1	3.5.1.5	Urease subunit beta 1	K01429	ureB; urease subunit beta [EC:3.5.1.5]	Amino Acid metabolis and transport	Amino Acids
BFNMCIJK_03343	COG0546	COG0546	C	Phosphoglycolate phosphatase, HAD superfamily	Gph	CDS	gph_2	3.1.3.18	Phosphoglycolate phosphatase	Unknown	Unknown	Energy production and conversion	Energy
BFNMCIJK_00945	COG0118	COG0118	E	Imidazoleglycerol phosphate synthase glutamine amidotransferase subunit HisH	HisH	CDS	hisH	2.4.2.-	Imidazole glycerol phosphate synthase subunit HisH	K02501	hisH; imidazole glycerol-phosphate synthase subunit HisH [EC:4.3.2.10]	Amino Acid metabolis and transport	Amino Acids
BFNMCIJK_00946	COG0007;COG1587	COG0007	H	Uroporphyrinogen-III methylase (siroheme synthase)	CysG	CDS	nasF	2.1.1.107	Uroporphyrinogen-III C-methyltransferase	K13542	cobA-hemD; uroporphyrinogen III methyltransferase / synthase [EC:2.1.1.107 4.2.1.75]	Coenzyme metabolism	Coenzyme
BFNMCIJK_02863	COG4636	COG4636	R	Endonuclease, Uma2 family (restriction endonuclease fold)	Uma2	CDS	hypothetical protein	hypothetical protein	hypothetical protein	Unknown	Unknown	General Functional Prediction only	Other
BFNMCIJK_04011	COG2062	COG2062	T	Phosphohistidine phosphatase SixA	SixA	CDS	sixA	3.1.3.-	Phosphohistidine phosphatase SixA	K08296	sixA; phosphohistidine phosphatase [EC:3.1.3.-]	Signal Transduction	Signalling
BFNMCIJK_00282	COG2211	COG2211	G	Na+/melibiose symporter or related transporter	MelB	CDS	hypothetical protein	hypothetical protein	hypothetical protein	K08226	pucC; MFS transporter, BCD family, chlorophyll transporter	Carbohydrate metabolism and transport	Carbohydrates
BFNMCIJK_00468	COG5464	COG5464	L	Recombination-promoting DNA endonuclease RpnC/YadD	RpnC	CDS	hypothetical protein	hypothetical protein	hypothetical protein	Unknown	Unknown	Replication and repair	DNA
BFNMCIJK_01096	COG0664	COG0664	T	cAMP-binding domain of CRP or a regulatory subunit of cAMP-dependent protein kinases	Crp	CDS	anr	Transcriptional activator protein Anr	hypothetical protein	K21563	dnr; CRP/FNR family transcriptional regulator, dissimilatory nitrate respiration regulator	Signal Transduction	Signalling
BFNMCIJK_02843	COG0328	COG0328	L	Ribonuclease HI	RnhA	CDS	rnhA	3.1.26.4	Ribonuclease HI	K03469	rnhA, RNASEH1; ribonuclease HI [EC:3.1.26.4]	Replication and repair	DNA
BFNMCIJK_03808	COG0020	COG0020	I	Undecaprenyl pyrophosphate synthase	UppS	CDS	uppS	2.5.1.31	Ditrans,polycis-undecaprenyl-diphosphate synthase ((2E,6E)-farnesyl-diphosphate specific)	K00806	uppS; undecaprenyl diphosphate synthase [EC:2.5.1.31]	Lipid metabolism	Lipids
BFNMCIJK_04156	COG1259	COG1259	R	Bifunctional DNase/RNase	NA	CDS	hypothetical protein	hypothetical protein	hypothetical protein	K08999	K08999; uncharacterized protein	General Functional Prediction only	Other
BFNMCIJK_01201	COG0840	COG0840	T	Methyl-accepting chemotaxis protein (MCP)	Tar	CDS	mcpB_1	Methyl-accepting chemotaxis protein McpB	hypothetical protein	K02660	pilJ; twitching motility protein PilJ	Signal Transduction	Signalling
BFNMCIJK_01391	COG1923	COG1923	T	sRNA-binding regulator protein Hfq	Hfq	CDS	hypothetical protein	hypothetical protein	hypothetical protein	Unknown	Unknown	Signal Transduction	Signalling
BFNMCIJK_02305	COG0383	COG0383	G	Alpha-mannosidase	MngB	CDS	mngB	3.2.1.170	Mannosylglycerate hydrolase	K01191	MAN2C1; alpha-mannosidase [EC:3.2.1.24]	Carbohydrate metabolism and transport	Carbohydrates
BFNMCIJK_00530	COG0412	COG0412	Q	Dienelactone hydrolase	DLH	CDS	clcD	3.1.1.45	Carboxymethylenebutenolidase	K01061	E3.1.1.45; carboxymethylenebutenolidase [EC:3.1.1.45]	Secondary Structure	Structure
BFNMCIJK_01020	COG2114;COG4252	COG2114	T	Adenylate cyclase, class 3	AcyC	CDS	cyaA_1	4.6.1.1	Adenylate cyclase 1	K01768	E4.6.1.1; adenylate cyclase [EC:4.6.1.1]	Signal Transduction	Signalling
BFNMCIJK_01095	COG0642;COG0784	COG0642	T	Signal transduction histidine kinase	BaeS	CDS	rpfC_2	2.7.13.3	Sensory/regulatory protein RpfC	Unknown	Unknown	Signal Transduction	Signalling
BFNMCIJK_01162	COG2226	COG2226	H	Ubiquinone/menaquinone biosynthesis C-methylase UbiE/MenG	UbiE	CDS	menG_1	2.1.1.163	Demethylmenaquinone methyltransferase	K23095	MENG, menG; demethylphylloquinol methyltransferase [EC:2.1.1.329]	Coenzyme metabolism	Coenzyme
BFNMCIJK_01942	COG4336	COG4336	S	Uncharacterized conserved protein YcsI, UPF0317/DUF1446 family	YcsI	CDS	hypothetical protein	hypothetical protein	hypothetical protein	Unknown	Unknown	Function Unknown	Other
BFNMCIJK_00392	COG0694	COG0694	O	Fe-S cluster biogenesis protein NfuA, 4Fe-4S-binding domain	NifU	CDS	nfuA	Fe/S biogenesis protein NfuA	hypothetical protein	Unknown	Unknown	Post-translational modification, protein turnover, chaperone functions	Translation
BFNMCIJK_00957	COG5464	COG5464	L	Recombination-promoting DNA endonuclease RpnC/YadD	RpnC	CDS	hypothetical protein	hypothetical protein	hypothetical protein	Unknown	Unknown	Replication and repair	DNA
BFNMCIJK_01274	COG0179	COG0179	Q	2-keto-4-pentenoate hydratase/2-oxohepta-3-ene-1,7-dioic acid hydratase (catechol pathway)	YcgM	CDS	4.3.2.3	Ureidoglycolate lyase	hypothetical protein	Unknown	Unknown	Secondary Structure	Structure
BFNMCIJK_01876	COG0204	COG0204	I	1-acyl-sn-glycerol-3-phosphate acyltransferase	PlsC	CDS	hypothetical protein	hypothetical protein	hypothetical protein	Unknown	Unknown	Lipid metabolism	Lipids
BFNMCIJK_02100	COG1028	COG1028	I	NAD(P)-dependent dehydrogenase, short-chain alcohol dehydrogenase family	FabG	CDS	bacC	1.1.1.385	Dihydroanticapsin 7-dehydrogenase	Unknown	Unknown	Lipid metabolism	Lipids
BFNMCIJK_03143	COG0707	COG0707	M	UDP-N-acetylglucosamine:LPS N-acetylglucosamine transferase	MurG	CDS	murG	2.4.1.227	UDP-N-acetylglucosamine--N-acetylmuramyl-(pentapeptide) pyrophosphoryl-undecaprenol N-acetylglucosamine transferase	K02563	murG; UDP-N-acetylglucosamine--N-acetylmuramyl-(pentapeptide) pyrophosphoryl-undecaprenol N-acetylglucosamine transferase [EC:2.4.1.227]	Cell wall/membrane/envelop biogenesis	Cell wall
BFNMCIJK_03240	COG1492	COG1492	H	Cobyric acid synthase	CobQ	CDS	cobQ_2	Cobyric acid synthase	hypothetical protein	K02232	cobQ, cbiP; adenosylcobyric acid synthase [EC:6.3.5.10]	Coenzyme metabolism	Coenzyme
BFNMCIJK_03315	COG0265	COG0265	O	Periplasmic serine protease, S1-C subfamily, contain C-terminal PDZ domain	DegQ	CDS	hypothetical protein	hypothetical protein	hypothetical protein	Unknown	Unknown	Post-translational modification, protein turnover, chaperone functions	Translation
BFNMCIJK_02330	COG5743	COG5743	C	Photosystem I light harvesting complex protein, LHCA5/LHCA6/HLI5/Ycf17 family	LHCA5	CDS	hypothetical protein	hypothetical protein	hypothetical protein	Unknown	Unknown	Energy production and conversion	Energy
BFNMCIJK_00593	COG0433	COG0433	L	Archaeal DNA helicase HerA or a related bacterial ATPase, contains HAS-barrel and ATPase domains	HerA	CDS	hypothetical protein	hypothetical protein	hypothetical protein	Unknown	Unknown	Replication and repair	DNA
BFNMCIJK_00803	COG1137	COG1137	M	ABC-type lipopolysaccharide export system, ATPase component	LptB	CDS	lptB	3.6.3.-	Lipopolysaccharide export system ATP-binding protein LptB	K06861	lptB; lipopolysaccharide export system ATP-binding protein [EC:7.5.2.5]	Cell wall/membrane/envelop biogenesis	Cell wall
BFNMCIJK_00992	COG0406	COG0406	G	Broad specificity phosphatase PhoE	PhoE	CDS	hypothetical protein	hypothetical protein	hypothetical protein	Unknown	Unknown	Carbohydrate metabolism and transport	Carbohydrates
BFNMCIJK_01022	COG5690	COG5690	C	Phycocyanobilin lyase CpeS/CpcS (= Ycf58)	Ycf58	CDS	cpcS_1	4.-.-.-	Chromophore lyase CpcS/CpeS	Unknown	Unknown	Energy production and conversion	Energy
BFNMCIJK_01823	COG5474	COG5474	C	NAD(P)H dehydrogenase cyanobacteria/chloroplast-specific assembly factor CRR6	CRR6	CDS	hypothetical protein	hypothetical protein	hypothetical protein	Unknown	Unknown	Energy production and conversion	Energy
BFNMCIJK_03383	COG0752	COG0752	J	Glycyl-tRNA synthetase, alpha subunit	GlyQ	CDS	glyQ_2	6.1.1.14	Glycine--tRNA ligase alpha subunit	K01878	glyQ; glycyl-tRNA synthetase alpha chain [EC:6.1.1.14]	Translation	Translation
BFNMCIJK_00343	COG0763	COG0763	M	Lipid A disaccharide synthetase	LpxB	CDS	lpxB_1	2.4.1.182	Lipid-A-disaccharide synthase	K00748	lpxB; lipid-A-disaccharide synthase [EC:2.4.1.182]	Cell wall/membrane/envelop biogenesis	Cell wall
BFNMCIJK_00352	COG0366	COG0366	G	Glycosidase/amylase (phosphorylase)	AmyA	CDS	2.4.1.329	Sucrose 6(F)-phosphate phosphorylase	hypothetical protein	K00690	E2.4.1.7; sucrose phosphorylase [EC:2.4.1.7]	Carbohydrate metabolism and transport	Carbohydrates
BFNMCIJK_00416	COG0714	COG0714	R	MoxR-like ATPase	MoxR	CDS	ravA	3.6.3.-	ATPase RavA	K03924	moxR; MoxR-like ATPase [EC:3.6.3.-]	General Functional Prediction only	Other
BFNMCIJK_01868	COG4636	COG4636	R	Endonuclease, Uma2 family (restriction endonuclease fold)	Uma2	CDS	hypothetical protein	hypothetical protein	hypothetical protein	Unknown	Unknown	General Functional Prediction only	Other
BFNMCIJK_02027	COG0226	COG0226	P	ABC-type phosphate transport system, periplasmic component	PstS	CDS	pstS	Phosphate-binding protein PstS	hypothetical protein	K02040	pstS; phosphate transport system substrate-binding protein	Inorganic ion transport and metabolism	Transport
BFNMCIJK_02202	COG2099	COG2099	H	Precorrin-6x reductase	CobK	CDS	cobK	1.3.1.54	Precorrin-6A reductase	K05895	cobK-cbiJ; precorrin-6A/cobalt-precorrin-6A reductase [EC:1.3.1.54 1.3.1.106]	Coenzyme metabolism	Coenzyme
BFNMCIJK_00013	COG2335	COG2335	R	Uncaracterized surface protein containing fasciclin (FAS1) repeats	FAS1	CDS	Immunogenic protein MPB70	hypothetical protein	hypothetical protein	Unknown	Unknown	General Functional Prediction only	Other
BFNMCIJK_00677	COG4641	COG4641	D	Spore maturation protein CgeB	NA	CDS	hypothetical protein	hypothetical protein	hypothetical protein	Unknown	Unknown	Cell cycle control and mitosis	Cell
BFNMCIJK_02239	COG4251	COG4251	T	Bacteriophytochrome (light-regulated signal transduction histidine kinase)	NA	CDS	cph1_2	2.7.13.3	Phytochrome-like protein cph1	K11354	cph1; two-component system, chemotaxis family, sensor kinase Cph1 [EC:2.7.13.3]	Signal Transduction	Signalling
BFNMCIJK_02254	COG0690	COG0690	U	Preprotein translocase subunit SecE	SecE	CDS	secE	Protein translocase subunit SecE	hypothetical protein	K03073	secE; preprotein translocase subunit SecE	Intracellular trafficing and secretion	Transport
BFNMCIJK_02147	COG1502	COG1502	I	Phosphatidylserine/phosphatidylglycerophosphate/cardiolipin synthase	Cls	CDS	pld	3.1.4.4	Phospholipase D	Unknown	Unknown	Lipid metabolism	Lipids
BFNMCIJK_01206	COG0571	COG0571	K	dsRNA-specific ribonuclease	Rnc	CDS	rnc_1	3.1.26.3	Ribonuclease 3	K03685	rnc, DROSHA, RNT1; ribonuclease III [EC:3.1.26.3]	Transcription	Transcription
BFNMCIJK_03954	COG3189	COG3189	S	Uncharacterized conserved protein YeaO, DUF488 family	YeaO	CDS	hypothetical protein	hypothetical protein	hypothetical protein	Unknown	Unknown	Function Unknown	Other
BFNMCIJK_00598	COG5760	COG5760	C	Cyanobacterial/red algae cytochrome b6f complex subunit PetP (= Ycf86), DUF2862 (PF11061) family	PetP	CDS	hypothetical protein	hypothetical protein	hypothetical protein	Unknown	Unknown	Energy production and conversion	Energy
BFNMCIJK_01314	COG0379	COG0379	H	Quinolinate synthase	NadA	CDS	nadA	2.5.1.72	Quinolinate synthase A	K03517	nadA; quinolinate synthase [EC:2.5.1.72]	Coenzyme metabolism	Coenzyme
BFNMCIJK_01555	COG0811	COG0811	U	Biopolymer transport protein ExbB/TolQ	TolQ	CDS	exbB_2	Biopolymer transport protein ExbB	hypothetical protein	K03561	exbB; biopolymer transport protein ExbB	Intracellular trafficing and secretion	Transport
BFNMCIJK_02106	COG0367	COG0367	E	Asparagine synthetase B (glutamine-hydrolyzing)	AsnB	CDS	asnB	6.3.5.4	Asparagine synthetase B [glutamine-hydrolyzing]	K01953	asnB, ASNS; asparagine synthase (glutamine-hydrolysing) [EC:6.3.5.4]	Amino Acid metabolis and transport	Amino Acids
BFNMCIJK_02363	COG2203;COG5002	COG2203	T	GAF domain	GAF	CDS	walK_2	2.7.13.3	Sensor protein kinase WalK	Unknown	Unknown	Signal Transduction	Signalling
BFNMCIJK_02081	COG0343	COG0343	J	Queuine/archaeosine tRNA-ribosyltransferase	Tgt	CDS	tgt	2.4.2.29	Queuine tRNA-ribosyltransferase	K00773	tgt; queuine tRNA-ribosyltransferase [EC:2.4.2.29]	Translation	Translation
BFNMCIJK_02825	COG0781;COG0144	COG0781	K	Transcription antitermination protein NusB	NusB	CDS	rsmB	2.1.1.176	Ribosomal RNA small subunit methyltransferase B	K03500	rsmB, sun; 16S rRNA (cytosine967-C5)-methyltransferase [EC:2.1.1.176]	Transcription	Transcription
BFNMCIJK_03524	COG0341	COG0341	U	Preprotein translocase subunit SecF	SecF	CDS	hypothetical protein	hypothetical protein	hypothetical protein	K03074	secF; preprotein translocase subunit SecF	Intracellular trafficing and secretion	Transport
BFNMCIJK_03829	COG3184	COG3184	S	Uncharacterized conserved protein, contains DUF2059 domain	NA	CDS	hypothetical protein	hypothetical protein	hypothetical protein	Unknown	Unknown	Function Unknown	Other
BFNMCIJK_00372	COG0296	COG0296	G	1,4-alpha-glucan branching enzyme	GlgB	CDS	hypothetical protein	hypothetical protein	hypothetical protein	Unknown	Unknown	Carbohydrate metabolism and transport	Carbohydrates
BFNMCIJK_01974	COG4301	COG4301	R	Uncharacterized protein, contains predicted SAM-dependent methyltransferase domain	NA	CDS	egtD	2.1.1.44	Histidine N-alpha-methyltransferase	K18911	egtD; L-histidine Nalpha-methyltransferase [EC:2.1.1.44]	General Functional Prediction only	Other
BFNMCIJK_01147	COG0524	COG0524	G	Sugar or nucleoside kinase, ribokinase family	RbsK	CDS	scrK	2.7.1.4	Fructokinase	K00847	E2.7.1.4, scrK; fructokinase [EC:2.7.1.4]	Carbohydrate metabolism and transport	Carbohydrates
BFNMCIJK_02079	COG1160	COG1160	J	Double Era-like domain GTPase Der	Der	CDS	der_2	GTPase Der	hypothetical protein	K03595	era, ERAL1; GTPase	Translation	Translation
BFNMCIJK_02138	COG0791	COG0791	M	Cell wall-associated hydrolase, NlpC_P60 family	NlpC	CDS	iap	3.4.-.-	putative endopeptidase p60	Unknown	Unknown	Cell wall/membrane/envelop biogenesis	Cell wall
BFNMCIJK_03210	COG0117;COG1985	COG0117	H	Riboflavin biosynthesis protein RibD, pyrimidine deaminase domain	RibD1	CDS	ribD	Riboflavin biosynthesis protein RibD	hypothetical protein	K11752	ribD; diaminohydroxyphosphoribosylaminopyrimidine deaminase / 5-amino-6-(5-phosphoribosylamino)uracil reductase [EC:3.5.4.26 1.1.1.193]	Coenzyme metabolism	Coenzyme
BFNMCIJK_03590	COG2203;COG0642	COG2203	T	GAF domain	GAF	CDS	divJ_2	2.7.13.3	Histidine protein kinase DivJ	Unknown	Unknown	Signal Transduction	Signalling
BFNMCIJK_00812	COG4177	COG4177	E	ABC-type branched-chain amino acid transport system, permease component	LivM	CDS	hypothetical protein	hypothetical protein	hypothetical protein	K11961	urtC; urea transport system permease protein	Amino Acid metabolis and transport	Amino Acids
BFNMCIJK_01716	COG0204	COG0204	I	1-acyl-sn-glycerol-3-phosphate acyltransferase	PlsC	CDS	hypothetical protein	hypothetical protein	hypothetical protein	Unknown	Unknown	Lipid metabolism	Lipids
BFNMCIJK_01972	COG1051	COG1051	F	ADP-ribose pyrophosphatase YjhB, NUDIX family	YjhB	CDS	nudC	3.6.1.22	NADH pyrophosphatase	Unknown	Unknown	Nucleotide metabolism and transport	Nucleotides
BFNMCIJK_02977	COG0819	COG0819	H	Aminopyrimidine aminohydrolase TenA (thiamine salvage pathway)	TenA	CDS	tenA_2	3.5.99.2	Aminopyrimidine aminohydrolase	K20896	TENA_E; formylaminopyrimidine deformylase / aminopyrimidine aminohydrolase [EC:3.5.1.- 3.5.99.-]	Coenzyme metabolism	Coenzyme
BFNMCIJK_03188	COG0695	COG0695	O	Glutaredoxin	GrxC	CDS	hypothetical protein	hypothetical protein	hypothetical protein	Unknown	Unknown	Post-translational modification, protein turnover, chaperone functions	Translation
BFNMCIJK_00737	COG0568	COG0568	K	DNA-directed RNA polymerase, sigma subunit (sigma70/sigma32)	RpoD	CDS	sigA2_1	RNA polymerase sigma factor SigA2	hypothetical protein	K03087	rpoS; RNA polymerase nonessential primary-like sigma factor	Transcription	Transcription
BFNMCIJK_01076	COG0546	COG0546	C	Phosphoglycolate phosphatase, HAD superfamily	Gph	CDS	ppaX	3.6.1.1	Pyrophosphatase PpaX	K01091	gph; phosphoglycolate phosphatase [EC:3.1.3.18]	Energy production and conversion	Energy
BFNMCIJK_02205	COG2082	COG2082	H	Precorrin-8X methylmutase CbiC/CobH	CobH	CDS	cobH	5.4.99.61	Precorrin-8X methylmutase	K06042	cobH-cbiC; precorrin-8X/cobalt-precorrin-8 methylmutase [EC:5.4.99.61 5.4.99.60]	Coenzyme metabolism	Coenzyme
BFNMCIJK_03685	COG1514	COG1514	J	RNA 2',3'-cyclic phosphodiesterase (2'-5' RNA ligase)	ThpR	CDS	thpR	3.1.4.-	RNA 2',3'-cyclic phosphodiesterase	Unknown	Unknown	Translation	Translation
BFNMCIJK_03762	COG0835	COG0835	T	Chemotaxis signal transduction protein CheW	CheW	CDS	cheW	Chemotaxis protein CheW	hypothetical protein	K03408	cheW; purine-binding chemotaxis protein CheW	Signal Transduction	Signalling
BFNMCIJK_00942	COG3565	COG3565	R	Predicted dioxygenase of extradiol dioxygenase family	NA	CDS	hypothetical protein	hypothetical protein	hypothetical protein	K06991	K06991; uncharacterized protein	General Functional Prediction only	Other
BFNMCIJK_01511	COG0636	COG0636	C	FoF1-type ATP synthase, membrane subunit c/Archaeal/vacuolar-type H+-ATPase, subunit K	AtpE	CDS	atpE	ATP synthase subunit c	hypothetical protein	K02110	ATPF0C, atpE; F-type H+-transporting ATPase subunit c	Energy production and conversion	Energy
BFNMCIJK_01617	COG1994	COG1994	O	Zn-dependent protease (includes sporulation protein SpoIVFB)	SpoIVFB	CDS	rip3_1	Putative zinc metalloprotease Rip3	hypothetical protein	Unknown	Unknown	Post-translational modification, protein turnover, chaperone functions	Translation
BFNMCIJK_02121	COG0013	COG0013	J	Alanyl-tRNA synthetase	AlaS	CDS	alaS_2	6.1.1.7	Alanine--tRNA ligase	K01872	AARS, alaS; alanyl-tRNA synthetase [EC:6.1.1.7]	Translation	Translation
BFNMCIJK_03751	COG2931	COG2931	Q	Ca2+-binding protein, RTX toxin-related	NA	CDS	ltxA_10	Leukotoxin	hypothetical protein	Unknown	Unknown	Secondary Structure	Structure
BFNMCIJK_04163	COG4401	COG4401	E	Chorismate mutase AroH	AroH	CDS	aroH	5.4.99.5	Chorismate mutase AroH	K06208	aroH; chorismate mutase [EC:5.4.99.5]	Amino Acid metabolis and transport	Amino Acids
BFNMCIJK_01840	COG0419	COG0419	L	DNA repair exonuclease SbcCD ATPase subunit	SbcC	CDS	hypothetical protein	hypothetical protein	hypothetical protein	Unknown	Unknown	Replication and repair	DNA
BFNMCIJK_02583	COG0589	COG0589	T	Nucleotide-binding universal stress protein, UspA family	UspA	CDS	Putative universal stress protein	hypothetical protein	hypothetical protein	Unknown	Unknown	Signal Transduction	Signalling
BFNMCIJK_03352	COG1316	COG1316	M	Anionic cell wall polymer biosynthesis enzyme TagV/TagU, LytR-Cps2A-Psr (LCP) family (peptidoglycan teichoic acid transferase)	Cps2a	CDS	msrR	Regulatory protein MsrR	hypothetical protein	K01005	tagT_U_V; polyisoprenyl-teichoic acid--peptidoglycan teichoic acid transferase [EC:2.7.8.-]	Cell wall/membrane/envelop biogenesis	Cell wall
BFNMCIJK_04148	COG1215	COG1215	N	Glycosyltransferase, catalytic subunit of cellulose synthase and poly-beta-1,6-N-acetylglucosamine synthase	BcsA	CDS	mftF	2.-.-.-	Putative mycofactocin biosynthesis glycosyltransferase MftF	Unknown	Unknown	Cell motility	Motility
BFNMCIJK_00439	COG0515;COG2319	COG0515	T	Serine/threonine protein kinase	SPS1	CDS	spkB_2	2.7.11.1	Serine/threonine-protein kinase B	Unknown	Unknown	Signal Transduction	Signalling
BFNMCIJK_00643	COG1225	COG1225	O	Peroxiredoxin	Bcp	CDS	resA_1	Thiol-disulfide oxidoreductase ResA	hypothetical protein	Unknown	Unknown	Post-translational modification, protein turnover, chaperone functions	Translation
BFNMCIJK_00802	COG1934	COG1934	M	Lipopolysaccharide export system protein LptA	LptA	CDS	lptA	Lipopolysaccharide export system protein LptA	hypothetical protein	K09774	lptA; lipopolysaccharide export system protein LptA	Cell wall/membrane/envelop biogenesis	Cell wall
BFNMCIJK_02166	COG1034	COG1034	C	NADH dehydrogenase/NADH:ubiquinone oxidoreductase 75 kD subunit (chain G)	NuoG	CDS	hoxU	1.12.1.2	NAD-reducing hydrogenase HoxS subunit gamma	K05588	hoxU; bidirectional [NiFe] hydrogenase diaphorase subunit [EC:7.1.1.2]	Energy production and conversion	Energy
BFNMCIJK_00964	COG0831	COG0831	E	Urease gamma subunit	UreA	CDS	ureA	3.5.1.5	Urease subunit gamma	K01430	ureA; urease subunit gamma [EC:3.5.1.5]	Amino Acid metabolis and transport	Amino Acids
BFNMCIJK_02712	COG1473	COG1473	R	Metal-dependent amidase/aminoacylase/carboxypeptidase	AbgB	CDS	yxeP_1	3.-.-.-	putative hydrolase YxeP	Unknown	Unknown	General Functional Prediction only	Other
BFNMCIJK_00431	COG0526	COG0526	O	Thiol-disulfide isomerase or thioredoxin	TrxA	CDS	trxA_1	Thioredoxin 1	hypothetical protein	Unknown	Unknown	Post-translational modification, protein turnover, chaperone functions	Translation
BFNMCIJK_00434	COG5765	COG5765	C	Uncharacterized cyanobacterial/chloroplast stress-induced protein Ycf35, DUF1257 domain	Ycf35	CDS	hypothetical protein	hypothetical protein	hypothetical protein	Unknown	Unknown	Energy production and conversion	Energy
BFNMCIJK_01239	COG0438	COG0438	M	Glycosyltransferase involved in cell wall bisynthesis	RfaB	CDS	hypothetical protein	hypothetical protein	hypothetical protein	Unknown	Unknown	Cell wall/membrane/envelop biogenesis	Cell wall
BFNMCIJK_03812	COG1741	COG1741	R	Redox-sensitive bicupin YhaK, pirin superfamily	YhaK	CDS	yhhW	1.13.11.24	Quercetin 2,3-dioxygenase	K06911	PIR; quercetin 2,3-dioxygenase [EC:1.13.11.24]	General Functional Prediction only	Other
BFNMCIJK_03403	COG1262;COG0515	COG1262	O	Formylglycine-generating enzyme, required for sulfatase activity, contains SUMF1/FGE domain	YfmG	CDS	stkP_3	2.7.11.1	Serine/threonine-protein kinase StkP	Unknown	Unknown	Post-translational modification, protein turnover, chaperone functions	Translation
BFNMCIJK_03674	COG0637	COG0637	G	Beta-phosphoglucomutase, HAD superfamily	YcjU	CDS	yvdM_1	5.4.2.6	Beta-phosphoglucomutase	K10231	kojP; kojibiose phosphorylase [EC:2.4.1.230]	Carbohydrate metabolism and transport	Carbohydrates
BFNMCIJK_00635	COG2327	COG2327	M	Polysaccharide pyruvyl transferase family protein WcaK (colanic acid biosynthesis)	WcaK	CDS	hypothetical protein	hypothetical protein	hypothetical protein	Unknown	Unknown	Cell wall/membrane/envelop biogenesis	Cell wall
BFNMCIJK_01748	COG0130	COG0130	J	tRNA U55 pseudouridine synthase TruB, may also work on U342 of tmRNA	TruB	CDS	truB	5.4.99.25	tRNA pseudouridine synthase B	K03177	truB, PUS4, TRUB1; tRNA pseudouridine55 synthase [EC:5.4.99.25]	Translation	Translation
BFNMCIJK_03237	COG0633	COG0633	C	Ferredoxin	Fdx	CDS	fdx5	2Fe-2S ferredoxin-5	hypothetical protein	Unknown	Unknown	Energy production and conversion	Energy
BFNMCIJK_00689	COG1985	COG1985	H	Pyrimidine reductase, riboflavin biosynthesis	RibD	CDS	ribD2	1.1.1.302	2,5-diamino-6-ribosylamino-4(3H)-pyrimidinone 5'-phosphate reductase	Unknown	Unknown	Coenzyme metabolism	Coenzyme
BFNMCIJK_00936	COG0131	COG0131	E	Imidazoleglycerol phosphate dehydratase HisB	HisB2	CDS	hisB	Histidine biosynthesis bifunctional protein HisB	hypothetical protein	K01693	hisB; imidazoleglycerol-phosphate dehydratase [EC:4.2.1.19]	Amino Acid metabolis and transport	Amino Acids
BFNMCIJK_01837	COG0689	COG0689	J	Ribonuclease PH	Rph	CDS	rph	2.7.7.56	Ribonuclease PH	K00989	rph; ribonuclease PH [EC:2.7.7.56]	Translation	Translation
BFNMCIJK_02769	COG4360	COG4360	F	ATP adenylyltransferase (5',5'''-P-1,P-4-tetraphosphate phosphorylase II)	APA2	CDS	hypothetical protein	hypothetical protein	hypothetical protein	K00988	APA1_2; sulfate adenylyltransferase (ADP) / ATP adenylyltransferase [EC:2.7.7.5 2.7.7.53]	Nucleotide metabolism and transport	Nucleotides
BFNMCIJK_03878	COG1995	COG1995	H	4-hydroxy-L-threonine phosphate dehydrogenase PdxA	PdxA	CDS	pdxA	1.1.1.262	4-hydroxythreonine-4-phosphate dehydrogenase	Unknown	Unknown	Coenzyme metabolism	Coenzyme
BFNMCIJK_00567	COG0515	COG0515	T	Serine/threonine protein kinase	SPS1	CDS	spkC_3	2.7.11.1	Serine/threonine-protein kinase C	Unknown	Unknown	Signal Transduction	Signalling
BFNMCIJK_00627	COG1773	COG1773	P	Flavorubredoxin	NorV	CDS	Rubredoxin	hypothetical protein	hypothetical protein	Unknown	Unknown	Inorganic ion transport and metabolism	Transport
BFNMCIJK_03882	COG0061	COG0061	H	NAD kinase	NadK	CDS	nadK_2	2.7.1.23	NAD kinase	K00858	ppnK, NADK; NAD+ kinase [EC:2.7.1.23]	Coenzyme metabolism	Coenzyme
BFNMCIJK_04074	COG2227	COG2227	H	2-polyprenyl-3-methyl-5-hydroxy-6-metoxy-1,4-benzoquinol methylase	UbiG	CDS	ubiG_7	2.1.1.222	Ubiquinone biosynthesis O-methyltransferase	Unknown	Unknown	Coenzyme metabolism	Coenzyme
BFNMCIJK_00356	COG2226	COG2226	H	Ubiquinone/menaquinone biosynthesis C-methylase UbiE/MenG	UbiE	CDS	ubiE_1	2.1.1.163	Ubiquinone/menaquinone biosynthesis C-methyltransferase UbiE	Unknown	Unknown	Coenzyme metabolism	Coenzyme
BFNMCIJK_00512	COG3839	COG3839	G	ABC-type sugar transport system, ATPase component MalK	MalK	CDS	ugpC	3.6.3.20	sn-glycerol-3-phosphate import ATP-binding protein UgpC	K10112	msmX, msmK, malK, sugC, ggtA, msiK; multiple sugar transport system ATP-binding protein [EC:7.5.2.-]	Carbohydrate metabolism and transport	Carbohydrates
BFNMCIJK_03823	COG0285	COG0285	H	Folylpolyglutamate synthase/Dihydropteroate synthase	FolC	CDS	fpgS	6.3.2.17	Folylpolyglutamate synthase	K11754	folC; dihydrofolate synthase / folylpolyglutamate synthase [EC:6.3.2.12 6.3.2.17]	Coenzyme metabolism	Coenzyme
BFNMCIJK_03960	COG5778	COG5778	C	Photosystem II assembly factor PAM68, DUF3464 (PF11947) domain	Pam68	CDS	hypothetical protein	hypothetical protein	hypothetical protein	Unknown	Unknown	Energy production and conversion	Energy
BFNMCIJK_02190	COG5783	COG5783	C	Chloroplast senescence-associated protein CSAP, DUF1997 (PF09366) domain	CSAP	CDS	hypothetical protein	hypothetical protein	hypothetical protein	Unknown	Unknown	Energy production and conversion	Energy
BFNMCIJK_03232	COG0320	COG0320	H	Lipoate synthase	LipA	CDS	lipA	2.8.1.8	Lipoyl synthase	K03644	lipA, LIAS, LIP1, LIP5; lipoyl synthase [EC:2.8.1.8]	Coenzyme metabolism	Coenzyme
BFNMCIJK_01482	COG2371	COG2371	O	Urease accessory protein UreE	UreE	CDS	ureE	Urease accessory protein UreE	hypothetical protein	K03187	ureE; urease accessory protein	Post-translational modification, protein turnover, chaperone functions	Translation
BFNMCIJK_01556	COG2114;COG4252	COG2114	T	Adenylate cyclase, class 3	AcyC	CDS	cyaA_2	4.6.1.1	Adenylate cyclase 1	K01768	E4.6.1.1; adenylate cyclase [EC:4.6.1.1]	Signal Transduction	Signalling
BFNMCIJK_04155	COG0307	COG0307	H	Riboflavin synthase alpha chain	RibC	CDS	ribE	2.5.1.9	Riboflavin synthase	K00793	ribE, RIB5; riboflavin synthase [EC:2.5.1.9]	Coenzyme metabolism	Coenzyme
BFNMCIJK_01412	COG0643;COG0784	COG0643	T	Chemotaxis protein histidine kinase CheA	CheA	CDS	cph2_10	Phytochrome-like protein cph2	hypothetical protein	Unknown	Unknown	Signal Transduction	Signalling
BFNMCIJK_01650	COG5464	COG5464	L	Recombination-promoting DNA endonuclease RpnC/YadD	RpnC	CDS	hypothetical protein	hypothetical protein	hypothetical protein	Unknown	Unknown	Replication and repair	DNA
BFNMCIJK_02813	COG4636	COG4636	R	Endonuclease, Uma2 family (restriction endonuclease fold)	Uma2	CDS	hypothetical protein	hypothetical protein	hypothetical protein	Unknown	Unknown	General Functional Prediction only	Other
BFNMCIJK_03819	COG3001	COG3001	G	Fructosamine-3-kinase	FN3K	CDS	hypothetical protein	hypothetical protein	hypothetical protein	Unknown	Unknown	Carbohydrate metabolism and transport	Carbohydrates
BFNMCIJK_00047	COG3672	COG3672	O	Predicted transglutaminase-like protein	NA	CDS	hypothetical protein	hypothetical protein	hypothetical protein	Unknown	Unknown	Post-translational modification, protein turnover, chaperone functions	Translation
BFNMCIJK_00415	COG0196	COG0196	H	FAD synthase	RibF	CDS	ribF	Riboflavin biosynthesis protein RibF	hypothetical protein	K11753	ribF; riboflavin kinase / FMN adenylyltransferase [EC:2.7.1.26 2.7.7.2]	Coenzyme metabolism	Coenzyme
BFNMCIJK_00529	COG0720	COG0720	H	6-pyruvoyl-tetrahydropterin synthase	QueD	CDS	queD_1	4.1.2.50	6-carboxy-5,6,7,8-tetrahydropterin synthase	K01737	queD, ptpS, PTS; 6-pyruvoyltetrahydropterin/6-carboxytetrahydropterin synthase [EC:4.2.3.12 4.1.2.50]	Coenzyme metabolism	Coenzyme
BFNMCIJK_01307	COG1595	COG1595	K	DNA-directed RNA polymerase specialized sigma subunit, sigma24 family	RpoE	CDS	hypothetical protein	hypothetical protein	hypothetical protein	Unknown	Unknown	Transcription	Transcription
BFNMCIJK_02378	COG2202;COG4191	COG2202	T	PAS domain	PAS	CDS	dctB_2	2.7.13.3	C4-dicarboxylate transport sensor protein DctB	Unknown	Unknown	Signal Transduction	Signalling
BFNMCIJK_00685	COG0668	COG0668	M	Small-conductance mechanosensitive channel	MscS	CDS	mscS_2	Small-conductance mechanosensitive channel	hypothetical protein	Unknown	Unknown	Cell wall/membrane/envelop biogenesis	Cell wall
BFNMCIJK_03306	COG0820	COG0820	J	Adenine C2-methylase RlmN of 23S rRNA A2503 and tRNA A37	RlmN	CDS	rlmN	2.1.1.192	putative dual-specificity RNA methyltransferase RlmN	K06941	rlmN; 23S rRNA (adenine2503-C2)-methyltransferase [EC:2.1.1.192]	Translation	Translation
BFNMCIJK_04108	COG0041	COG0041	F	Phosphoribosylcarboxyaminoimidazole (NCAIR) mutase	PurE	CDS	purE_2	5.4.99.18	N5-carboxyaminoimidazole ribonucleotide mutase	K01588	purE; 5-(carboxyamino)imidazole ribonucleotide mutase [EC:5.4.99.18]	Nucleotide metabolism and transport	Nucleotides
BFNMCIJK_02280	COG0642	COG0642	T	Signal transduction histidine kinase	BaeS	CDS	pleC_2	2.7.13.3	Non-motile and phage-resistance protein	Unknown	Unknown	Signal Transduction	Signalling
BFNMCIJK_02482	COG0101	COG0101	J	tRNA U38,U39,U40 pseudouridine synthase TruA	TruA	CDS	truA	5.4.99.12	tRNA pseudouridine synthase A	K06173	truA, PUS1; tRNA pseudouridine38-40 synthase [EC:5.4.99.12]	Translation	Translation
BFNMCIJK_02528	COG0631	COG0631	T	Serine/threonine protein phosphatase PrpC	PTC1	CDS	hypothetical protein	hypothetical protein	hypothetical protein	Unknown	Unknown	Signal Transduction	Signalling
BFNMCIJK_02998	COG4636	COG4636	R	Endonuclease, Uma2 family (restriction endonuclease fold)	Uma2	CDS	hypothetical protein	hypothetical protein	hypothetical protein	Unknown	Unknown	General Functional Prediction only	Other
BFNMCIJK_03391	COG5775	COG5775	C	Thylakoid membrane protein DAC/CCR2, involved in assembly of b6/f complex and response to cold stress, DUF3007 (PF11460) family	Ccr2	CDS	hypothetical protein	hypothetical protein	hypothetical protein	Unknown	Unknown	Energy production and conversion	Energy
BFNMCIJK_04086	COG4251;COG4191	COG4251	T	Bacteriophytochrome (light-regulated signal transduction histidine kinase)	NA	CDS	cckA_12	Sensor kinase CckA	hypothetical protein	Unknown	Unknown	Signal Transduction	Signalling
BFNMCIJK_04176	COG2954	COG2954	R	CYTH domain, found in class IV adenylate cyclase and various triphosphatases	CYTH	CDS	3.6.1.25	Inorganic triphosphatase	hypothetical protein	K01768	E4.6.1.1; adenylate cyclase [EC:4.6.1.1]	General Functional Prediction only	Other
BFNMCIJK_00127	COG2203;COG0515;COG4191;COG3899	COG2203	T	GAF domain	GAF	CDS	prkC_1	2.7.11.1	Serine/threonine-protein kinase PrkC	Unknown	Unknown	Signal Transduction	Signalling
BFNMCIJK_01587	COG0382	COG0382	H	4-hydroxybenzoate polyprenyltransferase	UbiA	CDS	2.5.1.115	Homogentisate phytyltransferase	hypothetical protein	K04040	chlG, bchG; chlorophyll/bacteriochlorophyll a synthase [EC:2.5.1.62 2.5.1.133]	Coenzyme metabolism	Coenzyme
BFNMCIJK_02844	COG0294	COG0294	H	Dihydropteroate synthase	FolP	CDS	folP	2.5.1.15	Dihydropteroate synthase	K00796	folP; dihydropteroate synthase [EC:2.5.1.15]	Coenzyme metabolism	Coenzyme
BFNMCIJK_03580	COG0665	COG0665	E	Glycine/D-amino acid oxidase (deaminating)	DadA	CDS	thiO	1.4.3.19	Glycine oxidase	Unknown	Unknown	Amino Acid metabolis and transport	Amino Acids
BFNMCIJK_01688	COG0642;COG0784	COG0642	T	Signal transduction histidine kinase	BaeS	CDS	arcB_2	2.7.13.3	Aerobic respiration control sensor protein ArcB	Unknown	Unknown	Signal Transduction	Signalling
BFNMCIJK_02220	COG0405	COG0405	E	Gamma-glutamyltranspeptidase	Ggt	CDS	ggt	2.3.2.2	Gamma-glutamyltranspeptidase	K00681	ggt; gamma-glutamyltranspeptidase / glutathione hydrolase [EC:2.3.2.2 3.4.19.13]	Amino Acid metabolis and transport	Amino Acids
BFNMCIJK_03221	COG0502	COG0502	H	Biotin synthase or related enzyme	BioB	CDS	bioB	2.8.1.6	Biotin synthase	K01012	bioB; biotin synthase [EC:2.8.1.6]	Coenzyme metabolism	Coenzyme
BFNMCIJK_03512	COG5790	COG5790	C	NAD(P)H dehydrogenase cyanobacteria/chloroplast-specific subunit S (CRR31)	NdhS	CDS	hypothetical protein	hypothetical protein	hypothetical protein	K00345	ndhS; NAD(P)H-quinone oxidoreductase subunit S, chloroplastic [EC:7.1.1.-]	Energy production and conversion	Energy
BFNMCIJK_03741	COG3016;COG0265	COG3016	R	Putative heme-binding protein PhuW	PhuW	CDS	hypothetical protein	hypothetical protein	hypothetical protein	Unknown	Unknown	General Functional Prediction only	Other
BFNMCIJK_01125	COG0748	COG0748	P	Putative heme iron utilization protein, contains PNPOx domain	HugZ	CDS	hypothetical protein	hypothetical protein	hypothetical protein	Unknown	Unknown	Inorganic ion transport and metabolism	Transport
BFNMCIJK_01604	COG4636	COG4636	R	Endonuclease, Uma2 family (restriction endonuclease fold)	Uma2	CDS	hypothetical protein	hypothetical protein	hypothetical protein	Unknown	Unknown	General Functional Prediction only	Other
BFNMCIJK_03294	COG1162	COG1162	J	Ribosome biogenesis GTPase RsgA	RsgA	CDS	rsgA	3.6.1.-	Small ribosomal subunit biogenesis GTPase RsgA	K06949	rsgA, engC; ribosome biogenesis GTPase / thiamine phosphate phosphatase [EC:3.6.1.- 3.1.3.100]	Translation	Translation
BFNMCIJK_03927	COG2453	COG2453	T	Protein-tyrosine phosphatase	CDC14	CDS	hypothetical protein	hypothetical protein	hypothetical protein	Unknown	Unknown	Signal Transduction	Signalling
BFNMCIJK_00403	COG3957	COG3957	G	Phosphoketolase	XFP	CDS	xpkA	4.1.2.9	Xylulose-5-phosphate phosphoketolase	K01621	xfp, xpk; xylulose-5-phosphate/fructose-6-phosphate phosphoketolase [EC:4.1.2.9 4.1.2.22]	Carbohydrate metabolism and transport	Carbohydrates
BFNMCIJK_00980	COG0663;COG4451	COG0663	R	Carbonic anhydrase or acetyltransferase, isoleucine patch superfamily	PaaY	CDS	caiE_1	Carnitine operon protein CaiE	hypothetical protein	K08698	ccmM; carbon dioxide concentrating mechanism protein CcmM	General Functional Prediction only	Other
BFNMCIJK_01460	COG2021	COG2021	E	Homoserine O-acetyltransferase	MET2	CDS	metX	2.3.1.31	Homoserine O-acetyltransferase	K00641	metX; homoserine O-acetyltransferase/O-succinyltransferase [EC:2.3.1.31 2.3.1.46]	Amino Acid metabolis and transport	Amino Acids
BFNMCIJK_02296	COG1236	COG1236	J	RNA processing exonuclease, beta-lactamase fold, Cft2 family	YSH1	CDS	3.1.-.-	Ribonuclease	hypothetical protein	Unknown	Unknown	Translation	Translation
BFNMCIJK_02636	COG2227	COG2227	H	2-polyprenyl-3-methyl-5-hydroxy-6-metoxy-1,4-benzoquinol methylase	UbiG	CDS	ubiE_2	2.1.1.163	Ubiquinone/menaquinone biosynthesis C-methyltransferase UbiE	Unknown	Unknown	Coenzyme metabolism	Coenzyme
BFNMCIJK_03528	COG3608	COG3608	R	Predicted deacylase	NA	CDS	hypothetical protein	hypothetical protein	hypothetical protein	K06987	K06987; uncharacterized protein	General Functional Prediction only	Other
BFNMCIJK_03860	COG0850	COG0850	D	Septum site-determining protein MinC	MinC	CDS	minC	Septum site-determining protein MinC	hypothetical protein	K03610	minC; septum site-determining protein MinC	Cell cycle control and mitosis	Cell
BFNMCIJK_00965	COG0829	COG0829	O	Urease accessory protein UreH	UreH	CDS	ureD	Urease accessory protein UreD	hypothetical protein	K03190	ureD, ureH; urease accessory protein	Post-translational modification, protein turnover, chaperone functions	Translation
BFNMCIJK_01437	COG2843	COG2843	M	Poly-gamma-glutamate biosynthesis protein CapA/YwtB (capsule formation), metallophosphatase superfamily	CapA	CDS	hypothetical protein	hypothetical protein	hypothetical protein	Unknown	Unknown	Cell wall/membrane/envelop biogenesis	Cell wall
BFNMCIJK_02373	COG0584	COG0584	I	Glycerophosphoryl diester phosphodiesterase	UgpQ	CDS	ugpQ	3.1.4.46	Glycerophosphodiester phosphodiesterase, cytoplasmic	K01126	E3.1.4.46, glpQ, ugpQ; glycerophosphoryl diester phosphodiesterase [EC:3.1.4.46]	Lipid metabolism	Lipids
BFNMCIJK_03457	COG0746	COG0746	H	Molybdopterin-guanine dinucleotide biosynthesis protein A	MobA	CDS	mobA	2.7.7.77	putative molybdenum cofactor guanylyltransferase	K03752	mobA; molybdenum cofactor guanylyltransferase [EC:2.7.7.77]	Coenzyme metabolism	Coenzyme
BFNMCIJK_00286	COG5761	COG5761	C	Cyanobacterial/chloroplast protein CP12, regulates Calvin cycle by forming a complex with GAPDH and phosphoribulokinase	Cp12	CDS	hypothetical protein	hypothetical protein	hypothetical protein	Unknown	Unknown	Energy production and conversion	Energy
BFNMCIJK_01208	COG2154	COG2154	H	Pterin-4a-carbinolamine dehydratase	PhhB	CDS	4.2.1.96	Putative pterin-4-alpha-carbinolamine dehydratase	hypothetical protein	K01724	PCBD, phhB; 4a-hydroxytetrahydrobiopterin dehydratase [EC:4.2.1.96]	Coenzyme metabolism	Coenzyme
BFNMCIJK_02192	COG4676	COG4676	S	Uncharacterized conserved protein YfaP, DUF2135 family	YfaP	CDS	hypothetical protein	hypothetical protein	hypothetical protein	Unknown	Unknown	Function Unknown	Other
BFNMCIJK_02530	COG1357	COG1357	S	Uncharacterized conserved protein YjbI, contains pentapeptide repeats	YjbI	CDS	hypothetical protein	hypothetical protein	hypothetical protein	Unknown	Unknown	Function Unknown	Other
BFNMCIJK_03541	COG1695	COG1695	K	DNA-binding transcriptional regulator, PadR family	PadR	CDS	hypothetical protein	hypothetical protein	hypothetical protein	Unknown	Unknown	Transcription	Transcription
BFNMCIJK_03821	COG0139;COG0140	COG0139	E	Phosphoribosyl-AMP cyclohydrolase	HisI1	CDS	hisI	3.5.4.19	Phosphoribosyl-AMP cyclohydrolase	K01496	hisI; phosphoribosyl-AMP cyclohydrolase [EC:3.5.4.19]	Amino Acid metabolis and transport	Amino Acids
BFNMCIJK_03932	COG1225	COG1225	O	Peroxiredoxin	Bcp	CDS	resA_3	Thiol-disulfide oxidoreductase ResA	hypothetical protein	Unknown	Unknown	Post-translational modification, protein turnover, chaperone functions	Translation
BFNMCIJK_00386	COG0530	COG0530	P	Ca2+/Na+ antiporter	ECM27	CDS	yrbG	Inner membrane protein YrbG	hypothetical protein	K07301	yrbG; cation:H+ antiporter	Inorganic ion transport and metabolism	Transport
BFNMCIJK_01357	COG2264	COG2264	J	Ribosomal protein L11 methylase PrmA	PrmA	CDS	prmA	2.1.1.-	Ribosomal protein L11 methyltransferase	K02687	prmA; ribosomal protein L11 methyltransferase [EC:2.1.1.-]	Translation	Translation
BFNMCIJK_02767	COG3670	COG3670	Q	Carotenoid cleavage dioxygenase or a related enzyme	NA	CDS	1.13.11.75	Apocarotenoid-15,15'-oxygenase	hypothetical protein	K00464	diox1; all-trans-8'-apo-beta-carotenal 15,15'-oxygenase [EC:1.13.11.75]	Secondary Structure	Structure
BFNMCIJK_03949	COG0637	COG0637	G	Beta-phosphoglucomutase, HAD superfamily	YcjU	CDS	yvdM_2	5.4.2.6	Beta-phosphoglucomutase	K01838	pgmB; beta-phosphoglucomutase [EC:5.4.2.6]	Carbohydrate metabolism and transport	Carbohydrates
BFNMCIJK_04082	COG2227	COG2227	H	2-polyprenyl-3-methyl-5-hydroxy-6-metoxy-1,4-benzoquinol methylase	UbiG	CDS	hypothetical protein	hypothetical protein	hypothetical protein	Unknown	Unknown	Coenzyme metabolism	Coenzyme
BFNMCIJK_00246	COG0515	COG0515	T	Serine/threonine protein kinase	SPS1	CDS	spkC_2	2.7.11.1	Serine/threonine-protein kinase C	Unknown	Unknown	Signal Transduction	Signalling
BFNMCIJK_01000	COG1211	COG1211	I	2-C-methyl-D-erythritol 4-phosphate cytidylyltransferase	IspD	CDS	ispD	2.7.7.60	2-C-methyl-D-erythritol 4-phosphate cytidylyltransferase	K00991	ispD; 2-C-methyl-D-erythritol 4-phosphate cytidylyltransferase [EC:2.7.7.60]	Lipid metabolism	Lipids
BFNMCIJK_01450	COG4122	COG4122	J	tRNA 5-hydroxyU34 O-methylase TrmR/YrrM	TrmR	CDS	2.1.1.-	Putative O-methyltransferase/MSMEI_4947	hypothetical protein	Unknown	Unknown	Translation	Translation
BFNMCIJK_02045	COG1100	COG1100	R	GTPase SAR1 family domain	Gem1	CDS	hypothetical protein	hypothetical protein	hypothetical protein	Unknown	Unknown	General Functional Prediction only	Other
BFNMCIJK_00377	COG0265	COG0265	O	Periplasmic serine protease, S1-C subfamily, contain C-terminal PDZ domain	DegQ	CDS	hhoB_1	Putative serine protease HhoB	hypothetical protein	Unknown	Unknown	Post-translational modification, protein turnover, chaperone functions	Translation
BFNMCIJK_00266	COG1463	COG1463	M	Periplasmic subunit MlaD of the ABC-type intermembrane phospholipid transporter Mla	MlaD	CDS	hypothetical protein	hypothetical protein	hypothetical protein	K02067	mlaD, linM; phospholipid/cholesterol/gamma-HCH transport system substrate-binding protein	Cell wall/membrane/envelop biogenesis	Cell wall
BFNMCIJK_00549	COG1977	COG1977	H	Molybdopterin synthase sulfur carrier subunit MoaD	MoaD	CDS	cysO	Sulfur carrier protein CysO	hypothetical protein	K03636	moaD, cysO; sulfur-carrier protein	Coenzyme metabolism	Coenzyme
BFNMCIJK_00853	COG1903	COG1903	H	Cobalamin biosynthesis protein CbiD (cobalt-precorrin-5B C-methyltransferase)	CbiD	CDS	cbiD	2.1.1.195	Cobalt-precorrin-5B C(1)-methyltransferase	K02188	cbiD; cobalt-precorrin-5B (C1)-methyltransferase [EC:2.1.1.195]	Coenzyme metabolism	Coenzyme
BFNMCIJK_00920	COG0695	COG0695	O	Glutaredoxin	GrxC	CDS	putative glutaredoxin	hypothetical protein	hypothetical protein	K03676	grxC, GLRX, GLRX2; glutaredoxin 3	Post-translational modification, protein turnover, chaperone functions	Translation
BFNMCIJK_01563	COG0642;COG0784	COG0642	T	Signal transduction histidine kinase	BaeS	CDS	hypothetical protein	hypothetical protein	hypothetical protein	Unknown	Unknown	Signal Transduction	Signalling
BFNMCIJK_01902	COG1253	COG1253	R	Hemolysin-related protein, contains CBS domains, UPF0053 family	TlyC	CDS	corC_1	Magnesium and cobalt efflux protein CorC	hypothetical protein	K03699	tlyC; magnesium and cobalt exporter, CNNM family	General Functional Prediction only	Other
BFNMCIJK_02753	COG5690	COG5690	C	Phycocyanobilin lyase CpeS/CpcS (= Ycf58)	Ycf58	CDS	cpeS	4.-.-.-	Putative phycoerythrobilin lyase CpeS	K05382	cpeS; phycoerythrin-associated linker protein	Energy production and conversion	Energy
BFNMCIJK_03451	COG0243	COG0243	C	Anaerobic selenocysteine-containing dehydrogenase	BisC	CDS	narB	1.7.99.4	Nitrate reductase	K00367	narB; ferredoxin-nitrate reductase [EC:1.7.7.2]	Energy production and conversion	Energy
BFNMCIJK_00545	COG4245;COG2931	COG4245	S	Uncharacterized conserved protein YegL, contains vWA domain of TerY type	TerY	CDS	cya_2	Bifunctional hemolysin/adenylate cyclase	hypothetical protein	Unknown	Unknown	Function Unknown	Other
BFNMCIJK_01918	COG1596	COG1596	M	Periplasmic protein Wza involved in polysaccharide export, contains SLBB domain of the beta-grasp fold	Wza	CDS	hypothetical protein	hypothetical protein	hypothetical protein	K01991	wza, gfcE; polysaccharide biosynthesis/export protein	Cell wall/membrane/envelop biogenesis	Cell wall
BFNMCIJK_03925	COG0707	COG0707	M	UDP-N-acetylglucosamine:LPS N-acetylglucosamine transferase	MurG	CDS	hypothetical protein	hypothetical protein	hypothetical protein	Unknown	Unknown	Cell wall/membrane/envelop biogenesis	Cell wall
BFNMCIJK_00171	COG0208	COG0208	F	Ribonucleotide reductase beta subunit, ferritin-like domain	NrdB	CDS	nrdB_3	1.17.4.1	Ribonucleoside-diphosphate reductase subunit beta	K00526	E1.17.4.1B, nrdB, nrdF; ribonucleoside-diphosphate reductase beta chain [EC:1.17.4.1]	Nucleotide metabolism and transport	Nucleotides
BFNMCIJK_01278	COG1797	COG1797	H	Cobyrinic acid a,c-diamide synthase	CobB	CDS	cbiA	6.3.5.11	Cobyrinate a,c-diamide synthase	K02224	cobB-cbiA; cobyrinic acid a,c-diamide synthase [EC:6.3.5.9 6.3.5.11]	Coenzyme metabolism	Coenzyme
BFNMCIJK_01382	COG1947	COG1947	I	4-diphosphocytidyl-2C-methyl-D-erythritol kinase	IspE	CDS	ispE	2.7.1.148	4-diphosphocytidyl-2-C-methyl-D-erythritol kinase	K00919	ispE; 4-diphosphocytidyl-2-C-methyl-D-erythritol kinase [EC:2.7.1.148]	Lipid metabolism	Lipids
BFNMCIJK_02947	COG0642;COG0784;COG1457	COG0642	T	Signal transduction histidine kinase	BaeS	CDS	fixL_2	2.7.13.3	Sensor protein FixL	Unknown	Unknown	Signal Transduction	Signalling
BFNMCIJK_03050	COG0603	COG0603	J	7-cyano-7-deazaguanine synthase (queuosine biosynthesis)	QueC	CDS	queC	6.3.4.20	7-cyano-7-deazaguanine synthase	K06920	queC; 7-cyano-7-deazaguanine synthase [EC:6.3.4.20]	Translation	Translation
BFNMCIJK_03203	COG2221	COG2221	P	Dissimilatory sulfite reductase (desulfoviridin), alpha and beta subunits	DsrA	CDS	chlB_2	1.3.7.7	Light-independent protochlorophyllide reductase subunit B	Unknown	Unknown	Inorganic ion transport and metabolism	Transport
BFNMCIJK_00076	COG0811	COG0811	U	Biopolymer transport protein ExbB/TolQ	TolQ	CDS	exbB_1	Biopolymer transport protein ExbB	hypothetical protein	K03561	exbB; biopolymer transport protein ExbB	Intracellular trafficing and secretion	Transport
BFNMCIJK_02091	COG0194	COG0194	F	Guanylate kinase	Gmk	CDS	gmk	2.7.4.8	Guanylate kinase	K00942	gmk, GUK1; guanylate kinase [EC:2.7.4.8]	Nucleotide metabolism and transport	Nucleotides
BFNMCIJK_03333	COG2226	COG2226	H	Ubiquinone/menaquinone biosynthesis C-methylase UbiE/MenG	UbiE	CDS	2.1.1.156	Glycine/sarcosine/dimethylglycine N-methyltransferase	hypothetical protein	Unknown	Unknown	Coenzyme metabolism	Coenzyme
BFNMCIJK_00184	COG0475	COG0475	P	Kef-type K+ transport system, membrane component KefB	KefB	CDS	nhaS3	High-affinity Na(+)/H(+) antiporter NhaS3	hypothetical protein	Unknown	Unknown	Inorganic ion transport and metabolism	Transport
BFNMCIJK_01244	COG2425	COG2425	S	Uncharacterized conserved protein, contains a von Willebrand factor type A (vWA) domain	ViaA	CDS	hypothetical protein	hypothetical protein	hypothetical protein	Unknown	Unknown	Function Unknown	Other
BFNMCIJK_02054	COG1714	COG1714	S	Uncharacterized membrane protein YckC, RDD family	YckC	CDS	hypothetical protein	hypothetical protein	hypothetical protein	Unknown	Unknown	Function Unknown	Other
BFNMCIJK_03361	COG0617;COG2524;COG0618	COG0617	J	tRNA nucleotidyltransferase/poly(A) polymerase	PcnB	CDS	pcnB	2.7.7.19	Poly(A) polymerase I	K00974	cca; tRNA nucleotidyltransferase (CCA-adding enzyme) [EC:2.7.7.72 3.1.3.- 3.1.4.-]	Translation	Translation
BFNMCIJK_00277	COG0496	COG0496	L	Broad specificity polyphosphatase and 5'/3'-nucleotidase SurE	SurE	CDS	surE_1	3.1.3.5	5'-nucleotidase SurE	K03787	surE; 5'-nucleotidase [EC:3.1.3.5]	Replication and repair	DNA
BFNMCIJK_03549	COG1357	COG1357	S	Uncharacterized conserved protein YjbI, contains pentapeptide repeats	YjbI	CDS	pipB2_11	Secreted effector protein PipB2	hypothetical protein	Unknown	Unknown	Function Unknown	Other
BFNMCIJK_02375	COG0514	COG0514	L	Superfamily II DNA helicase RecQ	RecQ	CDS	recQ_1	3.6.4.12	ATP-dependent DNA helicase RecQ	K03654	recQ; ATP-dependent DNA helicase RecQ [EC:5.6.2.4]	Replication and repair	DNA
BFNMCIJK_02525	COG0496	COG0496	L	Broad specificity polyphosphatase and 5'/3'-nucleotidase SurE	SurE	CDS	surE_2	3.1.3.5	5'-nucleotidase SurE	K03787	surE; 5'-nucleotidase [EC:3.1.3.5]	Replication and repair	DNA
BFNMCIJK_02639	COG4636	COG4636	R	Endonuclease, Uma2 family (restriction endonuclease fold)	Uma2	CDS	hypothetical protein	hypothetical protein	hypothetical protein	Unknown	Unknown	General Functional Prediction only	Other
BFNMCIJK_02948	COG1357	COG1357	S	Uncharacterized conserved protein YjbI, contains pentapeptide repeats	YjbI	CDS	Pentapeptide repeat protein Rfr32	hypothetical protein	hypothetical protein	Unknown	Unknown	Function Unknown	Other
BFNMCIJK_00653	COG1357	COG1357	S	Uncharacterized conserved protein YjbI, contains pentapeptide repeats	YjbI	CDS	pipB2_2	Secreted effector protein PipB2	hypothetical protein	Unknown	Unknown	Function Unknown	Other
BFNMCIJK_02044	COG0784;COG4191	COG0784	T	CheY-like REC (receiver) domain, includes chemotaxis protein CheY and sporulation regulator Spo0F	CheY	CDS	mprA_5	Response regulator MprA	hypothetical protein	Unknown	Unknown	Signal Transduction	Signalling
BFNMCIJK_00606	COG4279	COG4279	S	Uncharacterized protein, contains SWIM-type Zn finger domain	NA	CDS	hypothetical protein	hypothetical protein	hypothetical protein	Unknown	Unknown	Function Unknown	Other
BFNMCIJK_00615	COG5403	COG5403	S	Uncharacterized conserved protein, DUF937 domain	NA	CDS	hypothetical protein	hypothetical protein	hypothetical protein	Unknown	Unknown	Function Unknown	Other
BFNMCIJK_01304	COG3304	COG3304	S	Uncharacterized membrane protein YccF, DUF307 family	YccF	CDS	yccF	Inner membrane protein YccF	hypothetical protein	Unknown	Unknown	Function Unknown	Other
BFNMCIJK_01532	COG1044	COG1044	M	UDP-3-O-[3-hydroxymyristoyl] glucosamine N-acyltransferase	LpxD	CDS	lpxD	2.3.1.-	UDP-3-O-acylglucosamine N-acyltransferase	K02536	lpxD; UDP-3-O-[3-hydroxymyristoyl] glucosamine N-acyltransferase [EC:2.3.1.191]	Cell wall/membrane/envelop biogenesis	Cell wall
BFNMCIJK_01865	COG2319;COG4946	COG2319	R	WD40 repeat	WD40	CDS	hypothetical protein	hypothetical protein	hypothetical protein	Unknown	Unknown	General Functional Prediction only	Other
BFNMCIJK_01953	COG1249	COG1249	C	Dihydrolipoamide dehydrogenase (E3) component of pyruvate/2-oxoglutarate dehydrogenase complex or glutathione oxidoreductase	Lpd	CDS	merA_1	1.16.1.1	Mercuric reductase	Unknown	Unknown	Energy production and conversion	Energy
BFNMCIJK_00618	COG2198;COG2202;COG4251;COG0784	COG2198	T	HPt (histidine-containing phosphotransfer) domain	HPtr	CDS	rcsC_1	2.7.13.3	Sensor histidine kinase RcsC	Unknown	Unknown	Signal Transduction	Signalling
BFNMCIJK_03852	COG2912	COG2912	T	Regulator of sirC expression, contains transglutaminase-like and TPR domains	SirB1	CDS	hypothetical protein	hypothetical protein	hypothetical protein	Unknown	Unknown	Signal Transduction	Signalling
BFNMCIJK_02338	COG1115	COG1115	E	Na+/alanine symporter	AlsT	CDS	alsT	Amino-acid carrier protein AlsT	hypothetical protein	K03310	TC.AGCS; alanine or glycine:cation symporter, AGCS family	Amino Acid metabolis and transport	Amino Acids
BFNMCIJK_02776	COG4636	COG4636	R	Endonuclease, Uma2 family (restriction endonuclease fold)	Uma2	CDS	hypothetical protein	hypothetical protein	hypothetical protein	Unknown	Unknown	General Functional Prediction only	Other
BFNMCIJK_04071	COG5381;COG5439	COG5381	S	Uncharacterized conserved protein	NA	CDS	hypothetical protein	hypothetical protein	hypothetical protein	Unknown	Unknown	Function Unknown	Other
BFNMCIJK_01492	COG0220	COG0220	J	tRNA G46 N7-methylase TrmB	TrmB	CDS	trmB	2.1.1.33	tRNA (guanine-N(7)-)-methyltransferase	K03439	trmB, METTL1, TRM8; tRNA (guanine-N7-)-methyltransferase [EC:2.1.1.33]	Translation	Translation
BFNMCIJK_01497	COG1605;COG0287	COG1605	E	Chorismate mutase	PheA	CDS	tyrA	T-protein	hypothetical protein	K14187	tyrA; chorismate mutase / prephenate dehydrogenase [EC:5.4.99.5 1.3.1.12]	Amino Acid metabolis and transport	Amino Acids
BFNMCIJK_02381	COG1434	COG1434	M	Lipid carrier protein ElyC involved in cell wall biogenesis, DUF218 family	ElyC	CDS	hypothetical protein	hypothetical protein	hypothetical protein	Unknown	Unknown	Cell wall/membrane/envelop biogenesis	Cell wall
BFNMCIJK_02898	COG0633	COG0633	C	Ferredoxin	Fdx	CDS	petF1	Ferredoxin-1	hypothetical protein	K02639	petF; ferredoxin	Energy production and conversion	Energy
BFNMCIJK_00361	COG2084	COG2084	I	3-hydroxyisobutyrate dehydrogenase or related beta-hydroxyacid dehydrogenase	MmsB	CDS	garR	1.1.1.60	2-hydroxy-3-oxopropionate reductase	K00020	HIBADH, mmsB; 3-hydroxyisobutyrate dehydrogenase [EC:1.1.1.31]	Lipid metabolism	Lipids
BFNMCIJK_00532	COG0313	COG0313	J	16S rRNA C1402 (ribose-2'-O) methylase RsmI	RsmI	CDS	rsmI	2.1.1.198	Ribosomal RNA small subunit methyltransferase I	K07056	rsmI; 16S rRNA (cytidine1402-2'-O)-methyltransferase [EC:2.1.1.198]	Translation	Translation
BFNMCIJK_00631	COG5726	COG5726	C	Photosystem II reaction center protein L, PsbL	PsbL	CDS	psbL	Photosystem II reaction center protein L	hypothetical protein	K02713	psbL; photosystem II PsbL protein	Energy production and conversion	Energy
BFNMCIJK_01367	COG1649	COG1649	S	Uncharacterized lipoprotein YddW, UPF0748 family	YddW	CDS	hypothetical protein	hypothetical protein	hypothetical protein	Unknown	Unknown	Function Unknown	Other
BFNMCIJK_02799	COG1366	COG1366	T	Anti-anti-sigma regulatory factor (antagonist of anti-sigma factor)	SpoIIAA	CDS	spoIIAA	Anti-sigma F factor antagonist	hypothetical protein	K04749	rsbV; anti-sigma B factor antagonist	Signal Transduction	Signalling
BFNMCIJK_00188	COG2501	COG2501	J	Ribosome-associated protein YbcJ, S4-like RNA-binding protein	YbcJ	CDS	hypothetical protein	hypothetical protein	hypothetical protein	K14761	ybcJ; ribosome-associated protein	Translation	Translation
BFNMCIJK_00669	COG3956	COG3956	R	Uncharacterized conserved protein YabN, contains tetrapyrrole methylase and MazG-like pyrophosphatase domain	YabN	CDS	mazG	3.6.1.8	Nucleoside triphosphate pyrophosphohydrolase	Unknown	Unknown	General Functional Prediction only	Other
BFNMCIJK_01891	COG2073;COG1010	COG2073	H	Cobalamin biosynthesis protein CbiG	CbiG	CDS	cobJ	2.1.1.131	Precorrin-3B C(17)-methyltransferase	K13541	cbiGH-cobJ; cobalt-precorrin 5A hydrolase / cobalt-factor III methyltransferase / precorrin-3B C17-methyltransferase [EC:3.7.1.12 2.1.1.272 2.1.1.131]	Coenzyme metabolism	Coenzyme
BFNMCIJK_02946	COG1492	COG1492	H	Cobyric acid synthase	CobQ	CDS	cobQ_1	Cobyric acid synthase	hypothetical protein	K02232	cobQ, cbiP; adenosylcobyric acid synthase [EC:6.3.5.10]	Coenzyme metabolism	Coenzyme
BFNMCIJK_03192	COG0556	COG0556	L	Excinuclease UvrABC helicase subunit UvrB	UvrB	CDS	uvrB	UvrABC system protein B	hypothetical protein	K03702	uvrB; excinuclease ABC subunit B	Replication and repair	DNA
BFNMCIJK_00804	COG0591	COG0591	E	Na+/proline symporter	PutP	CDS	sglT	Sodium/glucose cotransporter	hypothetical protein	K03307	TC.SSS; solute:Na+ symporter, SSS family	Amino Acid metabolis and transport	Amino Acids
BFNMCIJK_02559	COG2226	COG2226	H	Ubiquinone/menaquinone biosynthesis C-methylase UbiE/MenG	UbiE	CDS	menG_3	2.1.1.163	Demethylmenaquinone methyltransferase	Unknown	Unknown	Coenzyme metabolism	Coenzyme
BFNMCIJK_03174	COG3463	COG3463	S	Uncharacterized membrane protein	NA	CDS	hypothetical protein	hypothetical protein	hypothetical protein	Unknown	Unknown	Function Unknown	Other
BFNMCIJK_04111	COG0668	COG0668	M	Small-conductance mechanosensitive channel	MscS	CDS	ykuT	putative MscS family protein YkuT	hypothetical protein	K22044	ybiO; moderate conductance mechanosensitive channel	Cell wall/membrane/envelop biogenesis	Cell wall
BFNMCIJK_00893	COG4995	COG4995	S	Uncharacterized conserved protein, contains CHAT domain	NA	CDS	hypothetical protein	hypothetical protein	hypothetical protein	Unknown	Unknown	Function Unknown	Other
BFNMCIJK_00923	COG0799	COG0799	J	Ribosomal silencing factor RsfS, regulates association of 30S and 50S subunits	RsfS	CDS	rsfS	Ribosomal silencing factor RsfS	hypothetical protein	K09710	ybeB; ribosome-associated protein	Translation	Translation
BFNMCIJK_01187	COG0779	COG0779	J	Ribosome maturation factor RimP	RimP	CDS	rimP	Ribosome maturation factor RimP	hypothetical protein	K09748	rimP; ribosome maturation factor RimP	Translation	Translation
BFNMCIJK_02810	COG0663	COG0663	R	Carbonic anhydrase or acetyltransferase, isoleucine patch superfamily	PaaY	CDS	dapH	2.3.1.89	2,3,4,5-tetrahydropyridine-2,6-dicarboxylate N-acetyltransferase	Unknown	Unknown	General Functional Prediction only	Other
BFNMCIJK_00303	COG1285	COG1285	P	Magnesium uptake protein YhiD/SapB, involved in acid resistance	SapB	CDS	hypothetical protein	hypothetical protein	hypothetical protein	K07507	mgtC; putative Mg2+ transporter-C (MgtC) family protein	Inorganic ion transport and metabolism	Transport
BFNMCIJK_00840	COG0642;COG0745	COG0642	T	Signal transduction histidine kinase	BaeS	CDS	pleD_2	Response regulator PleD	hypothetical protein	K11527	K11527; two-component system, sensor histidine kinase and response regulator [EC:2.7.13.3]	Signal Transduction	Signalling
BFNMCIJK_02129	COG3932	COG3932	M	Exopolysaccharide synthesis protein ExoD	ExoD	CDS	hypothetical protein	hypothetical protein	hypothetical protein	Unknown	Unknown	Cell wall/membrane/envelop biogenesis	Cell wall
BFNMCIJK_04030	COG2220	COG2220	G	L-ascorbate lactonase UlaG, metallo-beta-lactamase superfamily	UlaG	CDS	hypothetical protein	hypothetical protein	hypothetical protein	Unknown	Unknown	Carbohydrate metabolism and transport	Carbohydrates
BFNMCIJK_04091	COG4637	COG4637	R	Predicted ATPase	NA	CDS	recF_8	DNA replication and repair protein RecF	hypothetical protein	Unknown	Unknown	General Functional Prediction only	Other
BFNMCIJK_01718	COG0274	COG0274	F	Deoxyribose-phosphate aldolase	DeoC	CDS	deoC1	4.1.2.4	Deoxyribose-phosphate aldolase 1	K01619	deoC, DERA; deoxyribose-phosphate aldolase [EC:4.1.2.4]	Nucleotide metabolism and transport	Nucleotides
BFNMCIJK_00630	COG5721	COG5721	C	Photosystem II cytochrome b559 beta chain, PsbF	PsbF	CDS	psbF	Cytochrome b559 subunit beta	hypothetical protein	K02708	psbF; photosystem II cytochrome b559 subunit beta	Energy production and conversion	Energy
BFNMCIJK_01258	COG1180	COG1180	O	Pyruvate-formate lyase-activating enzyme	PflA	CDS	nrdG	1.97.1.-	Anaerobic ribonucleoside-triphosphate reductase-activating protein	K04068	nrdG; anaerobic ribonucleoside-triphosphate reductase activating protein [EC:1.97.1.4]	Post-translational modification, protein turnover, chaperone functions	Translation
BFNMCIJK_01316	COG4371	COG4371	S	Uncharacterized membrane protein	NA	CDS	hypothetical protein	hypothetical protein	hypothetical protein	Unknown	Unknown	Function Unknown	Other
BFNMCIJK_02063	COG0664	COG0664	T	cAMP-binding domain of CRP or a regulatory subunit of cAMP-dependent protein kinases	Crp	CDS	vfr	Cyclic AMP receptor-like protein	hypothetical protein	Unknown	Unknown	Signal Transduction	Signalling
BFNMCIJK_02189	COG1366	COG1366	T	Anti-anti-sigma regulatory factor (antagonist of anti-sigma factor)	SpoIIAA	CDS	Putative anti-sigma factor antagonist	hypothetical protein	hypothetical protein	K04749	rsbV; anti-sigma B factor antagonist	Signal Transduction	Signalling
BFNMCIJK_02664	COG2199;COG2203;COG2202;COG3448	COG2199	T	GGDEF domain, diguanylate cyclase (c-di-GMP synthetase) or its enzymatically inactive variants	GGDEF	CDS	rpfC_5	2.7.13.3	Sensory/regulatory protein RpfC	Unknown	Unknown	Signal Transduction	Signalling
BFNMCIJK_04160	COG3409	COG3409	M	Peptidoglycan-binding (PGRP) domain of peptidoglycan hydrolases	PGRP	CDS	hypothetical protein	hypothetical protein	hypothetical protein	Unknown	Unknown	Cell wall/membrane/envelop biogenesis	Cell wall
BFNMCIJK_01377	COG0720	COG0720	H	6-pyruvoyl-tetrahydropterin synthase	QueD	CDS	queD_2	4.1.2.50	6-carboxy-5,6,7,8-tetrahydropterin synthase	K01737	queD, ptpS, PTS; 6-pyruvoyltetrahydropterin/6-carboxytetrahydropterin synthase [EC:4.2.3.12 4.1.2.50]	Coenzyme metabolism	Coenzyme
BFNMCIJK_04068	COG1430	COG1430	S	Uncharacterized conserved membrane protein, UPF0127 family	NA	CDS	hypothetical protein	hypothetical protein	hypothetical protein	K09005	K09005; uncharacterized protein	Function Unknown	Other
BFNMCIJK_00079	COG1357	COG1357	S	Uncharacterized conserved protein YjbI, contains pentapeptide repeats	YjbI	CDS	pipB_1	Secreted effector protein PipB	hypothetical protein	Unknown	Unknown	Function Unknown	Other
BFNMCIJK_00287	COG4398	COG4398	T	Small ligand-binding sensory domain FIST	FIST	CDS	hypothetical protein	hypothetical protein	hypothetical protein	Unknown	Unknown	Signal Transduction	Signalling
BFNMCIJK_02173	COG5772	COG5772	C	Cyanobacterial/chloroplast membrane protein Tic21, involved in chloroplast protein import, DUF3611 (PF12263) domain	Tic21	CDS	hypothetical protein	hypothetical protein	hypothetical protein	Unknown	Unknown	Energy production and conversion	Energy
BFNMCIJK_02410	COG0009	COG0009	J	tRNA A37 threonylcarbamoyladenosine synthetase subunit TsaC/SUA5/YrdC	TsaC	CDS	tsaC_2	2.7.7.87	Threonylcarbamoyl-AMP synthase	Unknown	Unknown	Translation	Translation
BFNMCIJK_00166	COG0209	COG0209	F	Ribonucleotide reductase alpha subunit	NrdA	CDS	nrdE	1.17.4.1	Ribonucleoside-diphosphate reductase subunit alpha	K00525	E1.17.4.1A, nrdA, nrdE; ribonucleoside-diphosphate reductase alpha chain [EC:1.17.4.1]	Nucleotide metabolism and transport	Nucleotides
BFNMCIJK_00921	COG0457	COG0457	R	Tetratricopeptide (TPR) repeat	TPR	CDS	ycf3_2	Photosystem I assembly protein Ycf3	hypothetical protein	Unknown	Unknown	General Functional Prediction only	Other
BFNMCIJK_03588	COG2870	COG2870	M	ADP-heptose synthase, bifunctional sugar kinase/adenylyltransferase	RfaE	CDS	2.7.7.70	D-beta-D-heptose 1-phosphate adenylyltransferase	hypothetical protein	K21345	rfaE2; D-glycero-beta-D-manno-heptose 1-phosphate adenylyltransferase [EC:2.7.7.70]	Cell wall/membrane/envelop biogenesis	Cell wall
BFNMCIJK_03874	COG0607	COG0607	P	Rhodanese-related sulfurtransferase	PspE	CDS	moeZ_2	putative adenylyltransferase/sulfurtransferase MoeZ	hypothetical protein	Unknown	Unknown	Inorganic ion transport and metabolism	Transport
BFNMCIJK_03922	COG3411	COG3411	C	2Fe-2S ferredoxin	NA	CDS	fdx4_3	Ferredoxin, 2Fe-2S	hypothetical protein	Unknown	Unknown	Energy production and conversion	Energy
BFNMCIJK_03684	COG2114;COG0745	COG2114	T	Adenylate cyclase, class 3	AcyC	CDS	cya_12	4.6.1.1	Adenylate cyclase	Unknown	Unknown	Signal Transduction	Signalling
BFNMCIJK_01361	COG0691	COG0691	O	tmRNA-binding protein	SmpB	CDS	smpB	SsrA-binding protein	hypothetical protein	K03664	smpB; SsrA-binding protein	Post-translational modification, protein turnover, chaperone functions	Translation
BFNMCIJK_01952	COG3046	COG3046	R	Uncharacterized conserved protein related to deoxyribodipyrimidine photolyase	NA	CDS	phrB	4.1.99.13	(6-4) photolyase	K06876	K06876; deoxyribodipyrimidine photolyase-related protein	General Functional Prediction only	Other
BFNMCIJK_00712	COG0851	COG0851	D	Septum formation topological specificity factor MinE	MinE	CDS	minE	Cell division topological specificity factor	hypothetical protein	K03608	minE; cell division topological specificity factor	Cell cycle control and mitosis	Cell
BFNMCIJK_03707	COG2202;COG0642;COG2770	COG2202	T	PAS domain	PAS	CDS	pdhS	2.7.13.3	Cell-division control histidine kinase PdhS	Unknown	Unknown	Signal Transduction	Signalling
BFNMCIJK_03889	COG1135	COG1135	E	ABC-type methionine transport system, ATPase component	AbcC	CDS	metN	3.6.3.-	Methionine import ATP-binding protein MetN	Unknown	Unknown	Amino Acid metabolis and transport	Amino Acids
BFNMCIJK_03972	COG2378	COG2378	K	Predicted DNA-binding transcriptional regulator YobV, contains HTH and WYL domains	YobV	CDS	hypothetical protein	hypothetical protein	hypothetical protein	Unknown	Unknown	Transcription	Transcription
BFNMCIJK_03418	COG0614	COG0614	P	ABC-type Fe3+-hydroxamate transport system, periplasmic component	FepB	CDS	btuF_2	Vitamin B12-binding protein	hypothetical protein	K02016	ABC.FEV.S; iron complex transport system substrate-binding protein	Inorganic ion transport and metabolism	Transport
BFNMCIJK_03764	COG2360	COG2360	O	Leu/Phe-tRNA-protein transferase	Aat	CDS	aat	2.3.2.6	Leucyl/phenylalanyl-tRNA--protein transferase	K00684	aat; leucyl/phenylalanyl-tRNA---protein transferase [EC:2.3.2.6]	Post-translational modification, protein turnover, chaperone functions	Translation
BFNMCIJK_03991	COG4636	COG4636	R	Endonuclease, Uma2 family (restriction endonuclease fold)	Uma2	CDS	hypothetical protein	hypothetical protein	hypothetical protein	Unknown	Unknown	General Functional Prediction only	Other
BFNMCIJK_01829	COG0515;COG1357	COG0515	T	Serine/threonine protein kinase	SPS1	CDS	spkB_6	2.7.11.1	Serine/threonine-protein kinase B	Unknown	Unknown	Signal Transduction	Signalling
BFNMCIJK_03080	COG0084	COG0084	N	3'->5' ssDNA/RNA exonuclease TatD	TatD	CDS	dtd3	3.1.1.96	D-aminoacyl-tRNA deacylase	K03424	tatD; TatD DNase family protein [EC:3.1.21.-]	Cell motility	Motility
BFNMCIJK_03442	COG2319;COG5276;COG3629	COG2319	R	WD40 repeat	WD40	CDS	hypothetical protein	hypothetical protein	hypothetical protein	Unknown	Unknown	General Functional Prediction only	Other
BFNMCIJK_04135	COG0210	COG0210	L	Superfamily I DNA or RNA helicase	UvrD	CDS	hypothetical protein	hypothetical protein	hypothetical protein	Unknown	Unknown	Replication and repair	DNA
BFNMCIJK_00211	COG4446	COG4446	S	Uncharacterized conserved protein, DUF1499 family	NA	CDS	hypothetical protein	hypothetical protein	hypothetical protein	Unknown	Unknown	Function Unknown	Other
BFNMCIJK_00948	COG1186	COG1186	J	Protein chain release factor PrfB	PrfB	CDS	arfB	3.1.1.29	Peptidyl-tRNA hydrolase ArfB	K15034	yaeJ; ribosome-associated protein	Translation	Translation
BFNMCIJK_01308	COG0346	COG0346	Q	Catechol 2,3-dioxygenase or related enzyme, vicinal oxygen chelate (VOC) family	GloA	CDS	hypothetical protein	hypothetical protein	hypothetical protein	Unknown	Unknown	Secondary Structure	Structure
BFNMCIJK_01365	COG0717	COG0717	F	dCTP deaminase	Dcd	CDS	dcd	3.5.4.13	dCTP deaminase	K01494	dcd; dCTP deaminase [EC:3.5.4.13]	Nucleotide metabolism and transport	Nucleotides
BFNMCIJK_03233	COG0127	COG0127	F	Inosine/xanthosine triphosphate pyrophosphatase, all-alpha NTP-PPase family	RdgB	CDS	3.6.1.9	Non-canonical purine NTP pyrophosphatase	hypothetical protein	K01519	rdgB, ITPA; XTP/dITP diphosphohydrolase [EC:3.6.1.66]	Nucleotide metabolism and transport	Nucleotides
BFNMCIJK_03865	COG0695	COG0695	O	Glutaredoxin	GrxC	CDS	hypothetical protein	hypothetical protein	hypothetical protein	Unknown	Unknown	Post-translational modification, protein turnover, chaperone functions	Translation
BFNMCIJK_00065	COG0156	COG0156	H	7-keto-8-aminopelargonate synthetase or related enzyme	BioF	CDS	bioF_1	2.3.1.47	8-amino-7-oxononanoate synthase	K00652	bioF; 8-amino-7-oxononanoate synthase [EC:2.3.1.47]	Coenzyme metabolism	Coenzyme
BFNMCIJK_00297	COG0079	COG0079	E	Histidinol-phosphate/aromatic aminotransferase or cobyric acid decarboxylase	HisC	CDS	cobD_2	4.1.1.81	Threonine-phosphate decarboxylase	Unknown	Unknown	Amino Acid metabolis and transport	Amino Acids
BFNMCIJK_03570	COG1216	COG1216	G	Glycosyltransferase, GT2 family	WcaE	CDS	hyaD_2	2.4.1.212	Hyaluronan synthase	Unknown	Unknown	Carbohydrate metabolism and transport	Carbohydrates
BFNMCIJK_03675	COG0664	COG0664	T	cAMP-binding domain of CRP or a regulatory subunit of cAMP-dependent protein kinases	Crp	CDS	Cyclic AMP receptor protein	hypothetical protein	hypothetical protein	K10914	crp; CRP/FNR family transcriptional regulator, cyclic AMP receptor protein	Signal Transduction	Signalling
BFNMCIJK_00896	COG0457	COG0457	R	Tetratricopeptide (TPR) repeat	TPR	CDS	hypothetical protein	hypothetical protein	hypothetical protein	Unknown	Unknown	General Functional Prediction only	Other
BFNMCIJK_01613	COG0123	COG0123	Q	Acetoin utilization deacetylase AcuC or a related deacetylase	AcuC	CDS	hdaH	3.5.1.-	Histone deacetylase-like amidohydrolase	Unknown	Unknown	Secondary Structure	Structure
BFNMCIJK_02046	COG3808;COG2885	COG3808	C	Na+ or H+-translocating membrane pyrophosphatase	OVP1	CDS	oprF	Outer membrane porin F	hypothetical protein	Unknown	Unknown	Energy production and conversion	Energy
BFNMCIJK_00782	COG0302	COG0302	H	GTP cyclohydrolase I	FolE	CDS	folE_1	3.5.4.16	GTP cyclohydrolase 1	K01495	GCH1, folE; GTP cyclohydrolase IA [EC:3.5.4.16]	Coenzyme metabolism	Coenzyme
BFNMCIJK_00002	COG5464	COG5464	L	Recombination-promoting DNA endonuclease RpnC/YadD	RpnC	CDS	hypothetical protein	hypothetical protein	hypothetical protein	Unknown	Unknown	Replication and repair	DNA
BFNMCIJK_00219	COG2203;COG0515;COG3899	COG2203	T	GAF domain	GAF	CDS	hypothetical protein	hypothetical protein	hypothetical protein	Unknown	Unknown	Signal Transduction	Signalling
BFNMCIJK_00377	COG0265	COG0265	O	Periplasmic serine protease, S1-C subfamily, contain C-terminal PDZ domain	DegQ	CDS	hhoB_1	Putative serine protease HhoB	hypothetical protein	Unknown	Unknown	Post-translational modification, protein turnover, chaperone functions	Translation
BFNMCIJK_01439	COG2114;COG3706;COG2202	COG2114	T	Adenylate cyclase, class 3	AcyC	CDS	cya_6	4.6.1.1	Adenylate cyclase	K01768	E4.6.1.1; adenylate cyclase [EC:4.6.1.1]	Signal Transduction	Signalling
BFNMCIJK_02702	COG1305	COG1305	O	Transglutaminase-like enzyme, putative cysteine protease	YebA	CDS	tgpA_2	2.3.2.13	Protein-glutamine gamma-glutamyltransferase	Unknown	Unknown	Post-translational modification, protein turnover, chaperone functions	Translation
BFNMCIJK_02911	COG1100;COG3597	COG1100	R	GTPase SAR1 family domain	Gem1	CDS	hypothetical protein	hypothetical protein	hypothetical protein	K06883	K06883; uncharacterized protein	General Functional Prediction only	Other
BFNMCIJK_03072	COG1409	COG1409	T	3',5'-cyclic AMP phosphodiesterase CpdA	CpdA	CDS	cpdA_2	3.1.4.53	3',5'-cyclic adenosine monophosphate phosphodiesterase CpdA	Unknown	Unknown	Signal Transduction	Signalling
BFNMCIJK_00790	COG1721	COG1721	S	Uncharacterized conserved protein, DUF58 family, contains vWF domain	YeaD2	CDS	hypothetical protein	hypothetical protein	hypothetical protein	Unknown	Unknown	Function Unknown	Other
BFNMCIJK_01243	COG2114;COG0745;COG5002	COG2114	T	Adenylate cyclase, class 3	AcyC	CDS	pleC_1	2.7.13.3	Non-motile and phage-resistance protein	Unknown	Unknown	Signal Transduction	Signalling
BFNMCIJK_02290	COG0316	COG0316	O	Fe-S cluster assembly iron-binding protein IscA	IscA	CDS	erpA_1	Iron-sulfur cluster insertion protein ErpA	hypothetical protein	K13628	iscA; iron-sulfur cluster assembly protein	Post-translational modification, protein turnover, chaperone functions	Translation
BFNMCIJK_03873	COG4995;COG3210	COG4995	S	Uncharacterized conserved protein, contains CHAT domain	NA	CDS	afsR_3	Regulatory protein AfsR	hypothetical protein	Unknown	Unknown	Function Unknown	Other
BFNMCIJK_01242	COG0413	COG0413	H	Ketopantoate hydroxymethyltransferase	PanB	CDS	panB	2.1.2.11	3-methyl-2-oxobutanoate hydroxymethyltransferase	K00606	panB; 3-methyl-2-oxobutanoate hydroxymethyltransferase [EC:2.1.2.11]	Coenzyme metabolism	Coenzyme
BFNMCIJK_03600	COG1385	COG1385	J	16S rRNA U1498 N3-methylase RsmE	RsmE	CDS	rsmE	2.1.1.193	Ribosomal RNA small subunit methyltransferase E	K09761	rsmE; 16S rRNA (uracil1498-N3)-methyltransferase [EC:2.1.1.193]	Translation	Translation
BFNMCIJK_03933	COG0010	COG0010	E	Arginase/agmatinase family enzyme	SpeB	CDS	3.5.3.24	N(1)-aminopropylagmatine ureohydrolase	hypothetical protein	K01480	speB; agmatinase [EC:3.5.3.11]	Amino Acid metabolis and transport	Amino Acids
BFNMCIJK_04053	COG2072	COG2072	P	Predicted flavoprotein CzcO associated with the cation diffusion facilitator CzcD	CzcO	CDS	1.14.13.-	Baeyer-Villiger monooxygenase	hypothetical protein	Unknown	Unknown	Inorganic ion transport and metabolism	Transport
BFNMCIJK_00430	COG1143	COG1143	C	Formate hydrogenlyase subunit 6/NADH:ubiquinone oxidoreductase 23 kD subunit (chain I)	NuoI	CDS	ndhI_1	1.6.5.11	NAD(P)H-quinone oxidoreductase subunit I, chloroplastic	K23976	K23976; L-aspartate semialdehyde sulfurtransferase ferredoxin	Energy production and conversion	Energy
BFNMCIJK_01146	COG3011	COG3011	R	Predicted thiol-disulfide oxidoreductase YuxK, DCC family	YuxK	CDS	hypothetical protein	hypothetical protein	hypothetical protein	Unknown	Unknown	General Functional Prediction only	Other
BFNMCIJK_01818	COG3324	COG3324	R	Lactoylglutathione lyase-related enzyme, vicinal oxygen chelate (VOC) family	VOC	CDS	hypothetical protein	hypothetical protein	hypothetical protein	Unknown	Unknown	General Functional Prediction only	Other
BFNMCIJK_02819	COG4636	COG4636	R	Endonuclease, Uma2 family (restriction endonuclease fold)	Uma2	CDS	hypothetical protein	hypothetical protein	hypothetical protein	Unknown	Unknown	General Functional Prediction only	Other
BFNMCIJK_03092	COG1808;COG1597	COG1808	S	Uncharacterized membrane protein AF0785, contains DUF389 domain	AF0785	CDS	hypothetical protein	hypothetical protein	hypothetical protein	Unknown	Unknown	Function Unknown	Other
BFNMCIJK_03521	COG3689	COG3689	S	Uncharacterized membrane protein YcgQ, UPF0703/DUF1980 family	YcgQ	CDS	hypothetical protein	hypothetical protein	hypothetical protein	Unknown	Unknown	Function Unknown	Other
BFNMCIJK_01495	COG1357	COG1357	S	Uncharacterized conserved protein YjbI, contains pentapeptide repeats	YjbI	CDS	Pentapeptide repeat protein Rfr32	hypothetical protein	hypothetical protein	Unknown	Unknown	Function Unknown	Other
BFNMCIJK_02426	COG0803	COG0803	P	ABC-type Zn uptake system ZnuABC, Zn-binding component ZnuA	ZnuA	CDS	mntA	Manganese-binding lipoprotein MntA	hypothetical protein	K09818	ABC.MN.S; manganese/iron transport system substrate-binding protein	Inorganic ion transport and metabolism	Transport
BFNMCIJK_02554	COG1141	COG1141	C	Ferredoxin	Fer	CDS	fd1	Ferredoxin-1	hypothetical protein	K05337	fer; ferredoxin	Energy production and conversion	Energy
BFNMCIJK_03154	COG1565	COG1565	R	SAM-dependent methyltransferase, MidA family	MidA	CDS	hypothetical protein	hypothetical protein	hypothetical protein	Unknown	Unknown	General Functional Prediction only	Other
BFNMCIJK_02015	COG5464	COG5464	L	Recombination-promoting DNA endonuclease RpnC/YadD	RpnC	CDS	hypothetical protein	hypothetical protein	hypothetical protein	Unknown	Unknown	Replication and repair	DNA
BFNMCIJK_02877	COG1262;COG0515	COG1262	O	Formylglycine-generating enzyme, required for sulfatase activity, contains SUMF1/FGE domain	YfmG	CDS	pkn1_7	2.7.11.1	Serine/threonine-protein kinase pkn1	Unknown	Unknown	Post-translational modification, protein turnover, chaperone functions	Translation
BFNMCIJK_03673	COG3651	COG3651	S	Uncharacterized conserved protein, DUF2237 family	NA	CDS	hypothetical protein	hypothetical protein	hypothetical protein	K09966	K09966; uncharacterized protein	Function Unknown	Other
BFNMCIJK_00514	COG0501	COG0501	O	Zn-dependent protease with chaperone function	HtpX	CDS	htpX_1	3.4.24.-	Protease HtpX	Unknown	Unknown	Post-translational modification, protein turnover, chaperone functions	Translation
BFNMCIJK_00930	COG3542	COG3542	R	Predicted sugar epimerase, cupin superfamily	CFF1	CDS	hypothetical protein	hypothetical protein	hypothetical protein	K09705	K09705; uncharacterized protein	General Functional Prediction only	Other
BFNMCIJK_02438	COG0457;COG4995	COG0457	R	Tetratricopeptide (TPR) repeat	TPR	CDS	hypothetical protein	hypothetical protein	hypothetical protein	Unknown	Unknown	General Functional Prediction only	Other
BFNMCIJK_02938	COG1963	COG1963	R	Acid phosphatase family membrane protein YuiD	YuiD	CDS	hypothetical protein	hypothetical protein	hypothetical protein	K09775	K09775; uncharacterized protein	General Functional Prediction only	Other
BFNMCIJK_03637	COG0294	COG0294	H	Dihydropteroate synthase	FolP	CDS	hypothetical protein	hypothetical protein	hypothetical protein	Unknown	Unknown	Coenzyme metabolism	Coenzyme
BFNMCIJK_03761	COG0457;COG1352	COG0457	R	Tetratricopeptide (TPR) repeat	TPR	CDS	cheR	2.1.1.80	Chemotaxis protein methyltransferase	K00575	cheR; chemotaxis protein methyltransferase CheR [EC:2.1.1.80]	General Functional Prediction only	Other
BFNMCIJK_03816	COG1828	COG1828	F	Phosphoribosylformylglycinamidine (FGAM) synthase, PurS subunit	PurS	CDS	purS	6.3.5.3	Phosphoribosylformylglycinamidine synthase subunit PurS	K23264	purS; phosphoribosylformylglycinamidine synthase subunit PurS [EC:6.3.5.3]	Nucleotide metabolism and transport	Nucleotides
BFNMCIJK_00839	COG0438	COG0438	M	Glycosyltransferase involved in cell wall bisynthesis	RfaB	CDS	mfpsA_1	2.4.1.246	Mannosylfructose-phosphate synthase	Unknown	Unknown	Cell wall/membrane/envelop biogenesis	Cell wall
BFNMCIJK_01158	COG2850	COG2850	J	Ribosomal protein L16 Arg81 hydroxylase, contains JmjC domain	RoxA	CDS	hypothetical protein	hypothetical protein	hypothetical protein	Unknown	Unknown	Translation	Translation
BFNMCIJK_01337	COG2081	COG2081	R	Predicted flavoprotein YhiN	YhiN	CDS	hypothetical protein	hypothetical protein	hypothetical protein	Unknown	Unknown	General Functional Prediction only	Other
BFNMCIJK_02011	COG0714	COG0714	R	MoxR-like ATPase	MoxR	CDS	hypothetical protein	hypothetical protein	hypothetical protein	Unknown	Unknown	General Functional Prediction only	Other
BFNMCIJK_02421	COG1357	COG1357	S	Uncharacterized conserved protein YjbI, contains pentapeptide repeats	YjbI	CDS	Pentapeptide repeat protein Rfr32	hypothetical protein	hypothetical protein	Unknown	Unknown	Function Unknown	Other
BFNMCIJK_02439	COG1807	COG1807	M	PMT family glycosyltransferase ArnT/Agl22, involved in glycosylation of proteins and lipid IVA	ArnT	CDS	hypothetical protein	hypothetical protein	hypothetical protein	Unknown	Unknown	Cell wall/membrane/envelop biogenesis	Cell wall
BFNMCIJK_02827	COG0424	COG0424	Q	7-methyl-GTP pyrophosphatase and related NTP pyrophosphatases, Maf/HAM1 superfamily	Maf	CDS	Maf-like protein	hypothetical protein	hypothetical protein	K06287	yhdE; nucleoside triphosphate pyrophosphatase [EC:3.6.1.-]	Secondary Structure	Structure
BFNMCIJK_04024	COG1586	COG1586	E	S-adenosylmethionine decarboxylase	SpeD	CDS	speH	4.1.1.50	S-adenosylmethionine decarboxylase proenzyme	K01611	speD, AMD1; S-adenosylmethionine decarboxylase [EC:4.1.1.50]	Amino Acid metabolis and transport	Amino Acids
BFNMCIJK_00320	COG0025	COG0025	P	NhaP-type Na+/H+ or K+/H+ antiporter	NhaP	CDS	apnhaP	Na(+)/H(+) antiporter ApNhaP	hypothetical protein	K03316	TC.CPA1; monovalent cation:H+ antiporter, CPA1 family	Inorganic ion transport and metabolism	Transport
BFNMCIJK_00668	COG4243	COG4243	R	Vitamin K epoxide reductase (VKOR) family protein, predicted involvement in disulfide bond formation	NA	CDS	1.1.4.-	Vitamin K epoxide reductase	hypothetical protein	Unknown	Unknown	General Functional Prediction only	Other
BFNMCIJK_01277	COG1189	COG1189	J	Predicted rRNA methylase YqxC, contains S4 and FtsJ domains	YqxC	CDS	tlyA	2.1.1.226	16S/23S rRNA (cytidine-2'-O)-methyltransferase TlyA	K06442	tlyA; 23S rRNA (cytidine1920-2'-O)/16S rRNA (cytidine1409-2'-O)-methyltransferase [EC:2.1.1.226 2.1.1.227]	Translation	Translation
BFNMCIJK_01321	COG1502	COG1502	I	Phosphatidylserine/phosphatidylglycerophosphate/cardiolipin synthase	Cls	CDS	hypothetical protein	hypothetical protein	hypothetical protein	Unknown	Unknown	Lipid metabolism	Lipids
BFNMCIJK_01476	COG4188	COG4188	R	Predicted dienelactone hydrolase	NA	CDS	hypothetical protein	hypothetical protein	hypothetical protein	Unknown	Unknown	General Functional Prediction only	Other
BFNMCIJK_02268	COG0608	COG0608	L	ssDNA-specific exonuclease RecJ, DHH superfamily, may be involved in archaeal DNA replication intiation	RecJ	CDS	recJ_2	3.1.-.-	Single-stranded-DNA-specific exonuclease RecJ	K07462	recJ; single-stranded-DNA-specific exonuclease [EC:3.1.-.-]	Replication and repair	DNA
BFNMCIJK_02788	COG2802	COG2802	S	Uncharacterized conserved protein, LON_N-like domain, ASCH/PUA-like superfamily	LON/PUA	CDS	lon2	3.4.21.53	Lon protease 2	K01338	lon; ATP-dependent Lon protease [EC:3.4.21.53]	Function Unknown	Other
BFNMCIJK_01207	COG2203;COG2206	COG2203	T	GAF domain	GAF	CDS	hypothetical protein	hypothetical protein	hypothetical protein	Unknown	Unknown	Signal Transduction	Signalling
BFNMCIJK_01384	COG3210	COG3210	U	Large exoprotein involved in heme utilization or adhesion	FhaB	CDS	hypothetical protein	hypothetical protein	hypothetical protein	Unknown	Unknown	Intracellular trafficing and secretion	Transport
BFNMCIJK_01806	COG1254	COG1254	C	Acylphosphatase	AcyP	CDS	acyP	3.6.1.7	Acylphosphatase	K01512	acyP; acylphosphatase [EC:3.6.1.7]	Energy production and conversion	Energy
BFNMCIJK_02097	COG0456	COG0456	J	Ribosomal protein S18 acetylase RimI and related acetyltransferases	RimI	CDS	hypothetical protein	hypothetical protein	hypothetical protein	Unknown	Unknown	Translation	Translation
BFNMCIJK_02236	COG0400	COG0400	R	Predicted esterase	YpfH	CDS	estB_2	3.1.1.1	Carboxylesterase 2	K06999	K06999; phospholipase/carboxylesterase	General Functional Prediction only	Other
BFNMCIJK_03110	COG4637	COG4637	R	Predicted ATPase	NA	CDS	hypothetical protein	hypothetical protein	hypothetical protein	Unknown	Unknown	General Functional Prediction only	Other
BFNMCIJK_04112	COG5787	COG5787	C	Uncharacterized cyanobacterial/plant protein Alr2454, DUF3067 (PF11267) family	Alr2454	CDS	hypothetical protein	hypothetical protein	hypothetical protein	Unknown	Unknown	Energy production and conversion	Energy
BFNMCIJK_02163	COG0309	COG0309	O	Carbamoyl dehydratase HypE (hydrogenase maturation factor)	HypE	CDS	hypE	Hydrogenase expression/formation protein HypE	hypothetical protein	K04655	hypE; hydrogenase expression/formation protein HypE	Post-translational modification, protein turnover, chaperone functions	Translation
BFNMCIJK_03090	COG2319	COG2319	R	WD40 repeat	WD40	CDS	hypothetical protein	hypothetical protein	hypothetical protein	Unknown	Unknown	General Functional Prediction only	Other
BFNMCIJK_03201	COG2082	COG2082	H	Precorrin-8X methylmutase CbiC/CobH	CobH	CDS	cbiC	5.4.99.60	Cobalt-precorrin-8 methylmutase	K06042	cobH-cbiC; precorrin-8X/cobalt-precorrin-8 methylmutase [EC:5.4.99.61 5.4.99.60]	Coenzyme metabolism	Coenzyme
BFNMCIJK_03826	COG3909	COG3909	C	Cytochrome c556	CytC556	CDS	Cytochrome c'	hypothetical protein	hypothetical protein	Unknown	Unknown	Energy production and conversion	Energy
BFNMCIJK_00165	COG0209	COG0209	F	Ribonucleotide reductase alpha subunit	NrdA	CDS	nrdA	1.17.4.1	Ribonucleoside-diphosphate reductase 1 subunit alpha	K00525	E1.17.4.1A, nrdA, nrdE; ribonucleoside-diphosphate reductase alpha chain [EC:1.17.4.1]	Nucleotide metabolism and transport	Nucleotides
BFNMCIJK_00194	COG3577	COG3577	R	Predicted aspartyl protease	NA	CDS	hypothetical protein	hypothetical protein	hypothetical protein	Unknown	Unknown	General Functional Prediction only	Other
BFNMCIJK_01550	COG0438	COG0438	M	Glycosyltransferase involved in cell wall bisynthesis	RfaB	CDS	mshA_3	2.4.1.250	D-inositol 3-phosphate glycosyltransferase	Unknown	Unknown	Cell wall/membrane/envelop biogenesis	Cell wall
BFNMCIJK_02419	COG1573	COG1573	L	Uracil-DNA glycosylase	Udg4	CDS	hypothetical protein	hypothetical protein	hypothetical protein	K21929	udg; uracil-DNA glycosylase [EC:3.2.2.27]	Replication and repair	DNA
BFNMCIJK_02687	COG4636	COG4636	R	Endonuclease, Uma2 family (restriction endonuclease fold)	Uma2	CDS	hypothetical protein	hypothetical protein	hypothetical protein	Unknown	Unknown	General Functional Prediction only	Other
BFNMCIJK_03169	COG0714	COG0714	R	MoxR-like ATPase	MoxR	CDS	hypothetical protein	hypothetical protein	hypothetical protein	Unknown	Unknown	General Functional Prediction only	Other
BFNMCIJK_00168	COG0208	COG0208	F	Ribonucleotide reductase beta subunit, ferritin-like domain	NrdB	CDS	nrdB_1	1.17.4.1	Ribonucleoside-diphosphate reductase subunit beta	K00526	E1.17.4.1B, nrdB, nrdF; ribonucleoside-diphosphate reductase beta chain [EC:1.17.4.1]	Nucleotide metabolism and transport	Nucleotides
BFNMCIJK_01766	COG4995	COG4995	S	Uncharacterized conserved protein, contains CHAT domain	NA	CDS	yrrB_5	TPR repeat-containing protein YrrB	hypothetical protein	Unknown	Unknown	Function Unknown	Other
BFNMCIJK_02400	COG2928	COG2928	S	Uncharacterized membrane protein	NA	CDS	hypothetical protein	hypothetical protein	hypothetical protein	Unknown	Unknown	Function Unknown	Other
BFNMCIJK_02978	COG2831	COG2831	U	Hemolysin activation/secretion protein	FhaC	CDS	hxuB_4	Heme/hemopexin transporter protein HuxB	hypothetical protein	Unknown	Unknown	Intracellular trafficing and secretion	Transport
BFNMCIJK_00574	COG3210	COG3210	U	Large exoprotein involved in heme utilization or adhesion	FhaB	CDS	hypothetical protein	hypothetical protein	hypothetical protein	Unknown	Unknown	Intracellular trafficing and secretion	Transport
BFNMCIJK_02286	COG1187	COG1187	J	Pseudouridylate synthase RsuA, specific for 16S rRNA U516 and 23S rRNA U2605	RsuA	CDS	rluB	5.4.99.22	Ribosomal large subunit pseudouridine synthase B	Unknown	Unknown	Translation	Translation
BFNMCIJK_01465	COG4929	COG4929	S	Uncharacterized membrane-anchored protein	NA	CDS	hypothetical protein	hypothetical protein	hypothetical protein	Unknown	Unknown	Function Unknown	Other
BFNMCIJK_02286	COG1187	COG1187	J	Pseudouridylate synthase RsuA, specific for 16S rRNA U516 and 23S rRNA U2605	RsuA	CDS	rluB	5.4.99.22	Ribosomal large subunit pseudouridine synthase B	Unknown	Unknown	Translation	Translation
BFNMCIJK_03105	COG0565	COG0565	J	tRNA C32,U32 (ribose-2'-O)-methylase TrmJ or a related methyltransferase	TrmJ	CDS	trmJ	2.1.1.200	tRNA (cytidine/uridine-2'-O-)-methyltransferase TrmJ	K02533	lasT; tRNA/rRNA methyltransferase [EC:2.1.1.-]	Translation	Translation
BFNMCIJK_01759	COG4031	COG4031	S	Uncharacterized metal-binding protein, DUF2103 family	NA	CDS	hypothetical protein	hypothetical protein	hypothetical protein	Unknown	Unknown	Function Unknown	Other
BFNMCIJK_01892	COG0642	COG0642	T	Signal transduction histidine kinase	BaeS	CDS	senX3	2.7.13.3	Signal-transduction histidine kinase senX3	Unknown	Unknown	Signal Transduction	Signalling
BFNMCIJK_02388	COG1309	COG1309	K	DNA-binding protein, AcrR family, includes nucleoid occlusion protein SlmA	AcrR	CDS	comR	HTH-type transcriptional repressor ComR	hypothetical protein	K16137	nemR; TetR/AcrR family transcriptional regulator, transcriptional repressor for nem operon	Transcription	Transcription
BFNMCIJK_04076	COG2227	COG2227	H	2-polyprenyl-3-methyl-5-hydroxy-6-metoxy-1,4-benzoquinol methylase	UbiG	CDS	tpm	2.1.1.67	Thiopurine S-methyltransferase	Unknown	Unknown	Coenzyme metabolism	Coenzyme
BFNMCIJK_04122	COG1807	COG1807	M	PMT family glycosyltransferase ArnT/Agl22, involved in glycosylation of proteins and lipid IVA	ArnT	CDS	arnT_3	2.4.2.43	Undecaprenyl phosphate-alpha-4-amino-4-deoxy-L-arabinose arabinosyl transferase	Unknown	Unknown	Cell wall/membrane/envelop biogenesis	Cell wall
BFNMCIJK_01997	COG0219	COG0219	J	tRNA(Leu) C34 or U34 (ribose-2'-O)-methylase TrmL, contains SPOUT domain	TrmL	CDS	trmL	2.1.1.207	tRNA (cytidine(34)-2'-O)-methyltransferase	K03216	trmL, cspR; tRNA (cytidine/uridine-2'-O-)-methyltransferase [EC:2.1.1.207]	Translation	Translation
BFNMCIJK_03044	COG0023	COG0023	J	Translation initiation factor 1 (eIF-1/SUI1)	SUI1	CDS	hypothetical protein	hypothetical protein	hypothetical protein	K03113	EIF1, SUI1; translation initiation factor 1	Translation	Translation
BFNMCIJK_03277	COG0456	COG0456	J	Ribosomal protein S18 acetylase RimI and related acetyltransferases	RimI	CDS	hypothetical protein	hypothetical protein	hypothetical protein	Unknown	Unknown	Translation	Translation
BFNMCIJK_03322	COG4359	COG4359	E	2-hydroxy-3-keto-5-methylthiopentenyl-1-phosphate phosphatase (methionine salvage)	MtnX	CDS	mtnX	3.1.3.87	2-hydroxy-3-keto-5-methylthiopentenyl-1-phosphate phosphatase	K08966	mtnX; 2-hydroxy-3-keto-5-methylthiopentenyl-1-phosphate phosphatase [EC:3.1.3.87]	Amino Acid metabolis and transport	Amino Acids
BFNMCIJK_03423	COG0811	COG0811	U	Biopolymer transport protein ExbB/TolQ	TolQ	CDS	exbB_3	Biopolymer transport protein ExbB	hypothetical protein	K03561	exbB; biopolymer transport protein ExbB	Intracellular trafficing and secretion	Transport
BFNMCIJK_03783	COG3147	COG3147	D	Cell division protein DedD (periplasmic protein involved in septation)	DedD	CDS	hypothetical protein	hypothetical protein	hypothetical protein	Unknown	Unknown	Cell cycle control and mitosis	Cell
BFNMCIJK_00471	COG5464	COG5464	L	Recombination-promoting DNA endonuclease RpnC/YadD	RpnC	CDS	hypothetical protein	hypothetical protein	hypothetical protein	Unknown	Unknown	Replication and repair	DNA
BFNMCIJK_01348	COG5464	COG5464	L	Recombination-promoting DNA endonuclease RpnC/YadD	RpnC	CDS	hypothetical protein	hypothetical protein	hypothetical protein	Unknown	Unknown	Replication and repair	DNA
BFNMCIJK_03540	COG3608	COG3608	R	Predicted deacylase	NA	CDS	doeB	3.5.1.-	N-alpha-acetyl-L-2,4-diaminobutyric acid deacetylase	K06987	K06987; uncharacterized protein	General Functional Prediction only	Other
BFNMCIJK_03897	COG1066	COG1066	L	DNA repair protein RadA/Sms, contains AAA+ ATPase domain	Sms	CDS	radA	3.6.4.-	DNA repair protein RadA	K04485	radA, sms; DNA repair protein RadA/Sms	Replication and repair	DNA
BFNMCIJK_00293	COG4249;COG0726;COG3063	COG4249	R	Uncharacterized conserved protein, contains caspase domain	NA	CDS	hypothetical protein	hypothetical protein	hypothetical protein	Unknown	Unknown	General Functional Prediction only	Other
BFNMCIJK_00370	COG0296	COG0296	G	1,4-alpha-glucan branching enzyme	GlgB	CDS	glgB_1	2.4.1.18	1,4-alpha-glucan branching enzyme GlgB	K00700	GBE1, glgB; 1,4-alpha-glucan branching enzyme [EC:2.4.1.18]	Carbohydrate metabolism and transport	Carbohydrates
BFNMCIJK_00400	COG0631	COG0631	T	Serine/threonine protein phosphatase PrpC	PTC1	CDS	stp_1	3.1.3.16	Serine/threonine phosphatase stp	K20074	prpC, phpP; PPM family protein phosphatase [EC:3.1.3.16]	Signal Transduction	Signalling
BFNMCIJK_00995	COG1968	COG1968	I	Undecaprenyl pyrophosphate phosphatase	UppP	CDS	uppP_1	3.6.1.27	Undecaprenyl-diphosphatase	K06153	bacA; undecaprenyl-diphosphatase [EC:3.6.1.27]	Lipid metabolism	Lipids
BFNMCIJK_02069	COG0491	COG0491	R	Glyoxylase or a related metal-dependent hydrolase, beta-lactamase superfamily II	GloB	CDS	hypothetical protein	hypothetical protein	hypothetical protein	Unknown	Unknown	General Functional Prediction only	Other
BFNMCIJK_02114	COG1262	COG1262	O	Formylglycine-generating enzyme, required for sulfatase activity, contains SUMF1/FGE domain	YfmG	CDS	hypothetical protein	hypothetical protein	hypothetical protein	Unknown	Unknown	Post-translational modification, protein turnover, chaperone functions	Translation
BFNMCIJK_02219	COG2203;COG5000	COG2203	T	GAF domain	GAF	CDS	cckA_6	Sensor kinase CckA	hypothetical protein	Unknown	Unknown	Signal Transduction	Signalling
BFNMCIJK_02428	COG1805	COG1805	C	Na+-transporting NADH:ubiquinone oxidoreductase, subunit NqrB	NqrB	CDS	hypothetical protein	hypothetical protein	hypothetical protein	Unknown	Unknown	Energy production and conversion	Energy
BFNMCIJK_03243	COG2114;COG4252	COG2114	T	Adenylate cyclase, class 3	AcyC	CDS	cph2_13	Phytochrome-like protein cph2	hypothetical protein	K01768	E4.6.1.1; adenylate cyclase [EC:4.6.1.1]	Signal Transduction	Signalling
BFNMCIJK_01971	COG5784	COG5784	C	Uncharacterized cyanobacterial/plant protein Pro1025, DUF3531 (PF12049) domain	Pro1025	CDS	hypothetical protein	hypothetical protein	hypothetical protein	Unknown	Unknown	Energy production and conversion	Energy
BFNMCIJK_03755	COG0110	COG0110	R	Acetyltransferase, isoleucine patch superfamily	WbbJ	CDS	hypothetical protein	hypothetical protein	hypothetical protein	Unknown	Unknown	General Functional Prediction only	Other
BFNMCIJK_03887	COG0628	COG0628	R	Predicted PurR-regulated permease PerM	PerM	CDS	tqsA	AI-2 transport protein TqsA	hypothetical protein	Unknown	Unknown	General Functional Prediction only	Other
BFNMCIJK_03888	COG1922	COG1922	M	UDP-N-acetyl-D-mannosaminuronic acid transferase, WecB/TagA/CpsF family	WecG	CDS	tagA	2.4.1.187	N-acetylglucosaminyldiphosphoundecaprenol N-acetyl-beta-D-mannosaminyltransferase	K05946	tagA, tarA; N-acetylglucosaminyldiphosphoundecaprenol N-acetyl-beta-D-mannosaminyltransferase [EC:2.4.1.187]	Cell wall/membrane/envelop biogenesis	Cell wall
BFNMCIJK_00526	COG0542	COG0542	O	ATP-dependent Clp protease, ATP-binding subunit ClpA	ClpA	CDS	clpC_1	ATP-dependent Clp protease ATP-binding subunit ClpC	hypothetical protein	K03696	clpC; ATP-dependent Clp protease ATP-binding subunit ClpC	Post-translational modification, protein turnover, chaperone functions	Translation
BFNMCIJK_00907	COG2226	COG2226	H	Ubiquinone/menaquinone biosynthesis C-methylase UbiE/MenG	UbiE	CDS	2.1.1.295	2-methyl-6-phytyl-1,4-hydroquinone methyltransferase	hypothetical protein	K05928	E2.1.1.95; tocopherol O-methyltransferase [EC:2.1.1.95]	Coenzyme metabolism	Coenzyme
BFNMCIJK_01030	COG2226	COG2226	H	Ubiquinone/menaquinone biosynthesis C-methylase UbiE/MenG	UbiE	CDS	2.1.1.315	27-O-demethylrifamycin SV methyltransferase	hypothetical protein	Unknown	Unknown	Coenzyme metabolism	Coenzyme
BFNMCIJK_01074	COG1327	COG1327	K	Transcriptional regulator NrdR, contains Zn-ribbon and ATP-cone domains	NrdR	CDS	nrdR	Transcriptional repressor NrdR	hypothetical protein	K07738	nrdR; transcriptional repressor NrdR	Transcription	Transcription
BFNMCIJK_01720	COG2814	COG2814	G	Predicted arabinose efflux permease AraJ, MFS family	AraJ	CDS	bacE	Putative bacilysin exporter BacE	hypothetical protein	Unknown	Unknown	Carbohydrate metabolism and transport	Carbohydrates
BFNMCIJK_01816	COG2236	COG2236	H	Hypoxanthine phosphoribosyltransferase	Hpt1	CDS	gpt	2.4.2.22	Xanthine phosphoribosyltransferase	K07101	K07101; uncharacterized protein	Coenzyme metabolism	Coenzyme
BFNMCIJK_01968	COG2345	COG2345	K	Predicted transcriptional regulator, ArsR family	NA	CDS	hypothetical protein	hypothetical protein	hypothetical protein	K09012	sufR; DeoR family transcriptional regulator, suf operon transcriptional repressor	Transcription	Transcription
BFNMCIJK_00137	COG4636	COG4636	R	Endonuclease, Uma2 family (restriction endonuclease fold)	Uma2	CDS	hypothetical protein	hypothetical protein	hypothetical protein	Unknown	Unknown	General Functional Prediction only	Other
BFNMCIJK_00180	COG0523	COG0523	R	Zinc metallochaperone YeiR/ZagA and related GTPases, G3E family	YejR	CDS	hypothetical protein	hypothetical protein	hypothetical protein	Unknown	Unknown	General Functional Prediction only	Other
BFNMCIJK_00541	COG3296	COG3296	R	Uncharacterized Tic20-related protein, DUF4870 domain	Tic20a	CDS	hypothetical protein	hypothetical protein	hypothetical protein	K09940	K09940; uncharacterized protein	General Functional Prediction only	Other
BFNMCIJK_01713	COG3117	COG3117	M	Lipopolysaccharide export system protein LptC	YrbK	CDS	lptC	Lipopolysaccharide export system protein LptC	hypothetical protein	Unknown	Unknown	Cell wall/membrane/envelop biogenesis	Cell wall
BFNMCIJK_02141	COG5785	COG5785	C	Uncharacterized cyanobacterial/chloroplast protein CR066, DUF3172 (PF11371) domain	Cr066	CDS	hypothetical protein	hypothetical protein	hypothetical protein	Unknown	Unknown	Energy production and conversion	Energy
BFNMCIJK_03228	COG1968	COG1968	I	Undecaprenyl pyrophosphate phosphatase	UppP	CDS	uppP_2	3.6.1.27	Undecaprenyl-diphosphatase	K06153	bacA; undecaprenyl-diphosphatase [EC:3.6.1.27]	Lipid metabolism	Lipids
BFNMCIJK_03289	COG1277	COG1277	O	ABC-type transport system involved in multi-copper enzyme maturation, permease component	NosY	CDS	hypothetical protein	hypothetical protein	hypothetical protein	Unknown	Unknown	Post-translational modification, protein turnover, chaperone functions	Translation
BFNMCIJK_04058	COG0438	COG0438	M	Glycosyltransferase involved in cell wall bisynthesis	RfaB	CDS	mshA_4	2.4.1.250	D-inositol 3-phosphate glycosyltransferase	Unknown	Unknown	Cell wall/membrane/envelop biogenesis	Cell wall
BFNMCIJK_00954	COG5679	COG5679	C	Cytochrome b6f complex subunit IV, PetD, 17 kd cytochrome b	PetD	CDS	petD	Cytochrome b6-f complex subunit 4	hypothetical protein	K02637	petD; cytochrome b6-f complex subunit 4	Energy production and conversion	Energy
BFNMCIJK_01443	COG4636	COG4636	R	Endonuclease, Uma2 family (restriction endonuclease fold)	Uma2	CDS	hypothetical protein	hypothetical protein	hypothetical protein	Unknown	Unknown	General Functional Prediction only	Other
BFNMCIJK_01505	COG5771	COG5771	C	Uncharacterized cyanobacterial/chloroplast protein Pro0776, algal eyespot protein with methylated Arg, DUF1350 (PF07082) domain	Pro0776	CDS	hypothetical protein	hypothetical protein	hypothetical protein	Unknown	Unknown	Energy production and conversion	Energy
BFNMCIJK_01946	COG4249;COG0726;COG4783	COG4249	R	Uncharacterized conserved protein, contains caspase domain	NA	CDS	hypothetical protein	hypothetical protein	hypothetical protein	Unknown	Unknown	General Functional Prediction only	Other
BFNMCIJK_03136	COG5789	COG5789	C	Uncharacterized cyanobacterial/plant protein Pro1627, DUF3143 (PF11341) family	Pro1627	CDS	hypothetical protein	hypothetical protein	hypothetical protein	Unknown	Unknown	Energy production and conversion	Energy
BFNMCIJK_03731	COG4637	COG4637	R	Predicted ATPase	NA	CDS	recF_7	DNA replication and repair protein RecF	hypothetical protein	Unknown	Unknown	General Functional Prediction only	Other
BFNMCIJK_03862	COG0755	COG0755	O	ABC-type transport system involved in cytochrome c biogenesis, permease component	CcmC	CDS	ccsA	Cytochrome c biogenesis protein CcsA	hypothetical protein	Unknown	Unknown	Post-translational modification, protein turnover, chaperone functions	Translation
BFNMCIJK_00116	COG1032	COG1032	R	Radical SAM superfamily enzyme YgiQ, UPF0313 family	YgiQ	CDS	hypothetical protein	hypothetical protein	hypothetical protein	Unknown	Unknown	General Functional Prediction only	Other
BFNMCIJK_02369	COG5743	COG5743	C	Photosystem I light harvesting complex protein, LHCA5/LHCA6/HLI5/Ycf17 family	LHCA5	CDS	hypothetical protein	hypothetical protein	hypothetical protein	Unknown	Unknown	Energy production and conversion	Energy
BFNMCIJK_02534	COG3380	COG3380	R	Predicted NAD/FAD-dependent oxidoreductase	NA	CDS	1.6.3.5	Renalase	hypothetical protein	K18208	RNLS; renalase [EC:1.6.3.5]	General Functional Prediction only	Other
BFNMCIJK_03017	COG1716;COG0515	COG1716	T	Forkhead associated (FHA) domain, binds pSer, pThr, pTyr	FHA	CDS	hypothetical protein	hypothetical protein	hypothetical protein	Unknown	Unknown	Signal Transduction	Signalling
BFNMCIJK_03906	COG5791	COG5791	C	NAD(P)H dehydrogenase cyanobacteria/chloroplast-specific auxiliary subunit CRR7	CRR7	CDS	hypothetical protein	hypothetical protein	hypothetical protein	Unknown	Unknown	Energy production and conversion	Energy
BFNMCIJK_00729	COG5464	COG5464	L	Recombination-promoting DNA endonuclease RpnC/YadD	RpnC	CDS	hypothetical protein	hypothetical protein	hypothetical protein	Unknown	Unknown	Replication and repair	DNA
BFNMCIJK_00961	COG0804	COG0804	E	Urease alpha subunit	UreC	CDS	ureC_1	3.5.1.5	Urease subunit alpha	K01428	ureC; urease subunit alpha [EC:3.5.1.5]	Amino Acid metabolis and transport	Amino Acids
BFNMCIJK_00970	COG0463	COG0463	M	Glycosyltransferase involved in cell wall bisynthesis	WcaA	CDS	2.4.-.-	putative glycosyltransferase	hypothetical protein	K20534	gtrB, csbB; polyisoprenyl-phosphate glycosyltransferase [EC:2.4.-.-]	Cell wall/membrane/envelop biogenesis	Cell wall
BFNMCIJK_01883	COG0680	COG0680	C	Ni,Fe-hydrogenase maturation factor	HyaD	CDS	hypothetical protein	hypothetical protein	hypothetical protein	Unknown	Unknown	Energy production and conversion	Energy
BFNMCIJK_03224	COG4445	COG4445	J	tRNA isopentenyl-2-thiomethyl-A-37 hydroxylase MiaE (synthesis of 2-methylthio-cis-ribozeatin)	MiaE	CDS	hypothetical protein	hypothetical protein	hypothetical protein	K06169	miaE; tRNA 2-(methylsulfanyl)-N6-isopentenyladenosine37 hydroxylase [EC:1.14.99.69]	Translation	Translation
BFNMCIJK_00527	COG0739	COG0739	M	Murein DD-endopeptidase MepM and murein hydrolase activator NlpD, contains LysM domain	NlpD	CDS	nlpD_1	Murein hydrolase activator NlpD	hypothetical protein	Unknown	Unknown	Cell wall/membrane/envelop biogenesis	Cell wall
BFNMCIJK_00709	COG0642;COG0745	COG0642	T	Signal transduction histidine kinase	BaeS	CDS	cckA_3	Sensor kinase CckA	hypothetical protein	Unknown	Unknown	Signal Transduction	Signalling
BFNMCIJK_00758	COG0617	COG0617	J	tRNA nucleotidyltransferase/poly(A) polymerase	PcnB	CDS	cca	2.7.7.72	CCA-adding enzyme	K00974	cca; tRNA nucleotidyltransferase (CCA-adding enzyme) [EC:2.7.7.72 3.1.3.- 3.1.4.-]	Translation	Translation
BFNMCIJK_00788	COG4637	COG4637	R	Predicted ATPase	NA	CDS	recF_1	DNA replication and repair protein RecF	hypothetical protein	Unknown	Unknown	General Functional Prediction only	Other
BFNMCIJK_01080	COG0266	COG0266	L	Formamidopyrimidine-DNA glycosylase	Nei	CDS	mutM	3.2.2.23	Formamidopyrimidine-DNA glycosylase	K10563	mutM, fpg; formamidopyrimidine-DNA glycosylase [EC:3.2.2.23 4.2.99.18]	Replication and repair	DNA
BFNMCIJK_01795	COG1009	COG1009	C	Membrane H+-translocase/NADH:ubiquinone oxidoreductase subunit 5 (chain L)/Multisubunit Na+/H+ antiporter, MnhA subunit	NuoL	CDS	nuoL_3	1.6.5.11	NADH-quinone oxidoreductase subunit L	K05577	ndhF; NAD(P)H-quinone oxidoreductase subunit 5 [EC:7.1.1.2]	Energy production and conversion	Energy
BFNMCIJK_01992	COG3264	COG3264	M	Small-conductance mechanosensitive channel MscK	MscK	CDS	mscK	Mechanosensitive channel MscK	hypothetical protein	K05802	mscK, kefA, aefA; potassium-dependent mechanosensitive channel	Cell wall/membrane/envelop biogenesis	Cell wall
BFNMCIJK_03850	COG4221	COG4221	C	NADP-dependent 3-hydroxy acid dehydrogenase YdfG	YdfG	CDS	ydfG_2	1.1.1.381	NADP-dependent 3-hydroxy acid dehydrogenase YdfG	K16066	ydfG; 3-hydroxy acid dehydrogenase / malonic semialdehyde reductase [EC:1.1.1.381 1.1.1.-]	Energy production and conversion	Energy
BFNMCIJK_02710	COG4636	COG4636	R	Endonuclease, Uma2 family (restriction endonuclease fold)	Uma2	CDS	hypothetical protein	hypothetical protein	hypothetical protein	Unknown	Unknown	General Functional Prediction only	Other
BFNMCIJK_02930	COG1399	COG1399	J	23S rRNA accumulation protein YceD (essential in plants, uncharacterized in bacteria)	YceD	CDS	hypothetical protein	hypothetical protein	hypothetical protein	K07040	yceD, ylbN; DUF177 domain-containing protein	Translation	Translation
BFNMCIJK_01395	COG3857	COG3857	L	ATP-dependent helicase/DNAse subunit B	AddB	CDS	addB	3.6.4.12	ATP-dependent helicase/deoxyribonuclease subunit B	Unknown	Unknown	Replication and repair	DNA
BFNMCIJK_03106	COG0633	COG0633	C	Ferredoxin	Fdx	CDS	Ferredoxin-1	hypothetical protein	hypothetical protein	K02639	petF; ferredoxin	Energy production and conversion	Energy
BFNMCIJK_04019	COG2138	COG2138	H	Sirohydrochlorin ferrochelatase	SirB	CDS	cbiX	4.99.1.3	Sirohydrochlorin cobaltochelatase	K03795	cbiX; sirohydrochlorin cobaltochelatase [EC:4.99.1.3]	Coenzyme metabolism	Coenzyme
BFNMCIJK_01622	COG1585	COG1585	O	Membrane protein implicated in regulation of membrane protease activity	YbbJ	CDS	hypothetical protein	hypothetical protein	hypothetical protein	Unknown	Unknown	Post-translational modification, protein turnover, chaperone functions	Translation
BFNMCIJK_02056	COG2202;COG3706;COG0642	COG2202	T	PAS domain	PAS	CDS	barA_4	2.7.13.3	Signal transduction histidine-protein kinase BarA	Unknown	Unknown	Signal Transduction	Signalling
BFNMCIJK_03757	COG0612	COG0612	R	Predicted Zn-dependent peptidase, M16 family	PqqL	CDS	3.4.24.-	putative zinc protease	hypothetical protein	K07263	pqqL; zinc protease [EC:3.4.24.-]	General Functional Prediction only	Other
BFNMCIJK_03791	COG0135	COG0135	E	Phosphoribosylanthranilate isomerase	TrpF	CDS	trpF	5.3.1.24	N-(5'-phosphoribosyl)anthranilate isomerase	K01817	trpF; phosphoribosylanthranilate isomerase [EC:5.3.1.24]	Amino Acid metabolis and transport	Amino Acids
BFNMCIJK_03990	COG4636	COG4636	R	Endonuclease, Uma2 family (restriction endonuclease fold)	Uma2	CDS	hypothetical protein	hypothetical protein	hypothetical protein	Unknown	Unknown	General Functional Prediction only	Other
BFNMCIJK_04070	COG5439	COG5439	R	STAS domain	STAS	CDS	hypothetical protein	hypothetical protein	hypothetical protein	Unknown	Unknown	General Functional Prediction only	Other
BFNMCIJK_01635	COG1074	COG1074	L	3�-5� helicase subunit RecB of the DNA repair enzyme RecBCD (exonuclease V)	RecB	CDS	addA_1	3.1.-.-	ATP-dependent helicase/nuclease subunit A	K16898	addA; ATP-dependent helicase/nuclease subunit A [EC:5.6.2.4 3.1.-.-]	Replication and repair	DNA
BFNMCIJK_02217	COG3609	COG3609	K	Transcriptional regulator, contains Arc/MetJ-type RHH (ribbon-helix-helix) DNA-binding domain	ParD	CDS	hypothetical protein	hypothetical protein	hypothetical protein	K07746	parD1_3_4; antitoxin ParD1/3/4	Transcription	Transcription
BFNMCIJK_02285	COG1426	COG1426	D	Cytoskeletal protein RodZ, contains Xre-like HTH and DUF4115 domains	RodZ	CDS	hypothetical protein	hypothetical protein	hypothetical protein	Unknown	Unknown	Cell cycle control and mitosis	Cell
BFNMCIJK_02713	COG5464	COG5464	L	Recombination-promoting DNA endonuclease RpnC/YadD	RpnC	CDS	hypothetical protein	hypothetical protein	hypothetical protein	Unknown	Unknown	Replication and repair	DNA
BFNMCIJK_03031	COG4636	COG4636	R	Endonuclease, Uma2 family (restriction endonuclease fold)	Uma2	CDS	hypothetical protein	hypothetical protein	hypothetical protein	Unknown	Unknown	General Functional Prediction only	Other
BFNMCIJK_03152	COG1051	COG1051	F	ADP-ribose pyrophosphatase YjhB, NUDIX family	YjhB	CDS	rppH_1	3.6.1.-	RNA pyrophosphohydrolase	K03574	mutT, NUDT15, MTH2; 8-oxo-dGTP diphosphatase [EC:3.6.1.55]	Nucleotide metabolism and transport	Nucleotides
BFNMCIJK_01567	COG1570	COG1570	L	Exonuclease VII, large subunit	XseA	CDS	xseA	3.1.11.6	Exodeoxyribonuclease 7 large subunit	K03601	xseA; exodeoxyribonuclease VII large subunit [EC:3.1.11.6]	Replication and repair	DNA
BFNMCIJK_02094	COG0839	COG0839	C	NADH:ubiquinone oxidoreductase subunit 6 (chain J)	NuoJ	CDS	nuoJ	1.6.5.11	NADH-quinone oxidoreductase subunit J	K05578	ndhG; NAD(P)H-quinone oxidoreductase subunit 6 [EC:7.1.1.2]	Energy production and conversion	Energy
BFNMCIJK_02282	COG2890	COG2890	J	Methylase of polypeptide chain release factors	HemK	CDS	prmC	2.1.1.297	Release factor glutamine methyltransferase	K02493	hemK, prmC, HEMK; release factor glutamine methyltransferase [EC:2.1.1.297]	Translation	Translation
BFNMCIJK_02451	COG1413;COG5635	COG1413	R	HEAT repeat	HEAT	CDS	hypothetical protein	hypothetical protein	hypothetical protein	Unknown	Unknown	General Functional Prediction only	Other
BFNMCIJK_03382	COG0752	COG0752	J	Glycyl-tRNA synthetase, alpha subunit	GlyQ	CDS	glyQ_1	6.1.1.14	Glycine--tRNA ligase alpha subunit	K01878	glyQ; glycyl-tRNA synthetase alpha chain [EC:6.1.1.14]	Translation	Translation
BFNMCIJK_04034	COG1716;COG0515	COG1716	T	Forkhead associated (FHA) domain, binds pSer, pThr, pTyr	FHA	CDS	hypothetical protein	hypothetical protein	hypothetical protein	Unknown	Unknown	Signal Transduction	Signalling
BFNMCIJK_01109	COG1104	COG1104	E	Cysteine desulfurase/Cysteine sulfinate desulfinase IscS or related enzyme, NifS family	NifS	CDS	iscS_1	2.8.1.7	Cysteine desulfurase IscS	K04487	iscS, NFS1; cysteine desulfurase [EC:2.8.1.7]	Amino Acid metabolis and transport	Amino Acids
BFNMCIJK_02372	COG0457	COG0457	R	Tetratricopeptide (TPR) repeat	TPR	CDS	pipB_2	Secreted effector protein PipB	hypothetical protein	Unknown	Unknown	General Functional Prediction only	Other
BFNMCIJK_02452	COG4636	COG4636	R	Endonuclease, Uma2 family (restriction endonuclease fold)	Uma2	CDS	hypothetical protein	hypothetical protein	hypothetical protein	Unknown	Unknown	General Functional Prediction only	Other
BFNMCIJK_03606	COG2104	COG2104	H	Sulfur carrier protein ThiS (thiamine biosynthesis)	ThiS	CDS	hypothetical protein	hypothetical protein	hypothetical protein	K03154	thiS; sulfur carrier protein	Coenzyme metabolism	Coenzyme
BFNMCIJK_00170	COG0208	COG0208	F	Ribonucleotide reductase beta subunit, ferritin-like domain	NrdB	CDS	nrdB_2	1.17.4.1	Ribonucleoside-diphosphate reductase subunit beta	K00526	E1.17.4.1B, nrdB, nrdF; ribonucleoside-diphosphate reductase beta chain [EC:1.17.4.1]	Nucleotide metabolism and transport	Nucleotides
BFNMCIJK_01432	COG3409	COG3409	M	Peptidoglycan-binding (PGRP) domain of peptidoglycan hydrolases	PGRP	CDS	sleB	Spore cortex-lytic enzyme	hypothetical protein	Unknown	Unknown	Cell wall/membrane/envelop biogenesis	Cell wall
BFNMCIJK_02028	COG0682	COG0682	M	Prolipoprotein diacylglyceryltransferase	Lgt	CDS	lgt	2.4.99.-	Prolipoprotein diacylglyceryl transferase	K13292	lgt, umpA; phosphatidylglycerol---prolipoprotein diacylglyceryl transferase [EC:2.5.1.145]	Cell wall/membrane/envelop biogenesis	Cell wall
BFNMCIJK_02133	COG1409	COG1409	T	3',5'-cyclic AMP phosphodiesterase CpdA	CpdA	CDS	hypothetical protein	hypothetical protein	hypothetical protein	Unknown	Unknown	Signal Transduction	Signalling
BFNMCIJK_02429	COG2843	COG2843	M	Poly-gamma-glutamate biosynthesis protein CapA/YwtB (capsule formation), metallophosphatase superfamily	CapA	CDS	hypothetical protein	hypothetical protein	hypothetical protein	Unknown	Unknown	Cell wall/membrane/envelop biogenesis	Cell wall
BFNMCIJK_03535	COG1807	COG1807	M	PMT family glycosyltransferase ArnT/Agl22, involved in glycosylation of proteins and lipid IVA	ArnT	CDS	arnT_2	2.4.2.43	Undecaprenyl phosphate-alpha-4-amino-4-deoxy-L-arabinose arabinosyl transferase	Unknown	Unknown	Cell wall/membrane/envelop biogenesis	Cell wall
BFNMCIJK_00857	COG1409	COG1409	T	3',5'-cyclic AMP phosphodiesterase CpdA	CpdA	CDS	cpdA_1	3.1.4.53	3',5'-cyclic adenosine monophosphate phosphodiesterase CpdA	K03651	cpdA; 3',5'-cyclic-AMP phosphodiesterase [EC:3.1.4.53]	Signal Transduction	Signalling
BFNMCIJK_01699	COG0643;COG0784	COG0643	T	Chemotaxis protein histidine kinase CheA	CheA	CDS	frzE_2	2.7.13.3	Gliding motility regulatory protein	K11526	pixL; two-component system, chemotaxis family, sensor histidine kinase and response regulator PixL	Signal Transduction	Signalling
BFNMCIJK_04174	COG1100;COG3597	COG1100	R	GTPase SAR1 family domain	Gem1	CDS	era_3	GTPase Era	hypothetical protein	K06883	K06883; uncharacterized protein	General Functional Prediction only	Other
BFNMCIJK_00564	COG0705	COG0705	O	Membrane-associated serine protease, rhomboid family	GlpG	CDS	gluP_1	3.4.21.105	Rhomboid protease GluP	K19225	gluP; rhomboid protease GluP [EC:3.4.21.105]	Post-translational modification, protein turnover, chaperone functions	Translation
BFNMCIJK_02814	COG0438	COG0438	M	Glycosyltransferase involved in cell wall bisynthesis	RfaB	CDS	pimB_4	2.4.1.57	GDP-mannose-dependent monoacylated alpha-(1-6)-phosphatidylinositol monomannoside mannosyltransferase	Unknown	Unknown	Cell wall/membrane/envelop biogenesis	Cell wall
BFNMCIJK_03172	COG2319;COG3064	COG2319	R	WD40 repeat	WD40	CDS	tolB_6	Protein TolB	hypothetical protein	Unknown	Unknown	General Functional Prediction only	Other
BFNMCIJK_00042	COG4251	COG4251	T	Bacteriophytochrome (light-regulated signal transduction histidine kinase)	NA	CDS	kinE_1	2.7.13.3	Sporulation kinase E	Unknown	Unknown	Signal Transduction	Signalling
BFNMCIJK_00298	COG1619	COG1619	M	Muramoyltetrapeptide carboxypeptidase LdcA (peptidoglycan recycling)	LdcA	CDS	ykfA	3.4.16.-	putative murein peptide carboxypeptidase	K01297	ldcA; muramoyltetrapeptide carboxypeptidase [EC:3.4.17.13]	Cell wall/membrane/envelop biogenesis	Cell wall
BFNMCIJK_00562	COG3000	COG3000	I	Sterol desaturase/sphingolipid hydroxylase, fatty acid hydroxylase superfamily	ERG3	CDS	hypothetical protein	hypothetical protein	hypothetical protein	Unknown	Unknown	Lipid metabolism	Lipids
BFNMCIJK_00780	COG0622	COG0622	R	Predicted phosphodiesterase, calcineurin family	YfcE	CDS	hypothetical protein	hypothetical protein	hypothetical protein	Unknown	Unknown	General Functional Prediction only	Other
BFNMCIJK_01737	COG2319	COG2319	R	WD40 repeat	WD40	CDS	hypothetical protein	hypothetical protein	hypothetical protein	Unknown	Unknown	General Functional Prediction only	Other
BFNMCIJK_02164	COG1905	COG1905	C	NADH:ubiquinone oxidoreductase 24 kD subunit (chain E)	NuoE	CDS	hndA	1.12.1.3	NADP-reducing hydrogenase subunit HndA	K05586	hoxE; bidirectional [NiFe] hydrogenase diaphorase subunit [EC:7.1.1.2]	Energy production and conversion	Energy
BFNMCIJK_01123	COG5691	COG5691	C	Phycocyanobilin lyase CpeT/CpcT	CpeT	CDS	cpcT2	Phycocyanobilin lyase CpcT	hypothetical protein	Unknown	Unknown	Energy production and conversion	Energy
BFNMCIJK_01824	COG0735	COG0735	P	Fe2+ or Zn2+ uptake regulation protein Fur/Zur	Fur	CDS	fur	Ferric uptake regulation protein	hypothetical protein	K03711	fur, zur, furB; Fur family transcriptional regulator, ferric uptake regulator	Inorganic ion transport and metabolism	Transport
BFNMCIJK_02553	COG5765	COG5765	C	Uncharacterized cyanobacterial/chloroplast stress-induced protein Ycf35, DUF1257 domain	Ycf35	CDS	hypothetical protein	hypothetical protein	hypothetical protein	Unknown	Unknown	Energy production and conversion	Energy
BFNMCIJK_02837	COG4636	COG4636	R	Endonuclease, Uma2 family (restriction endonuclease fold)	Uma2	CDS	hypothetical protein	hypothetical protein	hypothetical protein	Unknown	Unknown	General Functional Prediction only	Other
BFNMCIJK_01462	COG1104	COG1104	E	Cysteine desulfurase/Cysteine sulfinate desulfinase IscS or related enzyme, NifS family	NifS	CDS	iscS_2	2.8.1.7	Cysteine desulfurase IscS	K04487	iscS, NFS1; cysteine desulfurase [EC:2.8.1.7]	Amino Acid metabolis and transport	Amino Acids
BFNMCIJK_01554	COG0848	COG0848	U	Biopolymer transport protein ExbD	ExbD	CDS	hypothetical protein	hypothetical protein	hypothetical protein	K03559	exbD; biopolymer transport protein ExbD	Intracellular trafficing and secretion	Transport
BFNMCIJK_02167	COG1941	COG1941	C	Coenzyme F420-reducing hydrogenase, gamma subunit	FrhG	CDS	hoxY	1.12.1.2	NAD-reducing hydrogenase HoxS subunit delta	K18007	hoxY; NAD-reducing hydrogenase small subunit [EC:1.12.1.2]	Energy production and conversion	Energy
BFNMCIJK_02919	COG3686	COG3686	S	Uncharacterized conserved protein, MAPEG superfamily	NA	CDS	hypothetical protein	hypothetical protein	hypothetical protein	Unknown	Unknown	Function Unknown	Other
BFNMCIJK_03059	COG2114	COG2114	T	Adenylate cyclase, class 3	AcyC	CDS	hypothetical protein	hypothetical protein	hypothetical protein	Unknown	Unknown	Signal Transduction	Signalling
BFNMCIJK_03085	COG0398	COG0398	S	Uncharacterized membrane protein YdjX, related to fungal oxalate transporter, TVP38/TMEM64 family	TVP38	CDS	ydjZ_2	TVP38/TMEM64 family inner membrane protein YdjZ	hypothetical protein	Unknown	Unknown	Function Unknown	Other
BFNMCIJK_00061	COG3788	COG3788	S	Uncharacterized membrane protein YecN, MAPEG domain	YecN	CDS	hypothetical protein	hypothetical protein	hypothetical protein	K00799	GST, gst; glutathione S-transferase [EC:2.5.1.18]	Function Unknown	Other
BFNMCIJK_00641	COG0819	COG0819	H	Aminopyrimidine aminohydrolase TenA (thiamine salvage pathway)	TenA	CDS	tenA_1	3.5.99.2	Aminopyrimidine aminohydrolase	K03707	tenA; thiaminase (transcriptional activator TenA) [EC:3.5.99.2]	Coenzyme metabolism	Coenzyme
BFNMCIJK_01998	COG0739;COG1388	COG0739	M	Murein DD-endopeptidase MepM and murein hydrolase activator NlpD, contains LysM domain	NlpD	CDS	nlpD_2	Murein hydrolase activator NlpD	hypothetical protein	Unknown	Unknown	Cell wall/membrane/envelop biogenesis	Cell wall
BFNMCIJK_01142	COG0607	COG0607	P	Rhodanese-related sulfurtransferase	PspE	CDS	glpE_1	2.8.1.1	Thiosulfate sulfurtransferase GlpE	Unknown	Unknown	Inorganic ion transport and metabolism	Transport
BFNMCIJK_01343	COG4252;COG4191	COG4252	T	Extracytoplasmic sensor domain CHASE2 (specificity unknown)	CHASE2	CDS	rcsC_2	2.7.13.3	Sensor histidine kinase RcsC	Unknown	Unknown	Signal Transduction	Signalling
BFNMCIJK_02531	COG1357;COG0484	COG1357	S	Uncharacterized conserved protein YjbI, contains pentapeptide repeats	YjbI	CDS	pipB_3	Secreted effector protein PipB	hypothetical protein	Unknown	Unknown	Function Unknown	Other
BFNMCIJK_03578	COG5716	COG5716	C	Photosystem II reaction center D1, PsbA	PsbA	CDS	psbA2_2	1.10.3.9	Photosystem II protein D1 2	K02703	psbA; photosystem II P680 reaction center D1 protein [EC:1.10.3.9]	Energy production and conversion	Energy
BFNMCIJK_00258	COG0265	COG0265	O	Periplasmic serine protease, S1-C subfamily, contain C-terminal PDZ domain	DegQ	CDS	hhoA_1	Putative serine protease HhoA	hypothetical protein	Unknown	Unknown	Post-translational modification, protein turnover, chaperone functions	Translation
BFNMCIJK_00473	COG5464	COG5464	L	Recombination-promoting DNA endonuclease RpnC/YadD	RpnC	CDS	hypothetical protein	hypothetical protein	hypothetical protein	Unknown	Unknown	Replication and repair	DNA
BFNMCIJK_01418	COG0515	COG0515	T	Serine/threonine protein kinase	SPS1	CDS	hypothetical protein	hypothetical protein	hypothetical protein	Unknown	Unknown	Signal Transduction	Signalling
BFNMCIJK_01586	COG0270	COG0270	L	DNA-cytosine methylase	Dcm	CDS	bspRIM_1	2.1.1.37	Modification methylase BspRI	K00558	DNMT1, dcm; DNA (cytosine-5)-methyltransferase 1 [EC:2.1.1.37]	Replication and repair	DNA
BFNMCIJK_02025	COG0581	COG0581	P	ABC-type phosphate transport system, permease component	PstA	CDS	pstA	Phosphate transport system permease protein PstA	hypothetical protein	K02038	pstA; phosphate transport system permease protein	Inorganic ion transport and metabolism	Transport
BFNMCIJK_02206	COG2243	COG2243	H	Precorrin-2 methylase	CobF	CDS	cobIJ	Cobalamin biosynthesis protein CobIJ	hypothetical protein	K03394	cobI-cbiL; precorrin-2/cobalt-factor-2 C20-methyltransferase [EC:2.1.1.130 2.1.1.151]	Coenzyme metabolism	Coenzyme
BFNMCIJK_02442	COG0412	COG0412	Q	Dienelactone hydrolase	DLH	CDS	hypothetical protein	hypothetical protein	hypothetical protein	Unknown	Unknown	Secondary Structure	Structure
BFNMCIJK_02555	COG0628	COG0628	R	Predicted PurR-regulated permease PerM	PerM	CDS	hypothetical protein	hypothetical protein	hypothetical protein	Unknown	Unknown	General Functional Prediction only	Other
BFNMCIJK_03146	COG4252	COG4252	T	Extracytoplasmic sensor domain CHASE2 (specificity unknown)	CHASE2	CDS	gmr_2	3.1.4.52	Cyclic di-GMP phosphodiesterase Gmr	Unknown	Unknown	Signal Transduction	Signalling
BFNMCIJK_03213	COG2343	COG2343	S	Uncharacterized conserved protein, DUF427 family	NA	CDS	hypothetical protein	hypothetical protein	hypothetical protein	Unknown	Unknown	Function Unknown	Other
BFNMCIJK_03963	COG1215;COG1562	COG1215	N	Glycosyltransferase, catalytic subunit of cellulose synthase and poly-beta-1,6-N-acetylglucosamine synthase	BcsA	CDS	hypothetical protein	hypothetical protein	hypothetical protein	Unknown	Unknown	Cell motility	Motility
BFNMCIJK_03971	COG2201	COG2201	T	Chemotaxis response regulator CheB, contains REC and protein-glutamate methylesterase domains	CheB	CDS	cheB	3.1.1.61	Chemotaxis response regulator protein-glutamate methylesterase	K03412	cheB; two-component system, chemotaxis family, protein-glutamate methylesterase/glutaminase [EC:3.1.1.61 3.5.1.44]	Signal Transduction	Signalling
BFNMCIJK_04164	COG0497	COG0497	L	DNA repair ATPase RecN	RecN	CDS	recN	DNA repair protein RecN	hypothetical protein	K03631	recN; DNA repair protein RecN (Recombination protein N)	Replication and repair	DNA
BFNMCIJK_00313	COG0823	COG0823	U	Periplasmic component TolB of the Tol biopolymer transport system	TolB	CDS	tolB_2	Protein TolB	hypothetical protein	Unknown	Unknown	Intracellular trafficing and secretion	Transport
BFNMCIJK_00551	COG2931	COG2931	Q	Ca2+-binding protein, RTX toxin-related	NA	CDS	hypothetical protein	hypothetical protein	hypothetical protein	Unknown	Unknown	Secondary Structure	Structure
BFNMCIJK_00856	COG0614	COG0614	P	ABC-type Fe3+-hydroxamate transport system, periplasmic component	FepB	CDS	btuF_1	Vitamin B12-binding protein	hypothetical protein	K25034	btuF; cobalamin transport system substrate-binding protein	Inorganic ion transport and metabolism	Transport
BFNMCIJK_01149	COG1116	COG1116	P	ABC-type nitrate/sulfonate/bicarbonate transport system, ATPase component	TauB	CDS	cmpD_2	3.6.3.-	Bicarbonate transport ATP-binding protein CmpD	K15578	nrtC, nasD; nitrate/nitrite transport system ATP-binding protein [EC:7.3.2.4]	Inorganic ion transport and metabolism	Transport
BFNMCIJK_01719	COG1381	COG1381	L	Recombinational DNA repair protein RecO (RecF pathway)	RecO	CDS	recO	DNA repair protein RecO	hypothetical protein	K03584	recO; DNA repair protein RecO (recombination protein O)	Replication and repair	DNA
BFNMCIJK_02115	COG3825	COG3825	S	Uncharacterized CoxE-like protein, contains von Willebrand factor type A (vWA) domain	CoxE2	CDS	hypothetical protein	hypothetical protein	hypothetical protein	K09989	K09989; uncharacterized protein	Function Unknown	Other
BFNMCIJK_02912	COG3010	COG3010	G	Putative N-acetylmannosamine-6-phosphate epimerase	NanE	CDS	nanE	5.1.3.9	Putative N-acetylmannosamine-6-phosphate 2-epimerase	K01788	nanE; N-acylglucosamine-6-phosphate 2-epimerase [EC:5.1.3.9]	Carbohydrate metabolism and transport	Carbohydrates
BFNMCIJK_02967	COG2202;COG2203;COG0642;COG0784	COG2202	T	PAS domain	PAS	CDS	barA_6	2.7.13.3	Signal transduction histidine-protein kinase BarA	Unknown	Unknown	Signal Transduction	Signalling
BFNMCIJK_03661	COG1613	COG1613	P	ABC-type sulfate transport system, periplasmic component	Sbp	CDS	sbpA	Sulfate-binding protein	hypothetical protein	K23163	sbp; sulfate/thiosulfate transport system substrate-binding protein	Inorganic ion transport and metabolism	Transport
BFNMCIJK_00328	COG0611	COG0611	H	Thiamine monophosphate kinase	ThiL	CDS	thiL	2.7.4.16	Thiamine-monophosphate kinase	K00946	thiL; thiamine-monophosphate kinase [EC:2.7.4.16]	Coenzyme metabolism	Coenzyme
BFNMCIJK_01584	COG1669	COG1669	R	Predicted nucleotidyltransferase MJ0435	MJ0435	CDS	hypothetical protein	hypothetical protein	hypothetical protein	K07075	K07075; uncharacterized protein	General Functional Prediction only	Other
BFNMCIJK_01839	COG0456	COG0456	J	Ribosomal protein S18 acetylase RimI and related acetyltransferases	RimI	CDS	rimI_1	2.3.1.128	Ribosomal-protein-alanine acetyltransferase	Unknown	Unknown	Translation	Translation
BFNMCIJK_02208	COG0843	COG0843	C	Heme/copper-type cytochrome/quinol oxidase, subunit 1	CyoB	CDS	ctaD	1.9.3.1	Cytochrome c oxidase subunit 1	K02274	coxA, ctaD; cytochrome c oxidase subunit I [EC:7.1.1.9]	Energy production and conversion	Energy
BFNMCIJK_02359	COG0384	COG0384	R	Predicted epimerase YddE/YHI9, PhzF superfamily	YHI9	CDS	yddE	5.1.-.-	putative isomerase YddE	Unknown	Unknown	General Functional Prediction only	Other
[truncated: 707 more rows]
