# Supplementary material for: The survivor strain: isolation and characterization of Phormidium yuhuli AB48, a filamentous phototactic cyanobacterium with biotechnological potential
Source: Front Bioeng Biotechnol. 2022 Aug 15;10:932695. doi: 10.3389/fbioe.2022.932695 (PMC9420970; doi:10.3389/fbioe.2022.932695)
Supplement: Supplementary file 1 [file DataSheet1.ZIP › Kock_supplementary_materials_revised/stress_test_metabolomics_data.csv]

Metabolite	Sample_ID	metabolite_mZ	Timepoint	Condition
carbonate ion	Hal_2P_M1_21_M	2200000	T2	pH
carbonate ion	Hal_2P_M2_22_M	2640000	T2	pH
carbonate ion	Hal_2P_M3_23_M	2020000	T2	pH
carbonate ion	Hal_2P_M4_24_M	3060000	T2	pH
carbonate ion	Hal_2S_M1_25_M	1050000	T2	Salinity
carbonate ion	Hal_2S_M2_26_M	663000	T2	Salinity
carbonate ion	Hal_2S_M3_27_M	992000	T2	Salinity
carbonate ion	Hal_2S_M4_28_M	742000	T2	Salinity
carbonate ion	Hal_2T_M1_17_M	1180000	T2	Control
carbonate ion	Hal_2T_M2_18_M	906000	T2	Control
carbonate ion	Hal_2T_M3_19_M	925000	T2	Control
carbonate ion	Hal_2T_M4_20_M	1040000	T2	Control
D-fructose-6-phosphate	Hal_2P_M1_21_M	1210000	T2	pH
D-fructose-6-phosphate	Hal_2P_M2_22_M	1190000	T2	pH
D-fructose-6-phosphate	Hal_2P_M3_23_M	1780000	T2	pH
D-fructose-6-phosphate	Hal_2P_M4_24_M	1700000	T2	pH
D-fructose-6-phosphate	Hal_2S_M1_25_M	6070000	T2	Salinity
D-fructose-6-phosphate	Hal_2S_M2_26_M	10000000	T2	Salinity
D-fructose-6-phosphate	Hal_2S_M3_27_M	9280000	T2	Salinity
D-fructose-6-phosphate	Hal_2S_M4_28_M	4970000	T2	Salinity
D-fructose-6-phosphate	Hal_2T_M1_17_M	2150000	T2	Control
D-fructose-6-phosphate	Hal_2T_M2_18_M	1020000	T2	Control
D-fructose-6-phosphate	Hal_2T_M3_19_M	969000	T2	Control
D-fructose-6-phosphate	Hal_2T_M4_20_M	2790000	T2	Control
D-glucose-6-phosphate	Hal_2P_M1_21_M	1920000	T2	pH
D-glucose-6-phosphate	Hal_2P_M2_22_M	1920000	T2	pH
D-glucose-6-phosphate	Hal_2P_M3_23_M	3310000	T2	pH
D-glucose-6-phosphate	Hal_2P_M4_24_M	3410000	T2	pH
D-glucose-6-phosphate	Hal_2S_M1_25_M	10200000	T2	Salinity
D-glucose-6-phosphate	Hal_2S_M2_26_M	15200000	T2	Salinity
D-glucose-6-phosphate	Hal_2S_M3_27_M	13000000	T2	Salinity
D-glucose-6-phosphate	Hal_2S_M4_28_M	9320000	T2	Salinity
D-glucose-6-phosphate	Hal_2T_M1_17_M	5180000	T2	Control
D-glucose-6-phosphate	Hal_2T_M2_18_M	2220000	T2	Control
D-glucose-6-phosphate	Hal_2T_M3_19_M	1560000	T2	Control
D-glucose-6-phosphate	Hal_2T_M4_20_M	5820000	T2	Control
glycerol	Hal_2P_M1_21_M	985000	T2	pH
glycerol	Hal_2P_M2_22_M	537000	T2	pH
glycerol	Hal_2P_M3_23_M	504000	T2	pH
glycerol	Hal_2P_M4_24_M	419000	T2	pH
glycerol	Hal_2S_M1_25_M	5130000	T2	Salinity
glycerol	Hal_2S_M2_26_M	4740000	T2	Salinity
glycerol	Hal_2S_M3_27_M	6260000	T2	Salinity
glycerol	Hal_2S_M4_28_M	3530000	T2	Salinity
glycerol	Hal_2T_M1_17_M	494000	T2	Control
glycerol	Hal_2T_M2_18_M	523000	T2	Control
glycerol	Hal_2T_M3_19_M	548000	T2	Control
glycerol	Hal_2T_M4_20_M	534000	T2	Control
sucrose	Hal_2P_M1_21_M	25200000	T2	pH
sucrose	Hal_2P_M2_22_M	18600000	T2	pH
sucrose	Hal_2P_M3_23_M	19700000	T2	pH
sucrose	Hal_2P_M4_24_M	17400000	T2	pH
sucrose	Hal_2S_M1_25_M	4040000	T2	Salinity
sucrose	Hal_2S_M2_26_M	4340000	T2	Salinity
sucrose	Hal_2S_M3_27_M	3830000	T2	Salinity
sucrose	Hal_2S_M4_28_M	2730000	T2	Salinity
sucrose	Hal_2T_M1_17_M	18300000	T2	Control
sucrose	Hal_2T_M2_18_M	16100000	T2	Control
sucrose	Hal_2T_M3_19_M	14700000	T2	Control
sucrose	Hal_2T_M4_20_M	17100000	T2	Control
xanthopterin*	Hal_2P_M1_21_M	21600	T2	pH
xanthopterin*	Hal_2P_M2_22_M	58100	T2	pH
xanthopterin*	Hal_2P_M3_23_M	49300	T2	pH
xanthopterin*	Hal_2P_M4_24_M	57600	T2	pH
xanthopterin*	Hal_2S_M1_25_M	0	T2	Salinity
xanthopterin*	Hal_2S_M2_26_M	10100	T2	Salinity
xanthopterin*	Hal_2S_M3_27_M	8320	T2	Salinity
xanthopterin*	Hal_2S_M4_28_M	6010	T2	Salinity
xanthopterin*	Hal_2T_M1_17_M	10100	T2	Control
xanthopterin*	Hal_2T_M2_18_M	7700	T2	Control
xanthopterin*	Hal_2T_M3_19_M	12100	T2	Control
xanthopterin*	Hal_2T_M4_20_M	12500	T2	Control
