# Supplementary material for: The survivor strain: isolation and characterization of Phormidium yuhuli AB48, a filamentous phototactic cyanobacterium with biotechnological potential
Source: Front Bioeng Biotechnol. 2022 Aug 15;10:932695. doi: 10.3389/fbioe.2022.932695 (PMC9420970; doi:10.3389/fbioe.2022.932695)
Supplement: Supplementary file 1 [file DataSheet1.ZIP › Kock_supplementary_materials_revised/p_yuhuli_spectral_data.csv]

Protein	Description	Timepoint	Condition	Sample_ID	count
BFNMCIJK_01752	C-phycocyanin beta chain	T0	Control	Hallam_0T_M1_01_P	811
BFNMCIJK_01752	C-phycocyanin beta chain	T0	Control	Hallam_0T_M2_02_P	718
BFNMCIJK_01752	C-phycocyanin beta chain	T0	Control	Hallam_0T_M3_03_P	1159
BFNMCIJK_01752	C-phycocyanin beta chain	T0	Control	Hallam_0T_M4_04_P	992
BFNMCIJK_01753	C-phycocyanin alpha chain	T0	Control	Hallam_0T_M1_01_P	521
BFNMCIJK_01753	C-phycocyanin alpha chain	T0	Control	Hallam_0T_M2_02_P	584
BFNMCIJK_01753	C-phycocyanin alpha chain	T0	Control	Hallam_0T_M3_03_P	1073
BFNMCIJK_01753	C-phycocyanin alpha chain	T0	Control	Hallam_0T_M4_04_P	829
BFNMCIJK_02790	Elongation factor Tu	T0	Control	Hallam_0T_M1_01_P	428
BFNMCIJK_02790	Elongation factor Tu	T0	Control	Hallam_0T_M2_02_P	419
BFNMCIJK_02790	Elongation factor Tu	T0	Control	Hallam_0T_M3_03_P	570
BFNMCIJK_02790	Elongation factor Tu	T0	Control	Hallam_0T_M4_04_P	568
BFNMCIJK_00735	Allophycocyanin beta chain	T0	Control	Hallam_0T_M1_01_P	425
BFNMCIJK_00735	Allophycocyanin beta chain	T0	Control	Hallam_0T_M2_02_P	455
BFNMCIJK_00735	Allophycocyanin beta chain	T0	Control	Hallam_0T_M3_03_P	795
BFNMCIJK_00735	Allophycocyanin beta chain	T0	Control	Hallam_0T_M4_04_P	583
BFNMCIJK_00063	Photosystem I reaction center subunit II	T0	Control	Hallam_0T_M1_01_P	341
BFNMCIJK_00063	Photosystem I reaction center subunit II	T0	Control	Hallam_0T_M2_02_P	284
BFNMCIJK_00063	Photosystem I reaction center subunit II	T0	Control	Hallam_0T_M3_03_P	531
BFNMCIJK_00063	Photosystem I reaction center subunit II	T0	Control	Hallam_0T_M4_04_P	343
BFNMCIJK_02070	S-layer protein SlpA	T0	Control	Hallam_0T_M1_01_P	295
BFNMCIJK_02070	S-layer protein SlpA	T0	Control	Hallam_0T_M2_02_P	282
BFNMCIJK_02070	S-layer protein SlpA	T0	Control	Hallam_0T_M3_03_P	395
BFNMCIJK_02070	S-layer protein SlpA	T0	Control	Hallam_0T_M4_04_P	320
BFNMCIJK_01515	Phycobiliprotein ApcE	T0	Control	Hallam_0T_M1_01_P	273
BFNMCIJK_01515	Phycobiliprotein ApcE	T0	Control	Hallam_0T_M2_02_P	321
BFNMCIJK_01515	Phycobiliprotein ApcE	T0	Control	Hallam_0T_M3_03_P	498
BFNMCIJK_01515	Phycobiliprotein ApcE	T0	Control	Hallam_0T_M4_04_P	459
BFNMCIJK_00020	60 kDa chaperonin 1	T0	Control	Hallam_0T_M1_01_P	270
BFNMCIJK_00020	60 kDa chaperonin 1	T0	Control	Hallam_0T_M2_02_P	260
BFNMCIJK_00020	60 kDa chaperonin 1	T0	Control	Hallam_0T_M3_03_P	365
BFNMCIJK_00020	60 kDa chaperonin 1	T0	Control	Hallam_0T_M4_04_P	353
BFNMCIJK_01789	Ribulose bisphosphate carboxylase large chain	T0	Control	Hallam_0T_M1_01_P	262
BFNMCIJK_01789	Ribulose bisphosphate carboxylase large chain	T0	Control	Hallam_0T_M2_02_P	307
BFNMCIJK_01789	Ribulose bisphosphate carboxylase large chain	T0	Control	Hallam_0T_M3_03_P	719
BFNMCIJK_01789	Ribulose bisphosphate carboxylase large chain	T0	Control	Hallam_0T_M4_04_P	365
BFNMCIJK_00736	Allophycocyanin alpha chain	T0	Control	Hallam_0T_M1_01_P	260
BFNMCIJK_00736	Allophycocyanin alpha chain	T0	Control	Hallam_0T_M2_02_P	250
BFNMCIJK_00736	Allophycocyanin alpha chain	T0	Control	Hallam_0T_M3_03_P	347
BFNMCIJK_00736	Allophycocyanin alpha chain	T0	Control	Hallam_0T_M4_04_P	305
BFNMCIJK_01485	Photosystem I P700 chlorophyll a apoprotein A1	T0	Control	Hallam_0T_M1_01_P	204
BFNMCIJK_01485	Photosystem I P700 chlorophyll a apoprotein A1	T0	Control	Hallam_0T_M2_02_P	185
BFNMCIJK_01485	Photosystem I P700 chlorophyll a apoprotein A1	T0	Control	Hallam_0T_M3_03_P	201
BFNMCIJK_01485	Photosystem I P700 chlorophyll a apoprotein A1	T0	Control	Hallam_0T_M4_04_P	296
BFNMCIJK_01072	Photosystem II CP47 reaction center protein	T0	Control	Hallam_0T_M1_01_P	184
BFNMCIJK_01072	Photosystem II CP47 reaction center protein	T0	Control	Hallam_0T_M2_02_P	149
BFNMCIJK_01072	Photosystem II CP47 reaction center protein	T0	Control	Hallam_0T_M3_03_P	339
BFNMCIJK_01072	Photosystem II CP47 reaction center protein	T0	Control	Hallam_0T_M4_04_P	281
BFNMCIJK_00208	Photosystem I reaction center subunit XI	T0	Control	Hallam_0T_M1_01_P	181
BFNMCIJK_00208	Photosystem I reaction center subunit XI	T0	Control	Hallam_0T_M2_02_P	145
BFNMCIJK_00208	Photosystem I reaction center subunit XI	T0	Control	Hallam_0T_M3_03_P	283
BFNMCIJK_00208	Photosystem I reaction center subunit XI	T0	Control	Hallam_0T_M4_04_P	233
BFNMCIJK_00090	ATP synthase subunit beta	T0	Control	Hallam_0T_M1_01_P	180
BFNMCIJK_00090	ATP synthase subunit beta	T0	Control	Hallam_0T_M2_02_P	176
BFNMCIJK_00090	ATP synthase subunit beta	T0	Control	Hallam_0T_M3_03_P	416
BFNMCIJK_00090	ATP synthase subunit beta	T0	Control	Hallam_0T_M4_04_P	296
BFNMCIJK_01042	Ferredoxin--NADP reductase	T0	Control	Hallam_0T_M1_01_P	171
BFNMCIJK_01042	Ferredoxin--NADP reductase	T0	Control	Hallam_0T_M2_02_P	176
BFNMCIJK_01042	Ferredoxin--NADP reductase	T0	Control	Hallam_0T_M3_03_P	263
BFNMCIJK_01042	Ferredoxin--NADP reductase	T0	Control	Hallam_0T_M4_04_P	262
BFNMCIJK_01292	Glyceraldehyde-3-phosphate dehydrogenase 2	T0	Control	Hallam_0T_M1_01_P	164
BFNMCIJK_01292	Glyceraldehyde-3-phosphate dehydrogenase 2	T0	Control	Hallam_0T_M2_02_P	149
BFNMCIJK_01292	Glyceraldehyde-3-phosphate dehydrogenase 2	T0	Control	Hallam_0T_M3_03_P	259
BFNMCIJK_01292	Glyceraldehyde-3-phosphate dehydrogenase 2	T0	Control	Hallam_0T_M4_04_P	218
BFNMCIJK_02735	Calcium-dependent protease	T0	Control	Hallam_0T_M1_01_P	160
BFNMCIJK_02735	Calcium-dependent protease	T0	Control	Hallam_0T_M2_02_P	133
BFNMCIJK_02735	Calcium-dependent protease	T0	Control	Hallam_0T_M3_03_P	84
BFNMCIJK_02735	Calcium-dependent protease	T0	Control	Hallam_0T_M4_04_P	77
BFNMCIJK_01754	Phycobilisome 32.1 kDa linker polypeptide, phycocyanin-associated, rod 1	T0	Control	Hallam_0T_M1_01_P	153
BFNMCIJK_01754	Phycobilisome 32.1 kDa linker polypeptide, phycocyanin-associated, rod 1	T0	Control	Hallam_0T_M2_02_P	173
BFNMCIJK_01754	Phycobilisome 32.1 kDa linker polypeptide, phycocyanin-associated, rod 1	T0	Control	Hallam_0T_M3_03_P	518
BFNMCIJK_01754	Phycobilisome 32.1 kDa linker polypeptide, phycocyanin-associated, rod 1	T0	Control	Hallam_0T_M4_04_P	249
BFNMCIJK_01504	hypothetical protein	T0	Control	Hallam_0T_M1_01_P	153
BFNMCIJK_01504	hypothetical protein	T0	Control	Hallam_0T_M2_02_P	129
BFNMCIJK_01504	hypothetical protein	T0	Control	Hallam_0T_M3_03_P	101
BFNMCIJK_01504	hypothetical protein	T0	Control	Hallam_0T_M4_04_P	76
BFNMCIJK_02259	Phycobilisome rod-core linker polypeptide CpcG	T0	Control	Hallam_0T_M1_01_P	153
BFNMCIJK_02259	Phycobilisome rod-core linker polypeptide CpcG	T0	Control	Hallam_0T_M2_02_P	174
BFNMCIJK_02259	Phycobilisome rod-core linker polypeptide CpcG	T0	Control	Hallam_0T_M3_03_P	344
BFNMCIJK_02259	Phycobilisome rod-core linker polypeptide CpcG	T0	Control	Hallam_0T_M4_04_P	232
BFNMCIJK_01484	Photosystem I P700 chlorophyll a apoprotein A2	T0	Control	Hallam_0T_M1_01_P	152
BFNMCIJK_01484	Photosystem I P700 chlorophyll a apoprotein A2	T0	Control	Hallam_0T_M2_02_P	125
BFNMCIJK_01484	Photosystem I P700 chlorophyll a apoprotein A2	T0	Control	Hallam_0T_M3_03_P	158
BFNMCIJK_01484	Photosystem I P700 chlorophyll a apoprotein A2	T0	Control	Hallam_0T_M4_04_P	241
BFNMCIJK_01079	Photosystem I reaction center subunit IV	T0	Control	Hallam_0T_M1_01_P	149
BFNMCIJK_01079	Photosystem I reaction center subunit IV	T0	Control	Hallam_0T_M2_02_P	111
BFNMCIJK_01079	Photosystem I reaction center subunit IV	T0	Control	Hallam_0T_M3_03_P	196
BFNMCIJK_01079	Photosystem I reaction center subunit IV	T0	Control	Hallam_0T_M4_04_P	207
BFNMCIJK_01345	Bifunctional hemolysin/adenylate cyclase	T0	Control	Hallam_0T_M1_01_P	147
BFNMCIJK_01345	Bifunctional hemolysin/adenylate cyclase	T0	Control	Hallam_0T_M2_02_P	134
BFNMCIJK_01345	Bifunctional hemolysin/adenylate cyclase	T0	Control	Hallam_0T_M3_03_P	152
BFNMCIJK_01345	Bifunctional hemolysin/adenylate cyclase	T0	Control	Hallam_0T_M4_04_P	148
BFNMCIJK_01960	Glutamine synthetase	T0	Control	Hallam_0T_M1_01_P	147
BFNMCIJK_01960	Glutamine synthetase	T0	Control	Hallam_0T_M2_02_P	166
BFNMCIJK_01960	Glutamine synthetase	T0	Control	Hallam_0T_M3_03_P	197
BFNMCIJK_01960	Glutamine synthetase	T0	Control	Hallam_0T_M4_04_P	168
BFNMCIJK_04042	Transketolase 2	T0	Control	Hallam_0T_M1_01_P	144
BFNMCIJK_04042	Transketolase 2	T0	Control	Hallam_0T_M2_02_P	158
BFNMCIJK_04042	Transketolase 2	T0	Control	Hallam_0T_M3_03_P	196
BFNMCIJK_04042	Transketolase 2	T0	Control	Hallam_0T_M4_04_P	180
BFNMCIJK_02222	Photosystem II manganese-stabilizing polypeptide	T0	Control	Hallam_0T_M1_01_P	138
BFNMCIJK_02222	Photosystem II manganese-stabilizing polypeptide	T0	Control	Hallam_0T_M2_02_P	115
BFNMCIJK_02222	Photosystem II manganese-stabilizing polypeptide	T0	Control	Hallam_0T_M3_03_P	261
BFNMCIJK_02222	Photosystem II manganese-stabilizing polypeptide	T0	Control	Hallam_0T_M4_04_P	235
BFNMCIJK_04134	hypothetical protein	T0	Control	Hallam_0T_M1_01_P	122
BFNMCIJK_04134	hypothetical protein	T0	Control	Hallam_0T_M2_02_P	123
BFNMCIJK_04134	hypothetical protein	T0	Control	Hallam_0T_M3_03_P	130
BFNMCIJK_04134	hypothetical protein	T0	Control	Hallam_0T_M4_04_P	126
BFNMCIJK_01961	Phycobiliprotein beta chain	T0	Control	Hallam_0T_M1_01_P	121
BFNMCIJK_01961	Phycobiliprotein beta chain	T0	Control	Hallam_0T_M2_02_P	118
BFNMCIJK_01961	Phycobiliprotein beta chain	T0	Control	Hallam_0T_M3_03_P	240
BFNMCIJK_01961	Phycobiliprotein beta chain	T0	Control	Hallam_0T_M4_04_P	198
BFNMCIJK_01791	Carnitine operon protein CaiE	T0	Control	Hallam_0T_M1_01_P	120
BFNMCIJK_01791	Carnitine operon protein CaiE	T0	Control	Hallam_0T_M2_02_P	108
BFNMCIJK_01791	Carnitine operon protein CaiE	T0	Control	Hallam_0T_M3_03_P	141
BFNMCIJK_01791	Carnitine operon protein CaiE	T0	Control	Hallam_0T_M4_04_P	148
BFNMCIJK_01507	ATP synthase subunit alpha	T0	Control	Hallam_0T_M1_01_P	119
BFNMCIJK_01507	ATP synthase subunit alpha	T0	Control	Hallam_0T_M2_02_P	133
BFNMCIJK_01507	ATP synthase subunit alpha	T0	Control	Hallam_0T_M3_03_P	245
BFNMCIJK_01507	ATP synthase subunit alpha	T0	Control	Hallam_0T_M4_04_P	143
BFNMCIJK_02940	Photosystem II CP43 reaction center protein	T0	Control	Hallam_0T_M1_01_P	118
BFNMCIJK_02940	Photosystem II CP43 reaction center protein	T0	Control	Hallam_0T_M2_02_P	99
BFNMCIJK_02940	Photosystem II CP43 reaction center protein	T0	Control	Hallam_0T_M3_03_P	290
BFNMCIJK_02940	Photosystem II CP43 reaction center protein	T0	Control	Hallam_0T_M4_04_P	147
BFNMCIJK_03708	60 kDa chaperonin 2	T0	Control	Hallam_0T_M1_01_P	113
BFNMCIJK_03708	60 kDa chaperonin 2	T0	Control	Hallam_0T_M2_02_P	122
BFNMCIJK_03708	60 kDa chaperonin 2	T0	Control	Hallam_0T_M3_03_P	143
BFNMCIJK_03708	60 kDa chaperonin 2	T0	Control	Hallam_0T_M4_04_P	135
BFNMCIJK_03728	Transketolase	T0	Control	Hallam_0T_M1_01_P	108
BFNMCIJK_03728	Transketolase	T0	Control	Hallam_0T_M2_02_P	103
BFNMCIJK_03728	Transketolase	T0	Control	Hallam_0T_M3_03_P	164
BFNMCIJK_03728	Transketolase	T0	Control	Hallam_0T_M4_04_P	142
BFNMCIJK_01834	hypothetical protein	T0	Control	Hallam_0T_M1_01_P	101
BFNMCIJK_01834	hypothetical protein	T0	Control	Hallam_0T_M2_02_P	115
BFNMCIJK_01834	hypothetical protein	T0	Control	Hallam_0T_M3_03_P	74
BFNMCIJK_01834	hypothetical protein	T0	Control	Hallam_0T_M4_04_P	106
BFNMCIJK_01063	Cellulosome-anchoring protein	T0	Control	Hallam_0T_M1_01_P	100
BFNMCIJK_01063	Cellulosome-anchoring protein	T0	Control	Hallam_0T_M2_02_P	87
BFNMCIJK_01063	Cellulosome-anchoring protein	T0	Control	Hallam_0T_M3_03_P	91
BFNMCIJK_01063	Cellulosome-anchoring protein	T0	Control	Hallam_0T_M4_04_P	102
BFNMCIJK_00880	Chaperone protein dnaK2	T0	Control	Hallam_0T_M1_01_P	99
BFNMCIJK_00880	Chaperone protein dnaK2	T0	Control	Hallam_0T_M2_02_P	110
BFNMCIJK_00880	Chaperone protein dnaK2	T0	Control	Hallam_0T_M3_03_P	109
BFNMCIJK_00880	Chaperone protein dnaK2	T0	Control	Hallam_0T_M4_04_P	115
BFNMCIJK_03498	Phosphoglycerate kinase	T0	Control	Hallam_0T_M1_01_P	99
BFNMCIJK_03498	Phosphoglycerate kinase	T0	Control	Hallam_0T_M2_02_P	105
BFNMCIJK_03498	Phosphoglycerate kinase	T0	Control	Hallam_0T_M3_03_P	174
BFNMCIJK_03498	Phosphoglycerate kinase	T0	Control	Hallam_0T_M4_04_P	135
BFNMCIJK_03453	S-layer protein SlpA	T0	Control	Hallam_0T_M1_01_P	98
BFNMCIJK_03453	S-layer protein SlpA	T0	Control	Hallam_0T_M2_02_P	69
BFNMCIJK_03453	S-layer protein SlpA	T0	Control	Hallam_0T_M3_03_P	135
BFNMCIJK_03453	S-layer protein SlpA	T0	Control	Hallam_0T_M4_04_P	102
BFNMCIJK_00036	hypothetical protein	T0	Control	Hallam_0T_M1_01_P	98
BFNMCIJK_00036	hypothetical protein	T0	Control	Hallam_0T_M2_02_P	84
BFNMCIJK_00036	hypothetical protein	T0	Control	Hallam_0T_M3_03_P	52
BFNMCIJK_00036	hypothetical protein	T0	Control	Hallam_0T_M4_04_P	85
BFNMCIJK_01434	S-layer protein SlpA	T0	Control	Hallam_0T_M1_01_P	96
BFNMCIJK_01434	S-layer protein SlpA	T0	Control	Hallam_0T_M2_02_P	84
BFNMCIJK_01434	S-layer protein SlpA	T0	Control	Hallam_0T_M3_03_P	127
BFNMCIJK_01434	S-layer protein SlpA	T0	Control	Hallam_0T_M4_04_P	103
BFNMCIJK_01421	Phosphoribulokinase	T0	Control	Hallam_0T_M1_01_P	95
BFNMCIJK_01421	Phosphoribulokinase	T0	Control	Hallam_0T_M2_02_P	104
BFNMCIJK_01421	Phosphoribulokinase	T0	Control	Hallam_0T_M3_03_P	159
BFNMCIJK_01421	Phosphoribulokinase	T0	Control	Hallam_0T_M4_04_P	194
BFNMCIJK_03081	DNA-directed RNA polymerase subunit beta	T0	Control	Hallam_0T_M1_01_P	93
BFNMCIJK_03081	DNA-directed RNA polymerase subunit beta	T0	Control	Hallam_0T_M2_02_P	92
BFNMCIJK_03081	DNA-directed RNA polymerase subunit beta	T0	Control	Hallam_0T_M3_03_P	85
BFNMCIJK_03081	DNA-directed RNA polymerase subunit beta	T0	Control	Hallam_0T_M4_04_P	93
BFNMCIJK_03244	Acetyl-coenzyme A synthetase	T0	Control	Hallam_0T_M1_01_P	93
BFNMCIJK_03244	Acetyl-coenzyme A synthetase	T0	Control	Hallam_0T_M2_02_P	81
BFNMCIJK_03244	Acetyl-coenzyme A synthetase	T0	Control	Hallam_0T_M3_03_P	90
BFNMCIJK_03244	Acetyl-coenzyme A synthetase	T0	Control	Hallam_0T_M4_04_P	90
BFNMCIJK_02736	Heme/hemopexin transporter protein HuxB	T0	Control	Hallam_0T_M1_01_P	93
BFNMCIJK_02736	Heme/hemopexin transporter protein HuxB	T0	Control	Hallam_0T_M2_02_P	80
BFNMCIJK_02736	Heme/hemopexin transporter protein HuxB	T0	Control	Hallam_0T_M3_03_P	83
BFNMCIJK_02736	Heme/hemopexin transporter protein HuxB	T0	Control	Hallam_0T_M4_04_P	88
BFNMCIJK_01064	Nitrate transport protein NrtA	T0	Control	Hallam_0T_M1_01_P	92
BFNMCIJK_01064	Nitrate transport protein NrtA	T0	Control	Hallam_0T_M2_02_P	88
BFNMCIJK_01064	Nitrate transport protein NrtA	T0	Control	Hallam_0T_M3_03_P	179
BFNMCIJK_01064	Nitrate transport protein NrtA	T0	Control	Hallam_0T_M4_04_P	154
BFNMCIJK_00588	Fructose-bisphosphate aldolase class 2	T0	Control	Hallam_0T_M1_01_P	92
BFNMCIJK_00588	Fructose-bisphosphate aldolase class 2	T0	Control	Hallam_0T_M2_02_P	87
BFNMCIJK_00588	Fructose-bisphosphate aldolase class 2	T0	Control	Hallam_0T_M3_03_P	286
BFNMCIJK_00588	Fructose-bisphosphate aldolase class 2	T0	Control	Hallam_0T_M4_04_P	252
BFNMCIJK_02984	Ferredoxin-dependent glutamate synthase 2	T0	Control	Hallam_0T_M1_01_P	91
BFNMCIJK_02984	Ferredoxin-dependent glutamate synthase 2	T0	Control	Hallam_0T_M2_02_P	106
BFNMCIJK_02984	Ferredoxin-dependent glutamate synthase 2	T0	Control	Hallam_0T_M3_03_P	59
BFNMCIJK_02984	Ferredoxin-dependent glutamate synthase 2	T0	Control	Hallam_0T_M4_04_P	100
BFNMCIJK_03235	hypothetical protein	T0	Control	Hallam_0T_M1_01_P	90
BFNMCIJK_03235	hypothetical protein	T0	Control	Hallam_0T_M2_02_P	79
BFNMCIJK_03235	hypothetical protein	T0	Control	Hallam_0T_M3_03_P	151
BFNMCIJK_03235	hypothetical protein	T0	Control	Hallam_0T_M4_04_P	100
BFNMCIJK_01793	Carbon dioxide-concentrating mechanism protein CcmK	T0	Control	Hallam_0T_M1_01_P	88
BFNMCIJK_01793	Carbon dioxide-concentrating mechanism protein CcmK	T0	Control	Hallam_0T_M2_02_P	62
BFNMCIJK_01793	Carbon dioxide-concentrating mechanism protein CcmK	T0	Control	Hallam_0T_M3_03_P	158
BFNMCIJK_01793	Carbon dioxide-concentrating mechanism protein CcmK	T0	Control	Hallam_0T_M4_04_P	122
BFNMCIJK_03083	DNA-directed RNA polymerase subunit beta'	T0	Control	Hallam_0T_M1_01_P	87
BFNMCIJK_03083	DNA-directed RNA polymerase subunit beta'	T0	Control	Hallam_0T_M2_02_P	100
BFNMCIJK_03083	DNA-directed RNA polymerase subunit beta'	T0	Control	Hallam_0T_M3_03_P	79
BFNMCIJK_03083	DNA-directed RNA polymerase subunit beta'	T0	Control	Hallam_0T_M4_04_P	85
BFNMCIJK_00254	hypothetical protein	T0	Control	Hallam_0T_M1_01_P	86
BFNMCIJK_00254	hypothetical protein	T0	Control	Hallam_0T_M2_02_P	84
BFNMCIJK_00254	hypothetical protein	T0	Control	Hallam_0T_M3_03_P	59
BFNMCIJK_00254	hypothetical protein	T0	Control	Hallam_0T_M4_04_P	75
BFNMCIJK_03804	Negative regulator of genetic competence ClpC/MecB	T0	Control	Hallam_0T_M1_01_P	83
BFNMCIJK_03804	Negative regulator of genetic competence ClpC/MecB	T0	Control	Hallam_0T_M2_02_P	92
BFNMCIJK_03804	Negative regulator of genetic competence ClpC/MecB	T0	Control	Hallam_0T_M3_03_P	72
BFNMCIJK_03804	Negative regulator of genetic competence ClpC/MecB	T0	Control	Hallam_0T_M4_04_P	75
BFNMCIJK_02224	ATP-dependent zinc metalloprotease FtsH 3	T0	Control	Hallam_0T_M1_01_P	82
BFNMCIJK_02224	ATP-dependent zinc metalloprotease FtsH 3	T0	Control	Hallam_0T_M2_02_P	78
BFNMCIJK_02224	ATP-dependent zinc metalloprotease FtsH 3	T0	Control	Hallam_0T_M3_03_P	68
BFNMCIJK_02224	ATP-dependent zinc metalloprotease FtsH 3	T0	Control	Hallam_0T_M4_04_P	73
BFNMCIJK_00135	Protein translocase subunit SecA	T0	Control	Hallam_0T_M1_01_P	82
BFNMCIJK_00135	Protein translocase subunit SecA	T0	Control	Hallam_0T_M2_02_P	86
BFNMCIJK_00135	Protein translocase subunit SecA	T0	Control	Hallam_0T_M3_03_P	66
BFNMCIJK_00135	Protein translocase subunit SecA	T0	Control	Hallam_0T_M4_04_P	70
BFNMCIJK_04063	Kynurenine 3-monooxygenase	T0	Control	Hallam_0T_M1_01_P	82
BFNMCIJK_04063	Kynurenine 3-monooxygenase	T0	Control	Hallam_0T_M2_02_P	77
BFNMCIJK_04063	Kynurenine 3-monooxygenase	T0	Control	Hallam_0T_M3_03_P	69
BFNMCIJK_04063	Kynurenine 3-monooxygenase	T0	Control	Hallam_0T_M4_04_P	83
BFNMCIJK_03007	Polyribonucleotide nucleotidyltransferase	T0	Control	Hallam_0T_M1_01_P	80
BFNMCIJK_03007	Polyribonucleotide nucleotidyltransferase	T0	Control	Hallam_0T_M2_02_P	91
BFNMCIJK_03007	Polyribonucleotide nucleotidyltransferase	T0	Control	Hallam_0T_M3_03_P	85
BFNMCIJK_03007	Polyribonucleotide nucleotidyltransferase	T0	Control	Hallam_0T_M4_04_P	85
BFNMCIJK_00931	Isoleucine--tRNA ligase	T0	Control	Hallam_0T_M1_01_P	80
BFNMCIJK_00931	Isoleucine--tRNA ligase	T0	Control	Hallam_0T_M2_02_P	67
BFNMCIJK_00931	Isoleucine--tRNA ligase	T0	Control	Hallam_0T_M3_03_P	60
BFNMCIJK_00931	Isoleucine--tRNA ligase	T0	Control	Hallam_0T_M4_04_P	74
BFNMCIJK_01059	Nitrogen regulatory protein P-II	T0	Control	Hallam_0T_M1_01_P	80
BFNMCIJK_01059	Nitrogen regulatory protein P-II	T0	Control	Hallam_0T_M2_02_P	69
BFNMCIJK_01059	Nitrogen regulatory protein P-II	T0	Control	Hallam_0T_M3_03_P	82
BFNMCIJK_01059	Nitrogen regulatory protein P-II	T0	Control	Hallam_0T_M4_04_P	103
BFNMCIJK_01755	Phycobilisome 8.9 kDa linker polypeptide, phycocyanin-associated, rod	T0	Control	Hallam_0T_M1_01_P	79
BFNMCIJK_01755	Phycobilisome 8.9 kDa linker polypeptide, phycocyanin-associated, rod	T0	Control	Hallam_0T_M2_02_P	81
BFNMCIJK_01755	Phycobilisome 8.9 kDa linker polypeptide, phycocyanin-associated, rod	T0	Control	Hallam_0T_M3_03_P	145
BFNMCIJK_01755	Phycobilisome 8.9 kDa linker polypeptide, phycocyanin-associated, rod	T0	Control	Hallam_0T_M4_04_P	103
BFNMCIJK_01539	Thioredoxin	T0	Control	Hallam_0T_M1_01_P	77
BFNMCIJK_01539	Thioredoxin	T0	Control	Hallam_0T_M2_02_P	55
BFNMCIJK_01539	Thioredoxin	T0	Control	Hallam_0T_M3_03_P	80
BFNMCIJK_01539	Thioredoxin	T0	Control	Hallam_0T_M4_04_P	60
BFNMCIJK_02394	hypothetical protein	T0	Control	Hallam_0T_M1_01_P	77
BFNMCIJK_02394	hypothetical protein	T0	Control	Hallam_0T_M2_02_P	79
BFNMCIJK_02394	hypothetical protein	T0	Control	Hallam_0T_M3_03_P	45
BFNMCIJK_02394	hypothetical protein	T0	Control	Hallam_0T_M4_04_P	50
BFNMCIJK_02791	Elongation factor G	T0	Control	Hallam_0T_M1_01_P	75
BFNMCIJK_02791	Elongation factor G	T0	Control	Hallam_0T_M2_02_P	83
BFNMCIJK_02791	Elongation factor G	T0	Control	Hallam_0T_M3_03_P	74
BFNMCIJK_02791	Elongation factor G	T0	Control	Hallam_0T_M4_04_P	87
BFNMCIJK_04079	Plastocyanin	T0	Control	Hallam_0T_M1_01_P	75
BFNMCIJK_04079	Plastocyanin	T0	Control	Hallam_0T_M2_02_P	64
BFNMCIJK_04079	Plastocyanin	T0	Control	Hallam_0T_M3_03_P	156
BFNMCIJK_04079	Plastocyanin	T0	Control	Hallam_0T_M4_04_P	137
BFNMCIJK_02936	Photosystem I reaction center subunit III	T0	Control	Hallam_0T_M1_01_P	73
BFNMCIJK_02936	Photosystem I reaction center subunit III	T0	Control	Hallam_0T_M2_02_P	70
BFNMCIJK_02936	Photosystem I reaction center subunit III	T0	Control	Hallam_0T_M3_03_P	217
BFNMCIJK_02936	Photosystem I reaction center subunit III	T0	Control	Hallam_0T_M4_04_P	113
BFNMCIJK_02737	hypothetical protein	T0	Control	Hallam_0T_M1_01_P	72
BFNMCIJK_02737	hypothetical protein	T0	Control	Hallam_0T_M2_02_P	62
BFNMCIJK_02737	hypothetical protein	T0	Control	Hallam_0T_M3_03_P	43
BFNMCIJK_02737	hypothetical protein	T0	Control	Hallam_0T_M4_04_P	68
BFNMCIJK_02049	hypothetical protein	T0	Control	Hallam_0T_M1_01_P	72
BFNMCIJK_02049	hypothetical protein	T0	Control	Hallam_0T_M2_02_P	62
BFNMCIJK_02049	hypothetical protein	T0	Control	Hallam_0T_M3_03_P	62
BFNMCIJK_02049	hypothetical protein	T0	Control	Hallam_0T_M4_04_P	81
BFNMCIJK_00652	Inosine-5'-monophosphate dehydrogenase	T0	Control	Hallam_0T_M1_01_P	71
BFNMCIJK_00652	Inosine-5'-monophosphate dehydrogenase	T0	Control	Hallam_0T_M2_02_P	65
BFNMCIJK_00652	Inosine-5'-monophosphate dehydrogenase	T0	Control	Hallam_0T_M3_03_P	104
BFNMCIJK_00652	Inosine-5'-monophosphate dehydrogenase	T0	Control	Hallam_0T_M4_04_P	84
BFNMCIJK_00263	Maltodextrin phosphorylase	T0	Control	Hallam_0T_M1_01_P	68
BFNMCIJK_00263	Maltodextrin phosphorylase	T0	Control	Hallam_0T_M2_02_P	74
BFNMCIJK_00263	Maltodextrin phosphorylase	T0	Control	Hallam_0T_M3_03_P	57
BFNMCIJK_00263	Maltodextrin phosphorylase	T0	Control	Hallam_0T_M4_04_P	68
BFNMCIJK_03407	S-layer protein SlpA	T0	Control	Hallam_0T_M1_01_P	68
BFNMCIJK_03407	S-layer protein SlpA	T0	Control	Hallam_0T_M2_02_P	58
BFNMCIJK_03407	S-layer protein SlpA	T0	Control	Hallam_0T_M3_03_P	84
BFNMCIJK_03407	S-layer protein SlpA	T0	Control	Hallam_0T_M4_04_P	121
BFNMCIJK_02018	hypothetical protein	T0	Control	Hallam_0T_M1_01_P	67
BFNMCIJK_02018	hypothetical protein	T0	Control	Hallam_0T_M2_02_P	70
BFNMCIJK_02018	hypothetical protein	T0	Control	Hallam_0T_M3_03_P	82
BFNMCIJK_02018	hypothetical protein	T0	Control	Hallam_0T_M4_04_P	78
BFNMCIJK_03450	Sulfite reductase [ferredoxin]	T0	Control	Hallam_0T_M1_01_P	66
BFNMCIJK_03450	Sulfite reductase [ferredoxin]	T0	Control	Hallam_0T_M2_02_P	64
BFNMCIJK_03450	Sulfite reductase [ferredoxin]	T0	Control	Hallam_0T_M3_03_P	82
BFNMCIJK_03450	Sulfite reductase [ferredoxin]	T0	Control	Hallam_0T_M4_04_P	69
BFNMCIJK_00413	hypothetical protein	T0	Control	Hallam_0T_M1_01_P	66
BFNMCIJK_00413	hypothetical protein	T0	Control	Hallam_0T_M2_02_P	58
BFNMCIJK_00413	hypothetical protein	T0	Control	Hallam_0T_M3_03_P	67
BFNMCIJK_00413	hypothetical protein	T0	Control	Hallam_0T_M4_04_P	85
BFNMCIJK_01794	Carbon dioxide-concentrating mechanism protein CcmK	T0	Control	Hallam_0T_M1_01_P	65
BFNMCIJK_01794	Carbon dioxide-concentrating mechanism protein CcmK	T0	Control	Hallam_0T_M2_02_P	53
BFNMCIJK_01794	Carbon dioxide-concentrating mechanism protein CcmK	T0	Control	Hallam_0T_M3_03_P	77
BFNMCIJK_01794	Carbon dioxide-concentrating mechanism protein CcmK	T0	Control	Hallam_0T_M4_04_P	75
BFNMCIJK_03053	Elongation factor Ts	T0	Control	Hallam_0T_M1_01_P	63
BFNMCIJK_03053	Elongation factor Ts	T0	Control	Hallam_0T_M2_02_P	49
BFNMCIJK_03053	Elongation factor Ts	T0	Control	Hallam_0T_M3_03_P	54
BFNMCIJK_03053	Elongation factor Ts	T0	Control	Hallam_0T_M4_04_P	56
BFNMCIJK_00849	Alkyl hydroperoxide reductase subunit C	T0	Control	Hallam_0T_M1_01_P	63
BFNMCIJK_00849	Alkyl hydroperoxide reductase subunit C	T0	Control	Hallam_0T_M2_02_P	45
BFNMCIJK_00849	Alkyl hydroperoxide reductase subunit C	T0	Control	Hallam_0T_M3_03_P	64
BFNMCIJK_00849	Alkyl hydroperoxide reductase subunit C	T0	Control	Hallam_0T_M4_04_P	60
BFNMCIJK_01356	D-3-phosphoglycerate dehydrogenase	T0	Control	Hallam_0T_M1_01_P	63
BFNMCIJK_01356	D-3-phosphoglycerate dehydrogenase	T0	Control	Hallam_0T_M2_02_P	51
BFNMCIJK_01356	D-3-phosphoglycerate dehydrogenase	T0	Control	Hallam_0T_M3_03_P	76
BFNMCIJK_01356	D-3-phosphoglycerate dehydrogenase	T0	Control	Hallam_0T_M4_04_P	67
BFNMCIJK_01422	ATP-dependent zinc metalloprotease FtsH 2	T0	Control	Hallam_0T_M1_01_P	63
BFNMCIJK_01422	ATP-dependent zinc metalloprotease FtsH 2	T0	Control	Hallam_0T_M2_02_P	65
BFNMCIJK_01422	ATP-dependent zinc metalloprotease FtsH 2	T0	Control	Hallam_0T_M3_03_P	79
BFNMCIJK_01422	ATP-dependent zinc metalloprotease FtsH 2	T0	Control	Hallam_0T_M4_04_P	60
BFNMCIJK_01948	hypothetical protein	T0	Control	Hallam_0T_M1_01_P	62
BFNMCIJK_01948	hypothetical protein	T0	Control	Hallam_0T_M2_02_P	59
BFNMCIJK_01948	hypothetical protein	T0	Control	Hallam_0T_M3_03_P	46
BFNMCIJK_01948	hypothetical protein	T0	Control	Hallam_0T_M4_04_P	53
BFNMCIJK_00747	Hybrid peroxiredoxin hyPrx5	T0	Control	Hallam_0T_M1_01_P	62
BFNMCIJK_00747	Hybrid peroxiredoxin hyPrx5	T0	Control	Hallam_0T_M2_02_P	63
BFNMCIJK_00747	Hybrid peroxiredoxin hyPrx5	T0	Control	Hallam_0T_M3_03_P	67
BFNMCIJK_00747	Hybrid peroxiredoxin hyPrx5	T0	Control	Hallam_0T_M4_04_P	63
BFNMCIJK_00123	Response regulator MprA	T0	Control	Hallam_0T_M1_01_P	61
BFNMCIJK_00123	Response regulator MprA	T0	Control	Hallam_0T_M2_02_P	51
BFNMCIJK_00123	Response regulator MprA	T0	Control	Hallam_0T_M3_03_P	43
BFNMCIJK_00123	Response regulator MprA	T0	Control	Hallam_0T_M4_04_P	59
BFNMCIJK_02834	Ketol-acid reductoisomerase (NADP(+))	T0	Control	Hallam_0T_M1_01_P	61
BFNMCIJK_02834	Ketol-acid reductoisomerase (NADP(+))	T0	Control	Hallam_0T_M2_02_P	69
BFNMCIJK_02834	Ketol-acid reductoisomerase (NADP(+))	T0	Control	Hallam_0T_M3_03_P	71
BFNMCIJK_02834	Ketol-acid reductoisomerase (NADP(+))	T0	Control	Hallam_0T_M4_04_P	78
BFNMCIJK_01628	Aconitate hydratase B	T0	Control	Hallam_0T_M1_01_P	61
BFNMCIJK_01628	Aconitate hydratase B	T0	Control	Hallam_0T_M2_02_P	66
BFNMCIJK_01628	Aconitate hydratase B	T0	Control	Hallam_0T_M3_03_P	51
BFNMCIJK_01628	Aconitate hydratase B	T0	Control	Hallam_0T_M4_04_P	55
BFNMCIJK_01533	hypothetical protein	T0	Control	Hallam_0T_M1_01_P	60
BFNMCIJK_01533	hypothetical protein	T0	Control	Hallam_0T_M2_02_P	57
BFNMCIJK_01533	hypothetical protein	T0	Control	Hallam_0T_M3_03_P	116
BFNMCIJK_01533	hypothetical protein	T0	Control	Hallam_0T_M4_04_P	162
BFNMCIJK_02853	hypothetical protein	T0	Control	Hallam_0T_M1_01_P	60
BFNMCIJK_02853	hypothetical protein	T0	Control	Hallam_0T_M2_02_P	56
BFNMCIJK_02853	hypothetical protein	T0	Control	Hallam_0T_M3_03_P	118
BFNMCIJK_02853	hypothetical protein	T0	Control	Hallam_0T_M4_04_P	28
BFNMCIJK_00271	DEAD-box ATP-dependent RNA helicase RhpA	T0	Control	Hallam_0T_M1_01_P	59
BFNMCIJK_00271	DEAD-box ATP-dependent RNA helicase RhpA	T0	Control	Hallam_0T_M2_02_P	60
BFNMCIJK_00271	DEAD-box ATP-dependent RNA helicase RhpA	T0	Control	Hallam_0T_M3_03_P	43
BFNMCIJK_00271	DEAD-box ATP-dependent RNA helicase RhpA	T0	Control	Hallam_0T_M4_04_P	52
BFNMCIJK_00447	UDP-glucose:protein N-beta-glucosyltransferase	T0	Control	Hallam_0T_M1_01_P	59
BFNMCIJK_00447	UDP-glucose:protein N-beta-glucosyltransferase	T0	Control	Hallam_0T_M2_02_P	65
BFNMCIJK_00447	UDP-glucose:protein N-beta-glucosyltransferase	T0	Control	Hallam_0T_M3_03_P	55
BFNMCIJK_00447	UDP-glucose:protein N-beta-glucosyltransferase	T0	Control	Hallam_0T_M4_04_P	58
BFNMCIJK_03002	hypothetical protein	T0	Control	Hallam_0T_M1_01_P	59
BFNMCIJK_03002	hypothetical protein	T0	Control	Hallam_0T_M2_02_P	66
BFNMCIJK_03002	hypothetical protein	T0	Control	Hallam_0T_M3_03_P	18
BFNMCIJK_03002	hypothetical protein	T0	Control	Hallam_0T_M4_04_P	18
BFNMCIJK_01184	Translation initiation factor IF-2	T0	Control	Hallam_0T_M1_01_P	58
BFNMCIJK_01184	Translation initiation factor IF-2	T0	Control	Hallam_0T_M2_02_P	52
BFNMCIJK_01184	Translation initiation factor IF-2	T0	Control	Hallam_0T_M3_03_P	34
BFNMCIJK_01184	Translation initiation factor IF-2	T0	Control	Hallam_0T_M4_04_P	52
BFNMCIJK_02036	Ribonuclease G	T0	Control	Hallam_0T_M1_01_P	57
BFNMCIJK_02036	Ribonuclease G	T0	Control	Hallam_0T_M2_02_P	46
BFNMCIJK_02036	Ribonuclease G	T0	Control	Hallam_0T_M3_03_P	35
BFNMCIJK_02036	Ribonuclease G	T0	Control	Hallam_0T_M4_04_P	56
BFNMCIJK_02934	Sulfite reductase [ferredoxin]	T0	Control	Hallam_0T_M1_01_P	57
BFNMCIJK_02934	Sulfite reductase [ferredoxin]	T0	Control	Hallam_0T_M2_02_P	58
BFNMCIJK_02934	Sulfite reductase [ferredoxin]	T0	Control	Hallam_0T_M3_03_P	39
BFNMCIJK_02934	Sulfite reductase [ferredoxin]	T0	Control	Hallam_0T_M4_04_P	51
BFNMCIJK_00198	hypothetical protein	T0	Control	Hallam_0T_M1_01_P	57
BFNMCIJK_00198	hypothetical protein	T0	Control	Hallam_0T_M2_02_P	43
BFNMCIJK_00198	hypothetical protein	T0	Control	Hallam_0T_M3_03_P	29
BFNMCIJK_00198	hypothetical protein	T0	Control	Hallam_0T_M4_04_P	59
BFNMCIJK_03337	hypothetical protein	T0	Control	Hallam_0T_M1_01_P	57
BFNMCIJK_03337	hypothetical protein	T0	Control	Hallam_0T_M2_02_P	43
BFNMCIJK_03337	hypothetical protein	T0	Control	Hallam_0T_M3_03_P	80
BFNMCIJK_03337	hypothetical protein	T0	Control	Hallam_0T_M4_04_P	103
BFNMCIJK_01066	Bicarbonate transport ATP-binding protein CmpC	T0	Control	Hallam_0T_M1_01_P	56
BFNMCIJK_01066	Bicarbonate transport ATP-binding protein CmpC	T0	Control	Hallam_0T_M2_02_P	56
BFNMCIJK_01066	Bicarbonate transport ATP-binding protein CmpC	T0	Control	Hallam_0T_M3_03_P	41
BFNMCIJK_01066	Bicarbonate transport ATP-binding protein CmpC	T0	Control	Hallam_0T_M4_04_P	69
BFNMCIJK_01506	ATP synthase gamma chain	T0	Control	Hallam_0T_M1_01_P	56
BFNMCIJK_01506	ATP synthase gamma chain	T0	Control	Hallam_0T_M2_02_P	63
BFNMCIJK_01506	ATP synthase gamma chain	T0	Control	Hallam_0T_M3_03_P	93
BFNMCIJK_01506	ATP synthase gamma chain	T0	Control	Hallam_0T_M4_04_P	64
BFNMCIJK_01459	L-methionine gamma-lyase	T0	Control	Hallam_0T_M1_01_P	56
BFNMCIJK_01459	L-methionine gamma-lyase	T0	Control	Hallam_0T_M2_02_P	64
BFNMCIJK_01459	L-methionine gamma-lyase	T0	Control	Hallam_0T_M3_03_P	80
BFNMCIJK_01459	L-methionine gamma-lyase	T0	Control	Hallam_0T_M4_04_P	69
BFNMCIJK_00662	Carbamoyl-phosphate synthase large chain	T0	Control	Hallam_0T_M1_01_P	56
BFNMCIJK_00662	Carbamoyl-phosphate synthase large chain	T0	Control	Hallam_0T_M2_02_P	70
BFNMCIJK_00662	Carbamoyl-phosphate synthase large chain	T0	Control	Hallam_0T_M3_03_P	54
BFNMCIJK_00662	Carbamoyl-phosphate synthase large chain	T0	Control	Hallam_0T_M4_04_P	69
BFNMCIJK_02108	Aspartate--tRNA ligase	T0	Control	Hallam_0T_M1_01_P	54
BFNMCIJK_02108	Aspartate--tRNA ligase	T0	Control	Hallam_0T_M2_02_P	56
BFNMCIJK_02108	Aspartate--tRNA ligase	T0	Control	Hallam_0T_M3_03_P	32
BFNMCIJK_02108	Aspartate--tRNA ligase	T0	Control	Hallam_0T_M4_04_P	46
BFNMCIJK_03095	Glucose-1-phosphate adenylyltransferase	T0	Control	Hallam_0T_M1_01_P	53
BFNMCIJK_03095	Glucose-1-phosphate adenylyltransferase	T0	Control	Hallam_0T_M2_02_P	59
BFNMCIJK_03095	Glucose-1-phosphate adenylyltransferase	T0	Control	Hallam_0T_M3_03_P	67
BFNMCIJK_03095	Glucose-1-phosphate adenylyltransferase	T0	Control	Hallam_0T_M4_04_P	54
BFNMCIJK_04113	Cytochrome b6-f complex iron-sulfur subunit	T0	Control	Hallam_0T_M1_01_P	53
BFNMCIJK_04113	Cytochrome b6-f complex iron-sulfur subunit	T0	Control	Hallam_0T_M2_02_P	50
BFNMCIJK_04113	Cytochrome b6-f complex iron-sulfur subunit	T0	Control	Hallam_0T_M3_03_P	74
BFNMCIJK_04113	Cytochrome b6-f complex iron-sulfur subunit	T0	Control	Hallam_0T_M4_04_P	64
BFNMCIJK_00339	Putative outer membrane protein assembly factor	T0	Control	Hallam_0T_M1_01_P	53
BFNMCIJK_00339	Putative outer membrane protein assembly factor	T0	Control	Hallam_0T_M2_02_P	43
BFNMCIJK_00339	Putative outer membrane protein assembly factor	T0	Control	Hallam_0T_M3_03_P	28
BFNMCIJK_00339	Putative outer membrane protein assembly factor	T0	Control	Hallam_0T_M4_04_P	39
BFNMCIJK_03667	Putative diflavin flavoprotein A 3	T0	Control	Hallam_0T_M1_01_P	52
BFNMCIJK_03667	Putative diflavin flavoprotein A 3	T0	Control	Hallam_0T_M2_02_P	43
BFNMCIJK_03667	Putative diflavin flavoprotein A 3	T0	Control	Hallam_0T_M3_03_P	37
BFNMCIJK_03667	Putative diflavin flavoprotein A 3	T0	Control	Hallam_0T_M4_04_P	49
BFNMCIJK_02244	Trigger factor	T0	Control	Hallam_0T_M1_01_P	52
BFNMCIJK_02244	Trigger factor	T0	Control	Hallam_0T_M2_02_P	58
BFNMCIJK_02244	Trigger factor	T0	Control	Hallam_0T_M3_03_P	62
BFNMCIJK_02244	Trigger factor	T0	Control	Hallam_0T_M4_04_P	73
BFNMCIJK_00354	D-fructose 1,6-bisphosphatase class 2/sedoheptulose 1,7-bisphosphatase	T0	Control	Hallam_0T_M1_01_P	52
BFNMCIJK_00354	D-fructose 1,6-bisphosphatase class 2/sedoheptulose 1,7-bisphosphatase	T0	Control	Hallam_0T_M2_02_P	61
BFNMCIJK_00354	D-fructose 1,6-bisphosphatase class 2/sedoheptulose 1,7-bisphosphatase	T0	Control	Hallam_0T_M3_03_P	124
BFNMCIJK_00354	D-fructose 1,6-bisphosphatase class 2/sedoheptulose 1,7-bisphosphatase	T0	Control	Hallam_0T_M4_04_P	119
BFNMCIJK_01949	Isocitrate dehydrogenase [NADP]	T0	Control	Hallam_0T_M1_01_P	52
BFNMCIJK_01949	Isocitrate dehydrogenase [NADP]	T0	Control	Hallam_0T_M2_02_P	52
BFNMCIJK_01949	Isocitrate dehydrogenase [NADP]	T0	Control	Hallam_0T_M3_03_P	33
BFNMCIJK_01949	Isocitrate dehydrogenase [NADP]	T0	Control	Hallam_0T_M4_04_P	40
BFNMCIJK_02729	Cell wall-associated protease	T0	Control	Hallam_0T_M1_01_P	51
BFNMCIJK_02729	Cell wall-associated protease	T0	Control	Hallam_0T_M2_02_P	52
BFNMCIJK_02729	Cell wall-associated protease	T0	Control	Hallam_0T_M3_03_P	25
BFNMCIJK_02729	Cell wall-associated protease	T0	Control	Hallam_0T_M4_04_P	27
BFNMCIJK_02514	Superoxide dismutase [Fe]	T0	Control	Hallam_0T_M1_01_P	51
BFNMCIJK_02514	Superoxide dismutase [Fe]	T0	Control	Hallam_0T_M2_02_P	40
BFNMCIJK_02514	Superoxide dismutase [Fe]	T0	Control	Hallam_0T_M3_03_P	92
BFNMCIJK_02514	Superoxide dismutase [Fe]	T0	Control	Hallam_0T_M4_04_P	65
BFNMCIJK_03668	Putative diflavin flavoprotein A 5	T0	Control	Hallam_0T_M1_01_P	51
BFNMCIJK_03668	Putative diflavin flavoprotein A 5	T0	Control	Hallam_0T_M2_02_P	46
BFNMCIJK_03668	Putative diflavin flavoprotein A 5	T0	Control	Hallam_0T_M3_03_P	30
BFNMCIJK_03668	Putative diflavin flavoprotein A 5	T0	Control	Hallam_0T_M4_04_P	35
BFNMCIJK_01221	Photosystem II D2 protein; Duplicate proteins: BFNMCIJK_02941	T0	Control	Hallam_0T_M1_01_P	51
BFNMCIJK_01221	Photosystem II D2 protein; Duplicate proteins: BFNMCIJK_02941	T0	Control	Hallam_0T_M2_02_P	50
BFNMCIJK_01221	Photosystem II D2 protein; Duplicate proteins: BFNMCIJK_02941	T0	Control	Hallam_0T_M3_03_P	51
BFNMCIJK_01221	Photosystem II D2 protein; Duplicate proteins: BFNMCIJK_02941	T0	Control	Hallam_0T_M4_04_P	63
BFNMCIJK_01529	Allophycocyanin alpha-B chain	T0	Control	Hallam_0T_M1_01_P	51
BFNMCIJK_01529	Allophycocyanin alpha-B chain	T0	Control	Hallam_0T_M2_02_P	49
BFNMCIJK_01529	Allophycocyanin alpha-B chain	T0	Control	Hallam_0T_M3_03_P	131
BFNMCIJK_01529	Allophycocyanin alpha-B chain	T0	Control	Hallam_0T_M4_04_P	141
BFNMCIJK_03930	Ribosome-recycling factor	T0	Control	Hallam_0T_M1_01_P	51
BFNMCIJK_03930	Ribosome-recycling factor	T0	Control	Hallam_0T_M2_02_P	49
BFNMCIJK_03930	Ribosome-recycling factor	T0	Control	Hallam_0T_M3_03_P	55
BFNMCIJK_03930	Ribosome-recycling factor	T0	Control	Hallam_0T_M4_04_P	48
BFNMCIJK_01985	Delta-aminolevulinic acid dehydratase	T0	Control	Hallam_0T_M1_01_P	50
BFNMCIJK_01985	Delta-aminolevulinic acid dehydratase	T0	Control	Hallam_0T_M2_02_P	60
BFNMCIJK_01985	Delta-aminolevulinic acid dehydratase	T0	Control	Hallam_0T_M3_03_P	68
BFNMCIJK_01985	Delta-aminolevulinic acid dehydratase	T0	Control	Hallam_0T_M4_04_P	54
BFNMCIJK_03536	Cytosol aminopeptidase	T0	Control	Hallam_0T_M1_01_P	50
BFNMCIJK_03536	Cytosol aminopeptidase	T0	Control	Hallam_0T_M2_02_P	52
BFNMCIJK_03536	Cytosol aminopeptidase	T0	Control	Hallam_0T_M3_03_P	28
BFNMCIJK_03536	Cytosol aminopeptidase	T0	Control	Hallam_0T_M4_04_P	43
BFNMCIJK_01479	Ribosome hibernation promotion factor	T0	Control	Hallam_0T_M1_01_P	49
BFNMCIJK_01479	Ribosome hibernation promotion factor	T0	Control	Hallam_0T_M2_02_P	34
BFNMCIJK_01479	Ribosome hibernation promotion factor	T0	Control	Hallam_0T_M3_03_P	11
BFNMCIJK_01479	Ribosome hibernation promotion factor	T0	Control	Hallam_0T_M4_04_P	35
BFNMCIJK_00810	Aliphatic amidase expression-regulating protein	T0	Control	Hallam_0T_M1_01_P	48
BFNMCIJK_00810	Aliphatic amidase expression-regulating protein	T0	Control	Hallam_0T_M2_02_P	41
BFNMCIJK_00810	Aliphatic amidase expression-regulating protein	T0	Control	Hallam_0T_M3_03_P	36
BFNMCIJK_00810	Aliphatic amidase expression-regulating protein	T0	Control	Hallam_0T_M4_04_P	63
BFNMCIJK_02463	30S ribosomal protein S3	T0	Control	Hallam_0T_M1_01_P	48
BFNMCIJK_02463	30S ribosomal protein S3	T0	Control	Hallam_0T_M2_02_P	39
BFNMCIJK_02463	30S ribosomal protein S3	T0	Control	Hallam_0T_M3_03_P	32
BFNMCIJK_02463	30S ribosomal protein S3	T0	Control	Hallam_0T_M4_04_P	50
BFNMCIJK_00628	Ycf48-like protein	T0	Control	Hallam_0T_M1_01_P	48
BFNMCIJK_00628	Ycf48-like protein	T0	Control	Hallam_0T_M2_02_P	44
BFNMCIJK_00628	Ycf48-like protein	T0	Control	Hallam_0T_M3_03_P	23
BFNMCIJK_00628	Ycf48-like protein	T0	Control	Hallam_0T_M4_04_P	48
BFNMCIJK_01501	Phage shock protein A	T0	Control	Hallam_0T_M1_01_P	47
BFNMCIJK_01501	Phage shock protein A	T0	Control	Hallam_0T_M2_02_P	39
BFNMCIJK_01501	Phage shock protein A	T0	Control	Hallam_0T_M3_03_P	62
BFNMCIJK_01501	Phage shock protein A	T0	Control	Hallam_0T_M4_04_P	53
BFNMCIJK_02658	hypothetical protein	T0	Control	Hallam_0T_M1_01_P	47
BFNMCIJK_02658	hypothetical protein	T0	Control	Hallam_0T_M2_02_P	38
BFNMCIJK_02658	hypothetical protein	T0	Control	Hallam_0T_M3_03_P	36
BFNMCIJK_02658	hypothetical protein	T0	Control	Hallam_0T_M4_04_P	45
BFNMCIJK_00523	Outer membrane protein assembly factor BamA	T0	Control	Hallam_0T_M1_01_P	47
BFNMCIJK_00523	Outer membrane protein assembly factor BamA	T0	Control	Hallam_0T_M2_02_P	45
BFNMCIJK_00523	Outer membrane protein assembly factor BamA	T0	Control	Hallam_0T_M3_03_P	47
BFNMCIJK_00523	Outer membrane protein assembly factor BamA	T0	Control	Hallam_0T_M4_04_P	38
BFNMCIJK_03359	hypothetical protein	T0	Control	Hallam_0T_M1_01_P	47
BFNMCIJK_03359	hypothetical protein	T0	Control	Hallam_0T_M2_02_P	40
BFNMCIJK_03359	hypothetical protein	T0	Control	Hallam_0T_M3_03_P	42
BFNMCIJK_03359	hypothetical protein	T0	Control	Hallam_0T_M4_04_P	41
BFNMCIJK_02182	Aerobic respiration control sensor protein ArcB	T0	Control	Hallam_0T_M1_01_P	47
BFNMCIJK_02182	Aerobic respiration control sensor protein ArcB	T0	Control	Hallam_0T_M2_02_P	52
BFNMCIJK_02182	Aerobic respiration control sensor protein ArcB	T0	Control	Hallam_0T_M3_03_P	45
BFNMCIJK_02182	Aerobic respiration control sensor protein ArcB	T0	Control	Hallam_0T_M4_04_P	45
BFNMCIJK_03900	hypothetical protein	T0	Control	Hallam_0T_M1_01_P	47
BFNMCIJK_03900	hypothetical protein	T0	Control	Hallam_0T_M2_02_P	42
BFNMCIJK_03900	hypothetical protein	T0	Control	Hallam_0T_M3_03_P	42
BFNMCIJK_03900	hypothetical protein	T0	Control	Hallam_0T_M4_04_P	34
BFNMCIJK_02019	1-pyrroline-5-carboxylate dehydrogenase 1	T0	Control	Hallam_0T_M1_01_P	46
BFNMCIJK_02019	1-pyrroline-5-carboxylate dehydrogenase 1	T0	Control	Hallam_0T_M2_02_P	48
BFNMCIJK_02019	1-pyrroline-5-carboxylate dehydrogenase 1	T0	Control	Hallam_0T_M3_03_P	25
BFNMCIJK_02019	1-pyrroline-5-carboxylate dehydrogenase 1	T0	Control	Hallam_0T_M4_04_P	32
BFNMCIJK_02251	50S ribosomal protein L1	T0	Control	Hallam_0T_M1_01_P	45
BFNMCIJK_02251	50S ribosomal protein L1	T0	Control	Hallam_0T_M2_02_P	48
BFNMCIJK_02251	50S ribosomal protein L1	T0	Control	Hallam_0T_M3_03_P	77
BFNMCIJK_02251	50S ribosomal protein L1	T0	Control	Hallam_0T_M4_04_P	56
BFNMCIJK_01707	Dihydroorotase	T0	Control	Hallam_0T_M1_01_P	45
BFNMCIJK_01707	Dihydroorotase	T0	Control	Hallam_0T_M2_02_P	38
BFNMCIJK_01707	Dihydroorotase	T0	Control	Hallam_0T_M3_03_P	41
BFNMCIJK_01707	Dihydroorotase	T0	Control	Hallam_0T_M4_04_P	33
BFNMCIJK_00521	Peptidyl-prolyl cis-trans isomerase A	T0	Control	Hallam_0T_M1_01_P	45
BFNMCIJK_00521	Peptidyl-prolyl cis-trans isomerase A	T0	Control	Hallam_0T_M2_02_P	45
BFNMCIJK_00521	Peptidyl-prolyl cis-trans isomerase A	T0	Control	Hallam_0T_M3_03_P	49
BFNMCIJK_00521	Peptidyl-prolyl cis-trans isomerase A	T0	Control	Hallam_0T_M4_04_P	56
BFNMCIJK_00272	Glucose-6-phosphate isomerase	T0	Control	Hallam_0T_M1_01_P	45
BFNMCIJK_00272	Glucose-6-phosphate isomerase	T0	Control	Hallam_0T_M2_02_P	51
BFNMCIJK_00272	Glucose-6-phosphate isomerase	T0	Control	Hallam_0T_M3_03_P	39
BFNMCIJK_00272	Glucose-6-phosphate isomerase	T0	Control	Hallam_0T_M4_04_P	39
BFNMCIJK_00225	Glycogen synthase	T0	Control	Hallam_0T_M1_01_P	45
BFNMCIJK_00225	Glycogen synthase	T0	Control	Hallam_0T_M2_02_P	40
BFNMCIJK_00225	Glycogen synthase	T0	Control	Hallam_0T_M3_03_P	29
BFNMCIJK_00225	Glycogen synthase	T0	Control	Hallam_0T_M4_04_P	43
BFNMCIJK_03750	Cyanophycin synthetase	T0	Control	Hallam_0T_M1_01_P	45
BFNMCIJK_03750	Cyanophycin synthetase	T0	Control	Hallam_0T_M2_02_P	51
BFNMCIJK_03750	Cyanophycin synthetase	T0	Control	Hallam_0T_M3_03_P	40
BFNMCIJK_03750	Cyanophycin synthetase	T0	Control	Hallam_0T_M4_04_P	49
BFNMCIJK_00763	hypothetical protein	T0	Control	Hallam_0T_M1_01_P	45
BFNMCIJK_00763	hypothetical protein	T0	Control	Hallam_0T_M2_02_P	42
BFNMCIJK_00763	hypothetical protein	T0	Control	Hallam_0T_M3_03_P	30
BFNMCIJK_00763	hypothetical protein	T0	Control	Hallam_0T_M4_04_P	34
BFNMCIJK_01089	Uroporphyrinogen decarboxylase	T0	Control	Hallam_0T_M1_01_P	45
BFNMCIJK_01089	Uroporphyrinogen decarboxylase	T0	Control	Hallam_0T_M2_02_P	43
BFNMCIJK_01089	Uroporphyrinogen decarboxylase	T0	Control	Hallam_0T_M3_03_P	38
BFNMCIJK_01089	Uroporphyrinogen decarboxylase	T0	Control	Hallam_0T_M4_04_P	31
BFNMCIJK_00260	hypothetical protein	T0	Control	Hallam_0T_M1_01_P	45
BFNMCIJK_00260	hypothetical protein	T0	Control	Hallam_0T_M2_02_P	61
BFNMCIJK_00260	hypothetical protein	T0	Control	Hallam_0T_M3_03_P	15
BFNMCIJK_00260	hypothetical protein	T0	Control	Hallam_0T_M4_04_P	52
BFNMCIJK_01438	1,4-alpha-glucan branching enzyme	T0	Control	Hallam_0T_M1_01_P	44
BFNMCIJK_01438	1,4-alpha-glucan branching enzyme	T0	Control	Hallam_0T_M2_02_P	46
BFNMCIJK_01438	1,4-alpha-glucan branching enzyme	T0	Control	Hallam_0T_M3_03_P	27
BFNMCIJK_01438	1,4-alpha-glucan branching enzyme	T0	Control	Hallam_0T_M4_04_P	37
BFNMCIJK_01924	Cellulosome-anchoring protein	T0	Control	Hallam_0T_M1_01_P	44
BFNMCIJK_01924	Cellulosome-anchoring protein	T0	Control	Hallam_0T_M2_02_P	36
BFNMCIJK_01924	Cellulosome-anchoring protein	T0	Control	Hallam_0T_M3_03_P	26
BFNMCIJK_01924	Cellulosome-anchoring protein	T0	Control	Hallam_0T_M4_04_P	36
BFNMCIJK_02469	50S ribosomal protein L5	T0	Control	Hallam_0T_M1_01_P	44
BFNMCIJK_02469	50S ribosomal protein L5	T0	Control	Hallam_0T_M2_02_P	43
BFNMCIJK_02469	50S ribosomal protein L5	T0	Control	Hallam_0T_M3_03_P	47
BFNMCIJK_02469	50S ribosomal protein L5	T0	Control	Hallam_0T_M4_04_P	48
BFNMCIJK_02379	Argininosuccinate synthase	T0	Control	Hallam_0T_M1_01_P	44
BFNMCIJK_02379	Argininosuccinate synthase	T0	Control	Hallam_0T_M2_02_P	46
BFNMCIJK_02379	Argininosuccinate synthase	T0	Control	Hallam_0T_M3_03_P	56
BFNMCIJK_02379	Argininosuccinate synthase	T0	Control	Hallam_0T_M4_04_P	42
BFNMCIJK_01300	DNA gyrase subunit B	T0	Control	Hallam_0T_M1_01_P	44
BFNMCIJK_01300	DNA gyrase subunit B	T0	Control	Hallam_0T_M2_02_P	43
BFNMCIJK_01300	DNA gyrase subunit B	T0	Control	Hallam_0T_M3_03_P	38
BFNMCIJK_01300	DNA gyrase subunit B	T0	Control	Hallam_0T_M4_04_P	45
BFNMCIJK_02689	Xylulose-5-phosphate/fructose-6-phosphate phosphoketolase	T0	Control	Hallam_0T_M1_01_P	44
BFNMCIJK_02689	Xylulose-5-phosphate/fructose-6-phosphate phosphoketolase	T0	Control	Hallam_0T_M2_02_P	56
BFNMCIJK_02689	Xylulose-5-phosphate/fructose-6-phosphate phosphoketolase	T0	Control	Hallam_0T_M3_03_P	44
BFNMCIJK_02689	Xylulose-5-phosphate/fructose-6-phosphate phosphoketolase	T0	Control	Hallam_0T_M4_04_P	43
BFNMCIJK_03848	Photosystem I assembly protein Ycf3	T0	Control	Hallam_0T_M1_01_P	43
BFNMCIJK_03848	Photosystem I assembly protein Ycf3	T0	Control	Hallam_0T_M2_02_P	49
BFNMCIJK_03848	Photosystem I assembly protein Ycf3	T0	Control	Hallam_0T_M3_03_P	36
BFNMCIJK_03848	Photosystem I assembly protein Ycf3	T0	Control	Hallam_0T_M4_04_P	46
BFNMCIJK_00077	Iron uptake protein A2	T0	Control	Hallam_0T_M1_01_P	43
BFNMCIJK_00077	Iron uptake protein A2	T0	Control	Hallam_0T_M2_02_P	47
BFNMCIJK_00077	Iron uptake protein A2	T0	Control	Hallam_0T_M3_03_P	37
BFNMCIJK_00077	Iron uptake protein A2	T0	Control	Hallam_0T_M4_04_P	45
BFNMCIJK_04066	Soluble hydrogenase 42 kDa subunit	T0	Control	Hallam_0T_M1_01_P	43
BFNMCIJK_04066	Soluble hydrogenase 42 kDa subunit	T0	Control	Hallam_0T_M2_02_P	51
BFNMCIJK_04066	Soluble hydrogenase 42 kDa subunit	T0	Control	Hallam_0T_M3_03_P	68
BFNMCIJK_04066	Soluble hydrogenase 42 kDa subunit	T0	Control	Hallam_0T_M4_04_P	72
BFNMCIJK_00644	Selenocysteine-containing peroxiredoxin PrxU	T0	Control	Hallam_0T_M1_01_P	43
BFNMCIJK_00644	Selenocysteine-containing peroxiredoxin PrxU	T0	Control	Hallam_0T_M2_02_P	33
BFNMCIJK_00644	Selenocysteine-containing peroxiredoxin PrxU	T0	Control	Hallam_0T_M3_03_P	47
BFNMCIJK_00644	Selenocysteine-containing peroxiredoxin PrxU	T0	Control	Hallam_0T_M4_04_P	55
BFNMCIJK_01820	Inner membrane protein YqiK	T0	Control	Hallam_0T_M1_01_P	43
BFNMCIJK_01820	Inner membrane protein YqiK	T0	Control	Hallam_0T_M2_02_P	34
BFNMCIJK_01820	Inner membrane protein YqiK	T0	Control	Hallam_0T_M3_03_P	29
BFNMCIJK_01820	Inner membrane protein YqiK	T0	Control	Hallam_0T_M4_04_P	39
BFNMCIJK_03669	Chaperone protein HtpG	T0	Control	Hallam_0T_M1_01_P	42
BFNMCIJK_03669	Chaperone protein HtpG	T0	Control	Hallam_0T_M2_02_P	45
BFNMCIJK_03669	Chaperone protein HtpG	T0	Control	Hallam_0T_M3_03_P	34
BFNMCIJK_03669	Chaperone protein HtpG	T0	Control	Hallam_0T_M4_04_P	51
BFNMCIJK_02524	Acetoin:2,6-dichlorophenolindophenol oxidoreductase subunit alpha	T0	Control	Hallam_0T_M1_01_P	42
BFNMCIJK_02524	Acetoin:2,6-dichlorophenolindophenol oxidoreductase subunit alpha	T0	Control	Hallam_0T_M2_02_P	43
BFNMCIJK_02524	Acetoin:2,6-dichlorophenolindophenol oxidoreductase subunit alpha	T0	Control	Hallam_0T_M3_03_P	42
BFNMCIJK_02524	Acetoin:2,6-dichlorophenolindophenol oxidoreductase subunit alpha	T0	Control	Hallam_0T_M4_04_P	40
BFNMCIJK_01569	hypothetical protein	T0	Control	Hallam_0T_M1_01_P	42
BFNMCIJK_01569	hypothetical protein	T0	Control	Hallam_0T_M2_02_P	45
BFNMCIJK_01569	hypothetical protein	T0	Control	Hallam_0T_M3_03_P	34
BFNMCIJK_01569	hypothetical protein	T0	Control	Hallam_0T_M4_04_P	41
BFNMCIJK_03326	hypothetical protein	T0	Control	Hallam_0T_M1_01_P	41
BFNMCIJK_03326	hypothetical protein	T0	Control	Hallam_0T_M2_02_P	36
BFNMCIJK_03326	hypothetical protein	T0	Control	Hallam_0T_M3_03_P	38
BFNMCIJK_03326	hypothetical protein	T0	Control	Hallam_0T_M4_04_P	44
BFNMCIJK_00890	Leucine--tRNA ligase	T0	Control	Hallam_0T_M1_01_P	41
BFNMCIJK_00890	Leucine--tRNA ligase	T0	Control	Hallam_0T_M2_02_P	53
BFNMCIJK_00890	Leucine--tRNA ligase	T0	Control	Hallam_0T_M3_03_P	39
BFNMCIJK_00890	Leucine--tRNA ligase	T0	Control	Hallam_0T_M4_04_P	50
BFNMCIJK_00850	Ribose-5-phosphate isomerase A	T0	Control	Hallam_0T_M1_01_P	41
BFNMCIJK_00850	Ribose-5-phosphate isomerase A	T0	Control	Hallam_0T_M2_02_P	44
BFNMCIJK_00850	Ribose-5-phosphate isomerase A	T0	Control	Hallam_0T_M3_03_P	35
BFNMCIJK_00850	Ribose-5-phosphate isomerase A	T0	Control	Hallam_0T_M4_04_P	45
BFNMCIJK_00435	ATP-dependent zinc metalloprotease FtsH 4	T0	Control	Hallam_0T_M1_01_P	41
BFNMCIJK_00435	ATP-dependent zinc metalloprotease FtsH 4	T0	Control	Hallam_0T_M2_02_P	44
BFNMCIJK_00435	ATP-dependent zinc metalloprotease FtsH 4	T0	Control	Hallam_0T_M3_03_P	29
BFNMCIJK_00435	ATP-dependent zinc metalloprotease FtsH 4	T0	Control	Hallam_0T_M4_04_P	43
BFNMCIJK_02887	ATP-dependent Clp protease ATP-binding subunit ClpC	T0	Control	Hallam_0T_M1_01_P	40
BFNMCIJK_02887	ATP-dependent Clp protease ATP-binding subunit ClpC	T0	Control	Hallam_0T_M2_02_P	44
BFNMCIJK_02887	ATP-dependent Clp protease ATP-binding subunit ClpC	T0	Control	Hallam_0T_M3_03_P	23
BFNMCIJK_02887	ATP-dependent Clp protease ATP-binding subunit ClpC	T0	Control	Hallam_0T_M4_04_P	32
BFNMCIJK_02792	30S ribosomal protein S7	T0	Control	Hallam_0T_M1_01_P	40
BFNMCIJK_02792	30S ribosomal protein S7	T0	Control	Hallam_0T_M2_02_P	44
BFNMCIJK_02792	30S ribosomal protein S7	T0	Control	Hallam_0T_M3_03_P	56
BFNMCIJK_02792	30S ribosomal protein S7	T0	Control	Hallam_0T_M4_04_P	50
BFNMCIJK_01413	Aerobic cobaltochelatase subunit CobN	T0	Control	Hallam_0T_M1_01_P	40
BFNMCIJK_01413	Aerobic cobaltochelatase subunit CobN	T0	Control	Hallam_0T_M2_02_P	45
BFNMCIJK_01413	Aerobic cobaltochelatase subunit CobN	T0	Control	Hallam_0T_M3_03_P	29
BFNMCIJK_01413	Aerobic cobaltochelatase subunit CobN	T0	Control	Hallam_0T_M4_04_P	46
BFNMCIJK_01054	Signal recognition particle protein	T0	Control	Hallam_0T_M1_01_P	40
BFNMCIJK_01054	Signal recognition particle protein	T0	Control	Hallam_0T_M2_02_P	40
BFNMCIJK_01054	Signal recognition particle protein	T0	Control	Hallam_0T_M3_03_P	44
BFNMCIJK_01054	Signal recognition particle protein	T0	Control	Hallam_0T_M4_04_P	47
BFNMCIJK_03052	30S ribosomal protein S2	T0	Control	Hallam_0T_M1_01_P	40
BFNMCIJK_03052	30S ribosomal protein S2	T0	Control	Hallam_0T_M2_02_P	37
BFNMCIJK_03052	30S ribosomal protein S2	T0	Control	Hallam_0T_M3_03_P	45
BFNMCIJK_03052	30S ribosomal protein S2	T0	Control	Hallam_0T_M4_04_P	41
BFNMCIJK_02277	50S ribosomal protein L21	T0	Control	Hallam_0T_M1_01_P	39
BFNMCIJK_02277	50S ribosomal protein L21	T0	Control	Hallam_0T_M2_02_P	40
BFNMCIJK_02277	50S ribosomal protein L21	T0	Control	Hallam_0T_M3_03_P	36
BFNMCIJK_02277	50S ribosomal protein L21	T0	Control	Hallam_0T_M4_04_P	38
BFNMCIJK_01075	30S ribosomal protein S1	T0	Control	Hallam_0T_M1_01_P	39
BFNMCIJK_01075	30S ribosomal protein S1	T0	Control	Hallam_0T_M2_02_P	51
BFNMCIJK_01075	30S ribosomal protein S1	T0	Control	Hallam_0T_M3_03_P	46
BFNMCIJK_01075	30S ribosomal protein S1	T0	Control	Hallam_0T_M4_04_P	50
BFNMCIJK_00041	Signal transduction histidine-protein kinase BarA	T0	Control	Hallam_0T_M1_01_P	39
BFNMCIJK_00041	Signal transduction histidine-protein kinase BarA	T0	Control	Hallam_0T_M2_02_P	33
BFNMCIJK_00041	Signal transduction histidine-protein kinase BarA	T0	Control	Hallam_0T_M3_03_P	21
BFNMCIJK_00041	Signal transduction histidine-protein kinase BarA	T0	Control	Hallam_0T_M4_04_P	27
BFNMCIJK_03238	hypothetical protein	T0	Control	Hallam_0T_M1_01_P	39
BFNMCIJK_03238	hypothetical protein	T0	Control	Hallam_0T_M2_02_P	35
BFNMCIJK_03238	hypothetical protein	T0	Control	Hallam_0T_M3_03_P	25
BFNMCIJK_03238	hypothetical protein	T0	Control	Hallam_0T_M4_04_P	40
BFNMCIJK_02508	Twitching mobility protein	T0	Control	Hallam_0T_M1_01_P	39
BFNMCIJK_02508	Twitching mobility protein	T0	Control	Hallam_0T_M2_02_P	37
BFNMCIJK_02508	Twitching mobility protein	T0	Control	Hallam_0T_M3_03_P	31
BFNMCIJK_02508	Twitching mobility protein	T0	Control	Hallam_0T_M4_04_P	53
BFNMCIJK_02043	Type II secretion system protein D	T0	Control	Hallam_0T_M1_01_P	39
BFNMCIJK_02043	Type II secretion system protein D	T0	Control	Hallam_0T_M2_02_P	34
BFNMCIJK_02043	Type II secretion system protein D	T0	Control	Hallam_0T_M3_03_P	30
BFNMCIJK_02043	Type II secretion system protein D	T0	Control	Hallam_0T_M4_04_P	44
BFNMCIJK_00068	Rod shape-determining protein MreB	T0	Control	Hallam_0T_M1_01_P	39
BFNMCIJK_00068	Rod shape-determining protein MreB	T0	Control	Hallam_0T_M2_02_P	30
BFNMCIJK_00068	Rod shape-determining protein MreB	T0	Control	Hallam_0T_M3_03_P	42
BFNMCIJK_00068	Rod shape-determining protein MreB	T0	Control	Hallam_0T_M4_04_P	39
BFNMCIJK_01402	UTP--glucose-1-phosphate uridylyltransferase	T0	Control	Hallam_0T_M1_01_P	39
BFNMCIJK_01402	UTP--glucose-1-phosphate uridylyltransferase	T0	Control	Hallam_0T_M2_02_P	42
BFNMCIJK_01402	UTP--glucose-1-phosphate uridylyltransferase	T0	Control	Hallam_0T_M3_03_P	27
BFNMCIJK_01402	UTP--glucose-1-phosphate uridylyltransferase	T0	Control	Hallam_0T_M4_04_P	43
BFNMCIJK_02225	1-deoxy-D-xylulose-5-phosphate synthase	T0	Control	Hallam_0T_M1_01_P	38
BFNMCIJK_02225	1-deoxy-D-xylulose-5-phosphate synthase	T0	Control	Hallam_0T_M2_02_P	49
BFNMCIJK_02225	1-deoxy-D-xylulose-5-phosphate synthase	T0	Control	Hallam_0T_M3_03_P	29
BFNMCIJK_02225	1-deoxy-D-xylulose-5-phosphate synthase	T0	Control	Hallam_0T_M4_04_P	35
BFNMCIJK_03205	Hydrogenase transcriptional regulatory protein hupR1	T0	Control	Hallam_0T_M1_01_P	38
BFNMCIJK_03205	Hydrogenase transcriptional regulatory protein hupR1	T0	Control	Hallam_0T_M2_02_P	35
BFNMCIJK_03205	Hydrogenase transcriptional regulatory protein hupR1	T0	Control	Hallam_0T_M3_03_P	40
BFNMCIJK_03205	Hydrogenase transcriptional regulatory protein hupR1	T0	Control	Hallam_0T_M4_04_P	47
BFNMCIJK_00518	Threonine--tRNA ligase	T0	Control	Hallam_0T_M1_01_P	38
BFNMCIJK_00518	Threonine--tRNA ligase	T0	Control	Hallam_0T_M2_02_P	36
BFNMCIJK_00518	Threonine--tRNA ligase	T0	Control	Hallam_0T_M3_03_P	24
BFNMCIJK_00518	Threonine--tRNA ligase	T0	Control	Hallam_0T_M4_04_P	30
BFNMCIJK_00808	hypothetical protein	T0	Control	Hallam_0T_M1_01_P	38
BFNMCIJK_00808	hypothetical protein	T0	Control	Hallam_0T_M2_02_P	32
BFNMCIJK_00808	hypothetical protein	T0	Control	Hallam_0T_M3_03_P	44
BFNMCIJK_00808	hypothetical protein	T0	Control	Hallam_0T_M4_04_P	44
BFNMCIJK_01821	Lipopolysaccharide core heptosyltransferase RfaQ	T0	Control	Hallam_0T_M1_01_P	38
BFNMCIJK_01821	Lipopolysaccharide core heptosyltransferase RfaQ	T0	Control	Hallam_0T_M2_02_P	40
BFNMCIJK_01821	Lipopolysaccharide core heptosyltransferase RfaQ	T0	Control	Hallam_0T_M3_03_P	30
BFNMCIJK_01821	Lipopolysaccharide core heptosyltransferase RfaQ	T0	Control	Hallam_0T_M4_04_P	49
BFNMCIJK_01894	hypothetical protein	T0	Control	Hallam_0T_M1_01_P	37
BFNMCIJK_01894	hypothetical protein	T0	Control	Hallam_0T_M2_02_P	32
BFNMCIJK_01894	hypothetical protein	T0	Control	Hallam_0T_M3_03_P	23
BFNMCIJK_01894	hypothetical protein	T0	Control	Hallam_0T_M4_04_P	38
BFNMCIJK_01284	1,4-alpha-glucan branching enzyme GlgB	T0	Control	Hallam_0T_M1_01_P	37
BFNMCIJK_01284	1,4-alpha-glucan branching enzyme GlgB	T0	Control	Hallam_0T_M2_02_P	38
BFNMCIJK_01284	1,4-alpha-glucan branching enzyme GlgB	T0	Control	Hallam_0T_M3_03_P	20
BFNMCIJK_01284	1,4-alpha-glucan branching enzyme GlgB	T0	Control	Hallam_0T_M4_04_P	30
BFNMCIJK_01724	Ribonuclease R	T0	Control	Hallam_0T_M1_01_P	37
BFNMCIJK_01724	Ribonuclease R	T0	Control	Hallam_0T_M2_02_P	31
BFNMCIJK_01724	Ribonuclease R	T0	Control	Hallam_0T_M3_03_P	33
BFNMCIJK_01724	Ribonuclease R	T0	Control	Hallam_0T_M4_04_P	38
BFNMCIJK_04121	N-acetylmuramoyl-L-alanine amidase CwlH	T0	Control	Hallam_0T_M1_01_P	37
BFNMCIJK_04121	N-acetylmuramoyl-L-alanine amidase CwlH	T0	Control	Hallam_0T_M2_02_P	34
BFNMCIJK_04121	N-acetylmuramoyl-L-alanine amidase CwlH	T0	Control	Hallam_0T_M3_03_P	27
BFNMCIJK_04121	N-acetylmuramoyl-L-alanine amidase CwlH	T0	Control	Hallam_0T_M4_04_P	33
BFNMCIJK_03386	Chaperone protein dnaK2	T0	Control	Hallam_0T_M1_01_P	37
BFNMCIJK_03386	Chaperone protein dnaK2	T0	Control	Hallam_0T_M2_02_P	43
BFNMCIJK_03386	Chaperone protein dnaK2	T0	Control	Hallam_0T_M3_03_P	32
BFNMCIJK_03386	Chaperone protein dnaK2	T0	Control	Hallam_0T_M4_04_P	37
BFNMCIJK_03082	DNA-directed RNA polymerase subunit beta'	T0	Control	Hallam_0T_M1_01_P	37
BFNMCIJK_03082	DNA-directed RNA polymerase subunit beta'	T0	Control	Hallam_0T_M2_02_P	38
BFNMCIJK_03082	DNA-directed RNA polymerase subunit beta'	T0	Control	Hallam_0T_M3_03_P	36
BFNMCIJK_03082	DNA-directed RNA polymerase subunit beta'	T0	Control	Hallam_0T_M4_04_P	33
BFNMCIJK_00414	Ribonuclease BN	T0	Control	Hallam_0T_M1_01_P	37
BFNMCIJK_00414	Ribonuclease BN	T0	Control	Hallam_0T_M2_02_P	33
BFNMCIJK_00414	Ribonuclease BN	T0	Control	Hallam_0T_M3_03_P	11
BFNMCIJK_00414	Ribonuclease BN	T0	Control	Hallam_0T_M4_04_P	19
BFNMCIJK_00285	Phosphoenolpyruvate synthase	T0	Control	Hallam_0T_M1_01_P	37
BFNMCIJK_00285	Phosphoenolpyruvate synthase	T0	Control	Hallam_0T_M2_02_P	40
BFNMCIJK_00285	Phosphoenolpyruvate synthase	T0	Control	Hallam_0T_M3_03_P	38
BFNMCIJK_00285	Phosphoenolpyruvate synthase	T0	Control	Hallam_0T_M4_04_P	41
BFNMCIJK_00815	DNA-binding protein HU	T0	Control	Hallam_0T_M1_01_P	37
BFNMCIJK_00815	DNA-binding protein HU	T0	Control	Hallam_0T_M2_02_P	37
BFNMCIJK_00815	DNA-binding protein HU	T0	Control	Hallam_0T_M3_03_P	28
BFNMCIJK_00815	DNA-binding protein HU	T0	Control	Hallam_0T_M4_04_P	31
BFNMCIJK_03207	NAD(P)H-quinone oxidoreductase subunit H	T0	Control	Hallam_0T_M1_01_P	36
BFNMCIJK_03207	NAD(P)H-quinone oxidoreductase subunit H	T0	Control	Hallam_0T_M2_02_P	40
BFNMCIJK_03207	NAD(P)H-quinone oxidoreductase subunit H	T0	Control	Hallam_0T_M3_03_P	35
BFNMCIJK_03207	NAD(P)H-quinone oxidoreductase subunit H	T0	Control	Hallam_0T_M4_04_P	38
BFNMCIJK_01270	Photosystem II protein D1 2	T0	Control	Hallam_0T_M1_01_P	36
BFNMCIJK_01270	Photosystem II protein D1 2	T0	Control	Hallam_0T_M2_02_P	34
BFNMCIJK_01270	Photosystem II protein D1 2	T0	Control	Hallam_0T_M3_03_P	58
BFNMCIJK_01270	Photosystem II protein D1 2	T0	Control	Hallam_0T_M4_04_P	41
BFNMCIJK_02855	hypothetical protein	T0	Control	Hallam_0T_M1_01_P	36
BFNMCIJK_02855	hypothetical protein	T0	Control	Hallam_0T_M2_02_P	30
BFNMCIJK_02855	hypothetical protein	T0	Control	Hallam_0T_M3_03_P	21
BFNMCIJK_02855	hypothetical protein	T0	Control	Hallam_0T_M4_04_P	39
BFNMCIJK_01631	Dihydrolipoyl dehydrogenase	T0	Control	Hallam_0T_M1_01_P	36
BFNMCIJK_01631	Dihydrolipoyl dehydrogenase	T0	Control	Hallam_0T_M2_02_P	37
BFNMCIJK_01631	Dihydrolipoyl dehydrogenase	T0	Control	Hallam_0T_M3_03_P	32
BFNMCIJK_01631	Dihydrolipoyl dehydrogenase	T0	Control	Hallam_0T_M4_04_P	50
BFNMCIJK_00734	Phycobilisome 7.8 kDa linker polypeptide, allophycocyanin-associated, core	T0	Control	Hallam_0T_M1_01_P	36
BFNMCIJK_00734	Phycobilisome 7.8 kDa linker polypeptide, allophycocyanin-associated, core	T0	Control	Hallam_0T_M2_02_P	31
BFNMCIJK_00734	Phycobilisome 7.8 kDa linker polypeptide, allophycocyanin-associated, core	T0	Control	Hallam_0T_M3_03_P	81
BFNMCIJK_00734	Phycobilisome 7.8 kDa linker polypeptide, allophycocyanin-associated, core	T0	Control	Hallam_0T_M4_04_P	45
BFNMCIJK_03613	Methionine synthase	T0	Control	Hallam_0T_M1_01_P	36
BFNMCIJK_03613	Methionine synthase	T0	Control	Hallam_0T_M2_02_P	36
BFNMCIJK_03613	Methionine synthase	T0	Control	Hallam_0T_M3_03_P	22
BFNMCIJK_03613	Methionine synthase	T0	Control	Hallam_0T_M4_04_P	27
BFNMCIJK_00744	Acetolactate synthase large subunit IlvB1	T0	Control	Hallam_0T_M1_01_P	35
BFNMCIJK_00744	Acetolactate synthase large subunit IlvB1	T0	Control	Hallam_0T_M2_02_P	40
BFNMCIJK_00744	Acetolactate synthase large subunit IlvB1	T0	Control	Hallam_0T_M3_03_P	39
BFNMCIJK_00744	Acetolactate synthase large subunit IlvB1	T0	Control	Hallam_0T_M4_04_P	43
BFNMCIJK_00438	hypothetical protein	T0	Control	Hallam_0T_M1_01_P	35
BFNMCIJK_00438	hypothetical protein	T0	Control	Hallam_0T_M2_02_P	34
BFNMCIJK_00438	hypothetical protein	T0	Control	Hallam_0T_M3_03_P	21
BFNMCIJK_00438	hypothetical protein	T0	Control	Hallam_0T_M4_04_P	30
BFNMCIJK_04123	hypothetical protein	T0	Control	Hallam_0T_M1_01_P	35
BFNMCIJK_04123	hypothetical protein	T0	Control	Hallam_0T_M2_02_P	33
BFNMCIJK_04123	hypothetical protein	T0	Control	Hallam_0T_M3_03_P	53
BFNMCIJK_04123	hypothetical protein	T0	Control	Hallam_0T_M4_04_P	44
BFNMCIJK_01136	hypothetical protein	T0	Control	Hallam_0T_M1_01_P	35
BFNMCIJK_01136	hypothetical protein	T0	Control	Hallam_0T_M2_02_P	29
BFNMCIJK_01136	hypothetical protein	T0	Control	Hallam_0T_M3_03_P	7
BFNMCIJK_01136	hypothetical protein	T0	Control	Hallam_0T_M4_04_P	7
BFNMCIJK_00381	4-hydroxy-3-methylbut-2-en-1-yl diphosphate synthase (ferredoxin)	T0	Control	Hallam_0T_M1_01_P	35
BFNMCIJK_00381	4-hydroxy-3-methylbut-2-en-1-yl diphosphate synthase (ferredoxin)	T0	Control	Hallam_0T_M2_02_P	33
BFNMCIJK_00381	4-hydroxy-3-methylbut-2-en-1-yl diphosphate synthase (ferredoxin)	T0	Control	Hallam_0T_M3_03_P	30
BFNMCIJK_00381	4-hydroxy-3-methylbut-2-en-1-yl diphosphate synthase (ferredoxin)	T0	Control	Hallam_0T_M4_04_P	29
BFNMCIJK_01914	Cytochrome c-550	T0	Control	Hallam_0T_M1_01_P	35
BFNMCIJK_01914	Cytochrome c-550	T0	Control	Hallam_0T_M2_02_P	31
BFNMCIJK_01914	Cytochrome c-550	T0	Control	Hallam_0T_M3_03_P	53
BFNMCIJK_01914	Cytochrome c-550	T0	Control	Hallam_0T_M4_04_P	52
BFNMCIJK_03867	Chromosome partition protein Smc	T0	Control	Hallam_0T_M1_01_P	35
BFNMCIJK_03867	Chromosome partition protein Smc	T0	Control	Hallam_0T_M2_02_P	38
BFNMCIJK_03867	Chromosome partition protein Smc	T0	Control	Hallam_0T_M3_03_P	32
BFNMCIJK_03867	Chromosome partition protein Smc	T0	Control	Hallam_0T_M4_04_P	40
BFNMCIJK_04114	Cytochrome f	T0	Control	Hallam_0T_M1_01_P	34
BFNMCIJK_04114	Cytochrome f	T0	Control	Hallam_0T_M2_02_P	37
BFNMCIJK_04114	Cytochrome f	T0	Control	Hallam_0T_M3_03_P	46
BFNMCIJK_04114	Cytochrome f	T0	Control	Hallam_0T_M4_04_P	42
BFNMCIJK_03160	hypothetical protein	T0	Control	Hallam_0T_M1_01_P	34
BFNMCIJK_03160	hypothetical protein	T0	Control	Hallam_0T_M2_02_P	44
BFNMCIJK_03160	hypothetical protein	T0	Control	Hallam_0T_M3_03_P	79
BFNMCIJK_03160	hypothetical protein	T0	Control	Hallam_0T_M4_04_P	74
BFNMCIJK_00629	Cytochrome b559 subunit alpha	T0	Control	Hallam_0T_M1_01_P	34
BFNMCIJK_00629	Cytochrome b559 subunit alpha	T0	Control	Hallam_0T_M2_02_P	29
BFNMCIJK_00629	Cytochrome b559 subunit alpha	T0	Control	Hallam_0T_M3_03_P	81
BFNMCIJK_00629	Cytochrome b559 subunit alpha	T0	Control	Hallam_0T_M4_04_P	65
BFNMCIJK_01509	ATP synthase subunit b	T0	Control	Hallam_0T_M1_01_P	34
BFNMCIJK_01509	ATP synthase subunit b	T0	Control	Hallam_0T_M2_02_P	26
BFNMCIJK_01509	ATP synthase subunit b	T0	Control	Hallam_0T_M3_03_P	33
BFNMCIJK_01509	ATP synthase subunit b	T0	Control	Hallam_0T_M4_04_P	40
BFNMCIJK_03727	3-oxoacyl-[acyl-carrier-protein] synthase 2	T0	Control	Hallam_0T_M1_01_P	34
BFNMCIJK_03727	3-oxoacyl-[acyl-carrier-protein] synthase 2	T0	Control	Hallam_0T_M2_02_P	33
BFNMCIJK_03727	3-oxoacyl-[acyl-carrier-protein] synthase 2	T0	Control	Hallam_0T_M3_03_P	27
BFNMCIJK_03727	3-oxoacyl-[acyl-carrier-protein] synthase 2	T0	Control	Hallam_0T_M4_04_P	33
BFNMCIJK_02022	Cell division protein FtsZ	T0	Control	Hallam_0T_M1_01_P	33
BFNMCIJK_02022	Cell division protein FtsZ	T0	Control	Hallam_0T_M2_02_P	30
BFNMCIJK_02022	Cell division protein FtsZ	T0	Control	Hallam_0T_M3_03_P	31
BFNMCIJK_02022	Cell division protein FtsZ	T0	Control	Hallam_0T_M4_04_P	39
BFNMCIJK_02033	hypothetical protein	T0	Control	Hallam_0T_M1_01_P	33
BFNMCIJK_02033	hypothetical protein	T0	Control	Hallam_0T_M2_02_P	37
BFNMCIJK_02033	hypothetical protein	T0	Control	Hallam_0T_M3_03_P	29
BFNMCIJK_02033	hypothetical protein	T0	Control	Hallam_0T_M4_04_P	34
BFNMCIJK_02130	Adenosylhomocysteinase	T0	Control	Hallam_0T_M1_01_P	33
BFNMCIJK_02130	Adenosylhomocysteinase	T0	Control	Hallam_0T_M2_02_P	43
BFNMCIJK_02130	Adenosylhomocysteinase	T0	Control	Hallam_0T_M3_03_P	31
BFNMCIJK_02130	Adenosylhomocysteinase	T0	Control	Hallam_0T_M4_04_P	42
BFNMCIJK_02701	hypothetical protein	T0	Control	Hallam_0T_M1_01_P	33
BFNMCIJK_02701	hypothetical protein	T0	Control	Hallam_0T_M2_02_P	38
BFNMCIJK_02701	hypothetical protein	T0	Control	Hallam_0T_M3_03_P	44
BFNMCIJK_02701	hypothetical protein	T0	Control	Hallam_0T_M4_04_P	24
BFNMCIJK_04038	UDP-glucose 4-epimerase	T0	Control	Hallam_0T_M1_01_P	33
BFNMCIJK_04038	UDP-glucose 4-epimerase	T0	Control	Hallam_0T_M2_02_P	35
BFNMCIJK_04038	UDP-glucose 4-epimerase	T0	Control	Hallam_0T_M3_03_P	42
BFNMCIJK_04038	UDP-glucose 4-epimerase	T0	Control	Hallam_0T_M4_04_P	28
BFNMCIJK_03677	Translation initiation factor IF-3	T0	Control	Hallam_0T_M1_01_P	33
BFNMCIJK_03677	Translation initiation factor IF-3	T0	Control	Hallam_0T_M2_02_P	26
BFNMCIJK_03677	Translation initiation factor IF-3	T0	Control	Hallam_0T_M3_03_P	27
BFNMCIJK_03677	Translation initiation factor IF-3	T0	Control	Hallam_0T_M4_04_P	22
BFNMCIJK_02000	hypothetical protein	T0	Control	Hallam_0T_M1_01_P	32
BFNMCIJK_02000	hypothetical protein	T0	Control	Hallam_0T_M2_02_P	31
BFNMCIJK_02000	hypothetical protein	T0	Control	Hallam_0T_M3_03_P	20
BFNMCIJK_02000	hypothetical protein	T0	Control	Hallam_0T_M4_04_P	27
BFNMCIJK_02473	30S ribosomal protein S5	T0	Control	Hallam_0T_M1_01_P	32
BFNMCIJK_02473	30S ribosomal protein S5	T0	Control	Hallam_0T_M2_02_P	30
BFNMCIJK_02473	30S ribosomal protein S5	T0	Control	Hallam_0T_M3_03_P	23
BFNMCIJK_02473	30S ribosomal protein S5	T0	Control	Hallam_0T_M4_04_P	40
BFNMCIJK_02474	50S ribosomal protein L15	T0	Control	Hallam_0T_M1_01_P	32
BFNMCIJK_02474	50S ribosomal protein L15	T0	Control	Hallam_0T_M2_02_P	19
BFNMCIJK_02474	50S ribosomal protein L15	T0	Control	Hallam_0T_M3_03_P	22
BFNMCIJK_02474	50S ribosomal protein L15	T0	Control	Hallam_0T_M4_04_P	41
BFNMCIJK_01092	Heme oxygenase 1	T0	Control	Hallam_0T_M1_01_P	32
BFNMCIJK_01092	Heme oxygenase 1	T0	Control	Hallam_0T_M2_02_P	32
BFNMCIJK_01092	Heme oxygenase 1	T0	Control	Hallam_0T_M3_03_P	24
BFNMCIJK_01092	Heme oxygenase 1	T0	Control	Hallam_0T_M4_04_P	26
BFNMCIJK_02988	Adenylosuccinate synthetase	T0	Control	Hallam_0T_M1_01_P	32
BFNMCIJK_02988	Adenylosuccinate synthetase	T0	Control	Hallam_0T_M2_02_P	32
BFNMCIJK_02988	Adenylosuccinate synthetase	T0	Control	Hallam_0T_M3_03_P	19
BFNMCIJK_02988	Adenylosuccinate synthetase	T0	Control	Hallam_0T_M4_04_P	24
BFNMCIJK_03360	hypothetical protein	T0	Control	Hallam_0T_M1_01_P	32
BFNMCIJK_03360	hypothetical protein	T0	Control	Hallam_0T_M2_02_P	26
BFNMCIJK_03360	hypothetical protein	T0	Control	Hallam_0T_M3_03_P	26
BFNMCIJK_03360	hypothetical protein	T0	Control	Hallam_0T_M4_04_P	25
BFNMCIJK_03461	Glycine--tRNA ligase beta subunit	T0	Control	Hallam_0T_M1_01_P	32
BFNMCIJK_03461	Glycine--tRNA ligase beta subunit	T0	Control	Hallam_0T_M2_02_P	35
BFNMCIJK_03461	Glycine--tRNA ligase beta subunit	T0	Control	Hallam_0T_M3_03_P	33
BFNMCIJK_03461	Glycine--tRNA ligase beta subunit	T0	Control	Hallam_0T_M4_04_P	37
BFNMCIJK_03194	Magnesium-chelatase 38 kDa subunit	T0	Control	Hallam_0T_M1_01_P	32
BFNMCIJK_03194	Magnesium-chelatase 38 kDa subunit	T0	Control	Hallam_0T_M2_02_P	33
BFNMCIJK_03194	Magnesium-chelatase 38 kDa subunit	T0	Control	Hallam_0T_M3_03_P	23
BFNMCIJK_03194	Magnesium-chelatase 38 kDa subunit	T0	Control	Hallam_0T_M4_04_P	31
BFNMCIJK_03447	hypothetical protein	T0	Control	Hallam_0T_M1_01_P	32
BFNMCIJK_03447	hypothetical protein	T0	Control	Hallam_0T_M2_02_P	28
BFNMCIJK_03447	hypothetical protein	T0	Control	Hallam_0T_M3_03_P	36
BFNMCIJK_03447	hypothetical protein	T0	Control	Hallam_0T_M4_04_P	36
BFNMCIJK_01958	Phenylalanine--tRNA ligase beta subunit	T0	Control	Hallam_0T_M1_01_P	32
BFNMCIJK_01958	Phenylalanine--tRNA ligase beta subunit	T0	Control	Hallam_0T_M2_02_P	39
BFNMCIJK_01958	Phenylalanine--tRNA ligase beta subunit	T0	Control	Hallam_0T_M3_03_P	30
BFNMCIJK_01958	Phenylalanine--tRNA ligase beta subunit	T0	Control	Hallam_0T_M4_04_P	33
BFNMCIJK_01702	Methyl-accepting chemotaxis protein McpB	T0	Control	Hallam_0T_M1_01_P	31
BFNMCIJK_01702	Methyl-accepting chemotaxis protein McpB	T0	Control	Hallam_0T_M2_02_P	38
BFNMCIJK_01702	Methyl-accepting chemotaxis protein McpB	T0	Control	Hallam_0T_M3_03_P	27
BFNMCIJK_01702	Methyl-accepting chemotaxis protein McpB	T0	Control	Hallam_0T_M4_04_P	33
BFNMCIJK_00687	UDP-glucose 6-dehydrogenase TuaD	T0	Control	Hallam_0T_M1_01_P	31
BFNMCIJK_00687	UDP-glucose 6-dehydrogenase TuaD	T0	Control	Hallam_0T_M2_02_P	48
BFNMCIJK_00687	UDP-glucose 6-dehydrogenase TuaD	T0	Control	Hallam_0T_M3_03_P	59
BFNMCIJK_00687	UDP-glucose 6-dehydrogenase TuaD	T0	Control	Hallam_0T_M4_04_P	38
BFNMCIJK_03853	NAD(P)H-dependent FMN reductase	T0	Control	Hallam_0T_M1_01_P	31
BFNMCIJK_03853	NAD(P)H-dependent FMN reductase	T0	Control	Hallam_0T_M2_02_P	27
BFNMCIJK_03853	NAD(P)H-dependent FMN reductase	T0	Control	Hallam_0T_M3_03_P	22
BFNMCIJK_03853	NAD(P)H-dependent FMN reductase	T0	Control	Hallam_0T_M4_04_P	38
BFNMCIJK_03642	Pyruvate kinase	T0	Control	Hallam_0T_M1_01_P	31
BFNMCIJK_03642	Pyruvate kinase	T0	Control	Hallam_0T_M2_02_P	30
BFNMCIJK_03642	Pyruvate kinase	T0	Control	Hallam_0T_M3_03_P	25
BFNMCIJK_03642	Pyruvate kinase	T0	Control	Hallam_0T_M4_04_P	35
BFNMCIJK_03299	Type II secretion system protein E	T0	Control	Hallam_0T_M1_01_P	31
BFNMCIJK_03299	Type II secretion system protein E	T0	Control	Hallam_0T_M2_02_P	31
BFNMCIJK_03299	Type II secretion system protein E	T0	Control	Hallam_0T_M3_03_P	31
BFNMCIJK_03299	Type II secretion system protein E	T0	Control	Hallam_0T_M4_04_P	37
BFNMCIJK_02276	30S ribosomal protein S6	T0	Control	Hallam_0T_M1_01_P	31
BFNMCIJK_02276	30S ribosomal protein S6	T0	Control	Hallam_0T_M2_02_P	28
BFNMCIJK_02276	30S ribosomal protein S6	T0	Control	Hallam_0T_M3_03_P	27
BFNMCIJK_02276	30S ribosomal protein S6	T0	Control	Hallam_0T_M4_04_P	23
BFNMCIJK_00383	Carboxy-terminal processing protease CtpA	T0	Control	Hallam_0T_M1_01_P	31
BFNMCIJK_00383	Carboxy-terminal processing protease CtpA	T0	Control	Hallam_0T_M2_02_P	28
BFNMCIJK_00383	Carboxy-terminal processing protease CtpA	T0	Control	Hallam_0T_M3_03_P	21
BFNMCIJK_00383	Carboxy-terminal processing protease CtpA	T0	Control	Hallam_0T_M4_04_P	27
BFNMCIJK_01295	Nucleoid-associated protein YbaB	T0	Control	Hallam_0T_M1_01_P	31
BFNMCIJK_01295	Nucleoid-associated protein YbaB	T0	Control	Hallam_0T_M2_02_P	26
BFNMCIJK_01295	Nucleoid-associated protein YbaB	T0	Control	Hallam_0T_M3_03_P	28
BFNMCIJK_01295	Nucleoid-associated protein YbaB	T0	Control	Hallam_0T_M4_04_P	30
BFNMCIJK_02256	50S ribosomal protein L19	T0	Control	Hallam_0T_M1_01_P	31
BFNMCIJK_02256	50S ribosomal protein L19	T0	Control	Hallam_0T_M2_02_P	29
BFNMCIJK_02256	50S ribosomal protein L19	T0	Control	Hallam_0T_M3_03_P	30
BFNMCIJK_02256	50S ribosomal protein L19	T0	Control	Hallam_0T_M4_04_P	30
BFNMCIJK_01538	putative oxidoreductase/MSMEI_1564	T0	Control	Hallam_0T_M1_01_P	31
BFNMCIJK_01538	putative oxidoreductase/MSMEI_1564	T0	Control	Hallam_0T_M2_02_P	35
BFNMCIJK_01538	putative oxidoreductase/MSMEI_1564	T0	Control	Hallam_0T_M3_03_P	30
BFNMCIJK_01538	putative oxidoreductase/MSMEI_1564	T0	Control	Hallam_0T_M4_04_P	37
BFNMCIJK_00030	Glucosylglycerol-phosphate synthase	T0	Control	Hallam_0T_M1_01_P	30
BFNMCIJK_00030	Glucosylglycerol-phosphate synthase	T0	Control	Hallam_0T_M2_02_P	44
BFNMCIJK_00030	Glucosylglycerol-phosphate synthase	T0	Control	Hallam_0T_M3_03_P	51
BFNMCIJK_00030	Glucosylglycerol-phosphate synthase	T0	Control	Hallam_0T_M4_04_P	60
BFNMCIJK_02471	50S ribosomal protein L6	T0	Control	Hallam_0T_M1_01_P	30
BFNMCIJK_02471	50S ribosomal protein L6	T0	Control	Hallam_0T_M2_02_P	34
BFNMCIJK_02471	50S ribosomal protein L6	T0	Control	Hallam_0T_M3_03_P	40
BFNMCIJK_02471	50S ribosomal protein L6	T0	Control	Hallam_0T_M4_04_P	39
BFNMCIJK_03001	Chaperone SurA	T0	Control	Hallam_0T_M1_01_P	30
BFNMCIJK_03001	Chaperone SurA	T0	Control	Hallam_0T_M2_02_P	30
BFNMCIJK_03001	Chaperone SurA	T0	Control	Hallam_0T_M3_03_P	55
BFNMCIJK_03001	Chaperone SurA	T0	Control	Hallam_0T_M4_04_P	39
BFNMCIJK_00807	Glutamate-1-semialdehyde 2,1-aminomutase	T0	Control	Hallam_0T_M1_01_P	30
BFNMCIJK_00807	Glutamate-1-semialdehyde 2,1-aminomutase	T0	Control	Hallam_0T_M2_02_P	29
BFNMCIJK_00807	Glutamate-1-semialdehyde 2,1-aminomutase	T0	Control	Hallam_0T_M3_03_P	34
BFNMCIJK_00807	Glutamate-1-semialdehyde 2,1-aminomutase	T0	Control	Hallam_0T_M4_04_P	34
BFNMCIJK_00330	Inorganic pyrophosphatase	T0	Control	Hallam_0T_M1_01_P	30
BFNMCIJK_00330	Inorganic pyrophosphatase	T0	Control	Hallam_0T_M2_02_P	30
BFNMCIJK_00330	Inorganic pyrophosphatase	T0	Control	Hallam_0T_M3_03_P	29
BFNMCIJK_00330	Inorganic pyrophosphatase	T0	Control	Hallam_0T_M4_04_P	31
BFNMCIJK_01011	hypothetical protein	T0	Control	Hallam_0T_M1_01_P	30
BFNMCIJK_01011	hypothetical protein	T0	Control	Hallam_0T_M2_02_P	31
BFNMCIJK_01011	hypothetical protein	T0	Control	Hallam_0T_M3_03_P	26
BFNMCIJK_01011	hypothetical protein	T0	Control	Hallam_0T_M4_04_P	37
BFNMCIJK_02470	30S ribosomal protein S8	T0	Control	Hallam_0T_M1_01_P	30
BFNMCIJK_02470	30S ribosomal protein S8	T0	Control	Hallam_0T_M2_02_P	28
BFNMCIJK_02470	30S ribosomal protein S8	T0	Control	Hallam_0T_M3_03_P	47
BFNMCIJK_02470	30S ribosomal protein S8	T0	Control	Hallam_0T_M4_04_P	40
BFNMCIJK_03522	2-oxoisovalerate dehydrogenase subunit beta	T0	Control	Hallam_0T_M1_01_P	30
BFNMCIJK_03522	2-oxoisovalerate dehydrogenase subunit beta	T0	Control	Hallam_0T_M2_02_P	30
BFNMCIJK_03522	2-oxoisovalerate dehydrogenase subunit beta	T0	Control	Hallam_0T_M3_03_P	30
BFNMCIJK_03522	2-oxoisovalerate dehydrogenase subunit beta	T0	Control	Hallam_0T_M4_04_P	39
BFNMCIJK_03253	Sulfate adenylyltransferase	T0	Control	Hallam_0T_M1_01_P	30
BFNMCIJK_03253	Sulfate adenylyltransferase	T0	Control	Hallam_0T_M2_02_P	27
BFNMCIJK_03253	Sulfate adenylyltransferase	T0	Control	Hallam_0T_M3_03_P	27
BFNMCIJK_03253	Sulfate adenylyltransferase	T0	Control	Hallam_0T_M4_04_P	29
BFNMCIJK_01256	putative zinc protease	T0	Control	Hallam_0T_M1_01_P	29
BFNMCIJK_01256	putative zinc protease	T0	Control	Hallam_0T_M2_02_P	28
BFNMCIJK_01256	putative zinc protease	T0	Control	Hallam_0T_M3_03_P	13
BFNMCIJK_01256	putative zinc protease	T0	Control	Hallam_0T_M4_04_P	36
BFNMCIJK_02458	50S ribosomal protein L4	T0	Control	Hallam_0T_M1_01_P	29
BFNMCIJK_02458	50S ribosomal protein L4	T0	Control	Hallam_0T_M2_02_P	22
BFNMCIJK_02458	50S ribosomal protein L4	T0	Control	Hallam_0T_M3_03_P	29
BFNMCIJK_02458	50S ribosomal protein L4	T0	Control	Hallam_0T_M4_04_P	40
BFNMCIJK_02064	Phosphoglucomutase	T0	Control	Hallam_0T_M1_01_P	29
BFNMCIJK_02064	Phosphoglucomutase	T0	Control	Hallam_0T_M2_02_P	36
BFNMCIJK_02064	Phosphoglucomutase	T0	Control	Hallam_0T_M3_03_P	20
BFNMCIJK_02064	Phosphoglucomutase	T0	Control	Hallam_0T_M4_04_P	34
BFNMCIJK_03431	Beta-barrel assembly-enhancing protease	T0	Control	Hallam_0T_M1_01_P	29
BFNMCIJK_03431	Beta-barrel assembly-enhancing protease	T0	Control	Hallam_0T_M2_02_P	29
BFNMCIJK_03431	Beta-barrel assembly-enhancing protease	T0	Control	Hallam_0T_M3_03_P	25
BFNMCIJK_03431	Beta-barrel assembly-enhancing protease	T0	Control	Hallam_0T_M4_04_P	29
BFNMCIJK_00146	S-adenosylmethionine synthase	T0	Control	Hallam_0T_M1_01_P	29
BFNMCIJK_00146	S-adenosylmethionine synthase	T0	Control	Hallam_0T_M2_02_P	26
BFNMCIJK_00146	S-adenosylmethionine synthase	T0	Control	Hallam_0T_M3_03_P	14
BFNMCIJK_00146	S-adenosylmethionine synthase	T0	Control	Hallam_0T_M4_04_P	32
BFNMCIJK_02955	hypothetical protein	T0	Control	Hallam_0T_M1_01_P	29
BFNMCIJK_02955	hypothetical protein	T0	Control	Hallam_0T_M2_02_P	30
BFNMCIJK_02955	hypothetical protein	T0	Control	Hallam_0T_M3_03_P	18
BFNMCIJK_02955	hypothetical protein	T0	Control	Hallam_0T_M4_04_P	30
BFNMCIJK_02897	Glutamyl-tRNA(Gln) amidotransferase subunit A	T0	Control	Hallam_0T_M1_01_P	29
BFNMCIJK_02897	Glutamyl-tRNA(Gln) amidotransferase subunit A	T0	Control	Hallam_0T_M2_02_P	28
BFNMCIJK_02897	Glutamyl-tRNA(Gln) amidotransferase subunit A	T0	Control	Hallam_0T_M3_03_P	18
BFNMCIJK_02897	Glutamyl-tRNA(Gln) amidotransferase subunit A	T0	Control	Hallam_0T_M4_04_P	22
BFNMCIJK_02249	50S ribosomal protein L7/L12	T0	Control	Hallam_0T_M1_01_P	29
BFNMCIJK_02249	50S ribosomal protein L7/L12	T0	Control	Hallam_0T_M2_02_P	31
BFNMCIJK_02249	50S ribosomal protein L7/L12	T0	Control	Hallam_0T_M3_03_P	30
BFNMCIJK_02249	50S ribosomal protein L7/L12	T0	Control	Hallam_0T_M4_04_P	38
BFNMCIJK_03610	N-acetyl-gamma-glutamyl-phosphate reductase	T0	Control	Hallam_0T_M1_01_P	29
BFNMCIJK_03610	N-acetyl-gamma-glutamyl-phosphate reductase	T0	Control	Hallam_0T_M2_02_P	23
BFNMCIJK_03610	N-acetyl-gamma-glutamyl-phosphate reductase	T0	Control	Hallam_0T_M3_03_P	18
BFNMCIJK_03610	N-acetyl-gamma-glutamyl-phosphate reductase	T0	Control	Hallam_0T_M4_04_P	25
BFNMCIJK_02991	Enolase	T0	Control	Hallam_0T_M1_01_P	29
BFNMCIJK_02991	Enolase	T0	Control	Hallam_0T_M2_02_P	34
BFNMCIJK_02991	Enolase	T0	Control	Hallam_0T_M3_03_P	30
BFNMCIJK_02991	Enolase	T0	Control	Hallam_0T_M4_04_P	38
BFNMCIJK_01389	hypothetical protein	T0	Control	Hallam_0T_M1_01_P	29
BFNMCIJK_01389	hypothetical protein	T0	Control	Hallam_0T_M2_02_P	37
BFNMCIJK_01389	hypothetical protein	T0	Control	Hallam_0T_M3_03_P	29
BFNMCIJK_01389	hypothetical protein	T0	Control	Hallam_0T_M4_04_P	31
BFNMCIJK_01298	Beta-lactamase hydrolase-like protein	T0	Control	Hallam_0T_M1_01_P	28
BFNMCIJK_01298	Beta-lactamase hydrolase-like protein	T0	Control	Hallam_0T_M2_02_P	27
BFNMCIJK_01298	Beta-lactamase hydrolase-like protein	T0	Control	Hallam_0T_M3_03_P	16
BFNMCIJK_01298	Beta-lactamase hydrolase-like protein	T0	Control	Hallam_0T_M4_04_P	20
BFNMCIJK_01430	putative adenylyltransferase/sulfurtransferase MoeZ	T0	Control	Hallam_0T_M1_01_P	28
BFNMCIJK_01430	putative adenylyltransferase/sulfurtransferase MoeZ	T0	Control	Hallam_0T_M2_02_P	31
BFNMCIJK_01430	putative adenylyltransferase/sulfurtransferase MoeZ	T0	Control	Hallam_0T_M3_03_P	34
BFNMCIJK_01430	putative adenylyltransferase/sulfurtransferase MoeZ	T0	Control	Hallam_0T_M4_04_P	31
BFNMCIJK_00986	Serine/threonine-protein kinase PknB	T0	Control	Hallam_0T_M1_01_P	28
BFNMCIJK_00986	Serine/threonine-protein kinase PknB	T0	Control	Hallam_0T_M2_02_P	35
BFNMCIJK_00986	Serine/threonine-protein kinase PknB	T0	Control	Hallam_0T_M3_03_P	31
BFNMCIJK_00986	Serine/threonine-protein kinase PknB	T0	Control	Hallam_0T_M4_04_P	36
BFNMCIJK_03296	Chaperone protein DnaJ	T0	Control	Hallam_0T_M1_01_P	28
BFNMCIJK_03296	Chaperone protein DnaJ	T0	Control	Hallam_0T_M2_02_P	27
BFNMCIJK_03296	Chaperone protein DnaJ	T0	Control	Hallam_0T_M3_03_P	12
BFNMCIJK_03296	Chaperone protein DnaJ	T0	Control	Hallam_0T_M4_04_P	15
BFNMCIJK_00777	Chaperone protein HtpG	T0	Control	Hallam_0T_M1_01_P	28
BFNMCIJK_00777	Chaperone protein HtpG	T0	Control	Hallam_0T_M2_02_P	30
BFNMCIJK_00777	Chaperone protein HtpG	T0	Control	Hallam_0T_M3_03_P	14
BFNMCIJK_00777	Chaperone protein HtpG	T0	Control	Hallam_0T_M4_04_P	27
BFNMCIJK_01833	Dihydrolipoyllysine-residue acetyltransferase component of pyruvate dehydrogenase complex	T0	Control	Hallam_0T_M1_01_P	28
BFNMCIJK_01833	Dihydrolipoyllysine-residue acetyltransferase component of pyruvate dehydrogenase complex	T0	Control	Hallam_0T_M2_02_P	26
BFNMCIJK_01833	Dihydrolipoyllysine-residue acetyltransferase component of pyruvate dehydrogenase complex	T0	Control	Hallam_0T_M3_03_P	33
BFNMCIJK_01833	Dihydrolipoyllysine-residue acetyltransferase component of pyruvate dehydrogenase complex	T0	Control	Hallam_0T_M4_04_P	35
BFNMCIJK_01019	Photosystem II 12 kDa extrinsic protein	T0	Control	Hallam_0T_M1_01_P	28
BFNMCIJK_01019	Photosystem II 12 kDa extrinsic protein	T0	Control	Hallam_0T_M2_02_P	22
BFNMCIJK_01019	Photosystem II 12 kDa extrinsic protein	T0	Control	Hallam_0T_M3_03_P	69
BFNMCIJK_01019	Photosystem II 12 kDa extrinsic protein	T0	Control	Hallam_0T_M4_04_P	48
BFNMCIJK_00748	Glutathione amide reductase	T0	Control	Hallam_0T_M1_01_P	28
BFNMCIJK_00748	Glutathione amide reductase	T0	Control	Hallam_0T_M2_02_P	33
BFNMCIJK_00748	Glutathione amide reductase	T0	Control	Hallam_0T_M3_03_P	25
BFNMCIJK_00748	Glutathione amide reductase	T0	Control	Hallam_0T_M4_04_P	32
BFNMCIJK_03957	Photosystem II lipoprotein Psb27	T0	Control	Hallam_0T_M1_01_P	28
BFNMCIJK_03957	Photosystem II lipoprotein Psb27	T0	Control	Hallam_0T_M2_02_P	23
BFNMCIJK_03957	Photosystem II lipoprotein Psb27	T0	Control	Hallam_0T_M3_03_P	22
BFNMCIJK_03957	Photosystem II lipoprotein Psb27	T0	Control	Hallam_0T_M4_04_P	25
BFNMCIJK_00620	Phosphoglucosamine mutase	T0	Control	Hallam_0T_M1_01_P	28
BFNMCIJK_00620	Phosphoglucosamine mutase	T0	Control	Hallam_0T_M2_02_P	25
BFNMCIJK_00620	Phosphoglucosamine mutase	T0	Control	Hallam_0T_M3_03_P	26
BFNMCIJK_00620	Phosphoglucosamine mutase	T0	Control	Hallam_0T_M4_04_P	24
BFNMCIJK_02414	Mannosylfructose-phosphate synthase	T0	Control	Hallam_0T_M1_01_P	28
BFNMCIJK_02414	Mannosylfructose-phosphate synthase	T0	Control	Hallam_0T_M2_02_P	39
BFNMCIJK_02414	Mannosylfructose-phosphate synthase	T0	Control	Hallam_0T_M3_03_P	27
BFNMCIJK_02414	Mannosylfructose-phosphate synthase	T0	Control	Hallam_0T_M4_04_P	30
BFNMCIJK_02460	50S ribosomal protein L2	T0	Control	Hallam_0T_M1_01_P	27
BFNMCIJK_02460	50S ribosomal protein L2	T0	Control	Hallam_0T_M2_02_P	30
BFNMCIJK_02460	50S ribosomal protein L2	T0	Control	Hallam_0T_M3_03_P	26
BFNMCIJK_02460	50S ribosomal protein L2	T0	Control	Hallam_0T_M4_04_P	57
BFNMCIJK_00206	6-phosphogluconate dehydrogenase, decarboxylating	T0	Control	Hallam_0T_M1_01_P	27
BFNMCIJK_00206	6-phosphogluconate dehydrogenase, decarboxylating	T0	Control	Hallam_0T_M2_02_P	30
BFNMCIJK_00206	6-phosphogluconate dehydrogenase, decarboxylating	T0	Control	Hallam_0T_M3_03_P	24
BFNMCIJK_00206	6-phosphogluconate dehydrogenase, decarboxylating	T0	Control	Hallam_0T_M4_04_P	25
BFNMCIJK_01614	DNA gyrase subunit A	T0	Control	Hallam_0T_M1_01_P	27
BFNMCIJK_01614	DNA gyrase subunit A	T0	Control	Hallam_0T_M2_02_P	36
BFNMCIJK_01614	DNA gyrase subunit A	T0	Control	Hallam_0T_M3_03_P	25
BFNMCIJK_01614	DNA gyrase subunit A	T0	Control	Hallam_0T_M4_04_P	29
BFNMCIJK_04107	Ammonia channel	T0	Control	Hallam_0T_M1_01_P	27
BFNMCIJK_04107	Ammonia channel	T0	Control	Hallam_0T_M2_02_P	19
BFNMCIJK_04107	Ammonia channel	T0	Control	Hallam_0T_M3_03_P	14
BFNMCIJK_04107	Ammonia channel	T0	Control	Hallam_0T_M4_04_P	29
BFNMCIJK_00021	10 kDa chaperonin	T0	Control	Hallam_0T_M1_01_P	27
BFNMCIJK_00021	10 kDa chaperonin	T0	Control	Hallam_0T_M2_02_P	28
BFNMCIJK_00021	10 kDa chaperonin	T0	Control	Hallam_0T_M3_03_P	125
BFNMCIJK_00021	10 kDa chaperonin	T0	Control	Hallam_0T_M4_04_P	52
BFNMCIJK_03523	hypothetical protein	T0	Control	Hallam_0T_M1_01_P	27
BFNMCIJK_03523	hypothetical protein	T0	Control	Hallam_0T_M2_02_P	25
BFNMCIJK_03523	hypothetical protein	T0	Control	Hallam_0T_M3_03_P	25
BFNMCIJK_03523	hypothetical protein	T0	Control	Hallam_0T_M4_04_P	26
BFNMCIJK_02564	Nucleoside diphosphate kinase	T0	Control	Hallam_0T_M1_01_P	27
BFNMCIJK_02564	Nucleoside diphosphate kinase	T0	Control	Hallam_0T_M2_02_P	29
BFNMCIJK_02564	Nucleoside diphosphate kinase	T0	Control	Hallam_0T_M3_03_P	50
BFNMCIJK_02564	Nucleoside diphosphate kinase	T0	Control	Hallam_0T_M4_04_P	43
BFNMCIJK_02327	NAD(P)H-quinone oxidoreductase subunit J	T0	Control	Hallam_0T_M1_01_P	27
BFNMCIJK_02327	NAD(P)H-quinone oxidoreductase subunit J	T0	Control	Hallam_0T_M2_02_P	26
BFNMCIJK_02327	NAD(P)H-quinone oxidoreductase subunit J	T0	Control	Hallam_0T_M3_03_P	15
BFNMCIJK_02327	NAD(P)H-quinone oxidoreductase subunit J	T0	Control	Hallam_0T_M4_04_P	24
BFNMCIJK_04061	Magnesium-chelatase 38 kDa subunit	T0	Control	Hallam_0T_M1_01_P	27
BFNMCIJK_04061	Magnesium-chelatase 38 kDa subunit	T0	Control	Hallam_0T_M2_02_P	29
BFNMCIJK_04061	Magnesium-chelatase 38 kDa subunit	T0	Control	Hallam_0T_M3_03_P	19
BFNMCIJK_04061	Magnesium-chelatase 38 kDa subunit	T0	Control	Hallam_0T_M4_04_P	21
BFNMCIJK_04165	Adenylate cyclase 1	T0	Control	Hallam_0T_M1_01_P	27
BFNMCIJK_04165	Adenylate cyclase 1	T0	Control	Hallam_0T_M2_02_P	26
BFNMCIJK_04165	Adenylate cyclase 1	T0	Control	Hallam_0T_M3_03_P	23
BFNMCIJK_04165	Adenylate cyclase 1	T0	Control	Hallam_0T_M4_04_P	28
BFNMCIJK_02900	hypothetical protein	T0	Control	Hallam_0T_M1_01_P	27
BFNMCIJK_02900	hypothetical protein	T0	Control	Hallam_0T_M2_02_P	26
BFNMCIJK_02900	hypothetical protein	T0	Control	Hallam_0T_M3_03_P	26
BFNMCIJK_02900	hypothetical protein	T0	Control	Hallam_0T_M4_04_P	23
BFNMCIJK_03039	Phosphoenolpyruvate carboxylase	T0	Control	Hallam_0T_M1_01_P	27
BFNMCIJK_03039	Phosphoenolpyruvate carboxylase	T0	Control	Hallam_0T_M2_02_P	44
BFNMCIJK_03039	Phosphoenolpyruvate carboxylase	T0	Control	Hallam_0T_M3_03_P	16
BFNMCIJK_03039	Phosphoenolpyruvate carboxylase	T0	Control	Hallam_0T_M4_04_P	27
BFNMCIJK_02649	hypothetical protein	T0	Control	Hallam_0T_M1_01_P	27
BFNMCIJK_02649	hypothetical protein	T0	Control	Hallam_0T_M2_02_P	22
BFNMCIJK_02649	hypothetical protein	T0	Control	Hallam_0T_M3_03_P	23
BFNMCIJK_02649	hypothetical protein	T0	Control	Hallam_0T_M4_04_P	21
BFNMCIJK_02252	50S ribosomal protein L11	T0	Control	Hallam_0T_M1_01_P	26
BFNMCIJK_02252	50S ribosomal protein L11	T0	Control	Hallam_0T_M2_02_P	21
BFNMCIJK_02252	50S ribosomal protein L11	T0	Control	Hallam_0T_M3_03_P	35
BFNMCIJK_02252	50S ribosomal protein L11	T0	Control	Hallam_0T_M4_04_P	34
BFNMCIJK_02193	Arginine biosynthesis bifunctional protein ArgJ	T0	Control	Hallam_0T_M1_01_P	26
BFNMCIJK_02193	Arginine biosynthesis bifunctional protein ArgJ	T0	Control	Hallam_0T_M2_02_P	29
BFNMCIJK_02193	Arginine biosynthesis bifunctional protein ArgJ	T0	Control	Hallam_0T_M3_03_P	25
BFNMCIJK_02193	Arginine biosynthesis bifunctional protein ArgJ	T0	Control	Hallam_0T_M4_04_P	25
BFNMCIJK_01896	Cobalt-zinc-cadmium resistance protein CzcA	T0	Control	Hallam_0T_M1_01_P	26
BFNMCIJK_01896	Cobalt-zinc-cadmium resistance protein CzcA	T0	Control	Hallam_0T_M2_02_P	24
BFNMCIJK_01896	Cobalt-zinc-cadmium resistance protein CzcA	T0	Control	Hallam_0T_M3_03_P	16
BFNMCIJK_01896	Cobalt-zinc-cadmium resistance protein CzcA	T0	Control	Hallam_0T_M4_04_P	24
BFNMCIJK_03581	hypothetical protein	T0	Control	Hallam_0T_M1_01_P	26
BFNMCIJK_03581	hypothetical protein	T0	Control	Hallam_0T_M2_02_P	39
BFNMCIJK_03581	hypothetical protein	T0	Control	Hallam_0T_M3_03_P	22
BFNMCIJK_03581	hypothetical protein	T0	Control	Hallam_0T_M4_04_P	41
BFNMCIJK_00513	Porphobilinogen deaminase	T0	Control	Hallam_0T_M1_01_P	26
BFNMCIJK_00513	Porphobilinogen deaminase	T0	Control	Hallam_0T_M2_02_P	26
BFNMCIJK_00513	Porphobilinogen deaminase	T0	Control	Hallam_0T_M3_03_P	21
BFNMCIJK_00513	Porphobilinogen deaminase	T0	Control	Hallam_0T_M4_04_P	23
BFNMCIJK_01841	Valine--tRNA ligase	T0	Control	Hallam_0T_M1_01_P	26
BFNMCIJK_01841	Valine--tRNA ligase	T0	Control	Hallam_0T_M2_02_P	32
BFNMCIJK_01841	Valine--tRNA ligase	T0	Control	Hallam_0T_M3_03_P	24
BFNMCIJK_01841	Valine--tRNA ligase	T0	Control	Hallam_0T_M4_04_P	25
BFNMCIJK_01393	hypothetical protein	T0	Control	Hallam_0T_M1_01_P	26
BFNMCIJK_01393	hypothetical protein	T0	Control	Hallam_0T_M2_02_P	25
BFNMCIJK_01393	hypothetical protein	T0	Control	Hallam_0T_M3_03_P	24
BFNMCIJK_01393	hypothetical protein	T0	Control	Hallam_0T_M4_04_P	19
BFNMCIJK_00504	Photosystem I assembly protein Ycf3	T0	Control	Hallam_0T_M1_01_P	26
BFNMCIJK_00504	Photosystem I assembly protein Ycf3	T0	Control	Hallam_0T_M2_02_P	30
BFNMCIJK_00504	Photosystem I assembly protein Ycf3	T0	Control	Hallam_0T_M3_03_P	27
BFNMCIJK_00504	Photosystem I assembly protein Ycf3	T0	Control	Hallam_0T_M4_04_P	29
BFNMCIJK_03753	Cellulose synthase operon protein C	T0	Control	Hallam_0T_M1_01_P	26
BFNMCIJK_03753	Cellulose synthase operon protein C	T0	Control	Hallam_0T_M2_02_P	33
BFNMCIJK_03753	Cellulose synthase operon protein C	T0	Control	Hallam_0T_M3_03_P	18
BFNMCIJK_03753	Cellulose synthase operon protein C	T0	Control	Hallam_0T_M4_04_P	29
BFNMCIJK_03355	Ribulose-phosphate 3-epimerase	T0	Control	Hallam_0T_M1_01_P	26
BFNMCIJK_03355	Ribulose-phosphate 3-epimerase	T0	Control	Hallam_0T_M2_02_P	31
BFNMCIJK_03355	Ribulose-phosphate 3-epimerase	T0	Control	Hallam_0T_M3_03_P	14
BFNMCIJK_03355	Ribulose-phosphate 3-epimerase	T0	Control	Hallam_0T_M4_04_P	41
BFNMCIJK_00129	Aminopeptidase N	T0	Control	Hallam_0T_M1_01_P	26
BFNMCIJK_00129	Aminopeptidase N	T0	Control	Hallam_0T_M2_02_P	25
BFNMCIJK_00129	Aminopeptidase N	T0	Control	Hallam_0T_M3_03_P	18
BFNMCIJK_00129	Aminopeptidase N	T0	Control	Hallam_0T_M4_04_P	18
BFNMCIJK_00203	Alanine--tRNA ligase	T0	Control	Hallam_0T_M1_01_P	26
BFNMCIJK_00203	Alanine--tRNA ligase	T0	Control	Hallam_0T_M2_02_P	34
BFNMCIJK_00203	Alanine--tRNA ligase	T0	Control	Hallam_0T_M3_03_P	26
BFNMCIJK_00203	Alanine--tRNA ligase	T0	Control	Hallam_0T_M4_04_P	33
BFNMCIJK_00703	Glutamate--tRNA ligase	T0	Control	Hallam_0T_M1_01_P	26
BFNMCIJK_00703	Glutamate--tRNA ligase	T0	Control	Hallam_0T_M2_02_P	27
BFNMCIJK_00703	Glutamate--tRNA ligase	T0	Control	Hallam_0T_M3_03_P	27
BFNMCIJK_00703	Glutamate--tRNA ligase	T0	Control	Hallam_0T_M4_04_P	18
BFNMCIJK_01463	Proline--tRNA ligase	T0	Control	Hallam_0T_M1_01_P	26
BFNMCIJK_01463	Proline--tRNA ligase	T0	Control	Hallam_0T_M2_02_P	31
BFNMCIJK_01463	Proline--tRNA ligase	T0	Control	Hallam_0T_M3_03_P	18
BFNMCIJK_01463	Proline--tRNA ligase	T0	Control	Hallam_0T_M4_04_P	29
BFNMCIJK_01947	Putative peroxiredoxin bcp	T0	Control	Hallam_0T_M1_01_P	26
BFNMCIJK_01947	Putative peroxiredoxin bcp	T0	Control	Hallam_0T_M2_02_P	21
BFNMCIJK_01947	Putative peroxiredoxin bcp	T0	Control	Hallam_0T_M3_03_P	16
BFNMCIJK_01947	Putative peroxiredoxin bcp	T0	Control	Hallam_0T_M4_04_P	22
BFNMCIJK_01156	Serine hydroxymethyltransferase	T0	Control	Hallam_0T_M1_01_P	26
BFNMCIJK_01156	Serine hydroxymethyltransferase	T0	Control	Hallam_0T_M2_02_P	27
BFNMCIJK_01156	Serine hydroxymethyltransferase	T0	Control	Hallam_0T_M3_03_P	22
BFNMCIJK_01156	Serine hydroxymethyltransferase	T0	Control	Hallam_0T_M4_04_P	21
BFNMCIJK_01396	hypothetical protein	T0	Control	Hallam_0T_M1_01_P	26
BFNMCIJK_01396	hypothetical protein	T0	Control	Hallam_0T_M2_02_P	26
BFNMCIJK_01396	hypothetical protein	T0	Control	Hallam_0T_M3_03_P	21
BFNMCIJK_01396	hypothetical protein	T0	Control	Hallam_0T_M4_04_P	21
BFNMCIJK_02477	Translation initiation factor IF-1	T0	Control	Hallam_0T_M1_01_P	26
BFNMCIJK_02477	Translation initiation factor IF-1	T0	Control	Hallam_0T_M2_02_P	19
BFNMCIJK_02477	Translation initiation factor IF-1	T0	Control	Hallam_0T_M3_03_P	21
BFNMCIJK_02477	Translation initiation factor IF-1	T0	Control	Hallam_0T_M4_04_P	22
BFNMCIJK_03872	Chemotaxis protein CheA	T0	Control	Hallam_0T_M1_01_P	26
BFNMCIJK_03872	Chemotaxis protein CheA	T0	Control	Hallam_0T_M2_02_P	29
BFNMCIJK_03872	Chemotaxis protein CheA	T0	Control	Hallam_0T_M3_03_P	18
BFNMCIJK_03872	Chemotaxis protein CheA	T0	Control	Hallam_0T_M4_04_P	26
BFNMCIJK_03739	Inosine-5'-monophosphate dehydrogenase	T0	Control	Hallam_0T_M1_01_P	25
BFNMCIJK_03739	Inosine-5'-monophosphate dehydrogenase	T0	Control	Hallam_0T_M2_02_P	29
BFNMCIJK_03739	Inosine-5'-monophosphate dehydrogenase	T0	Control	Hallam_0T_M3_03_P	35
BFNMCIJK_03739	Inosine-5'-monophosphate dehydrogenase	T0	Control	Hallam_0T_M4_04_P	35
BFNMCIJK_03354	hypothetical protein	T0	Control	Hallam_0T_M1_01_P	25
BFNMCIJK_03354	hypothetical protein	T0	Control	Hallam_0T_M2_02_P	23
BFNMCIJK_03354	hypothetical protein	T0	Control	Hallam_0T_M3_03_P	15
BFNMCIJK_03354	hypothetical protein	T0	Control	Hallam_0T_M4_04_P	24
BFNMCIJK_02461	30S ribosomal protein S19	T0	Control	Hallam_0T_M1_01_P	25
BFNMCIJK_02461	30S ribosomal protein S19	T0	Control	Hallam_0T_M2_02_P	24
BFNMCIJK_02461	30S ribosomal protein S19	T0	Control	Hallam_0T_M3_03_P	30
BFNMCIJK_02461	30S ribosomal protein S19	T0	Control	Hallam_0T_M4_04_P	50
BFNMCIJK_02536	O-acetylserine sulfhydrylase	T0	Control	Hallam_0T_M1_01_P	25
BFNMCIJK_02536	O-acetylserine sulfhydrylase	T0	Control	Hallam_0T_M2_02_P	17
BFNMCIJK_02536	O-acetylserine sulfhydrylase	T0	Control	Hallam_0T_M3_03_P	19
BFNMCIJK_02536	O-acetylserine sulfhydrylase	T0	Control	Hallam_0T_M4_04_P	24
BFNMCIJK_00768	Citrate synthase	T0	Control	Hallam_0T_M1_01_P	25
BFNMCIJK_00768	Citrate synthase	T0	Control	Hallam_0T_M2_02_P	36
BFNMCIJK_00768	Citrate synthase	T0	Control	Hallam_0T_M3_03_P	24
BFNMCIJK_00768	Citrate synthase	T0	Control	Hallam_0T_M4_04_P	18
BFNMCIJK_02873	Chondroitin synthase	T0	Control	Hallam_0T_M1_01_P	25
BFNMCIJK_02873	Chondroitin synthase	T0	Control	Hallam_0T_M2_02_P	25
BFNMCIJK_02873	Chondroitin synthase	T0	Control	Hallam_0T_M3_03_P	5
BFNMCIJK_02873	Chondroitin synthase	T0	Control	Hallam_0T_M4_04_P	18
BFNMCIJK_00563	Daunorubicin/doxorubicin resistance ATP-binding protein DrrA	T0	Control	Hallam_0T_M1_01_P	25
BFNMCIJK_00563	Daunorubicin/doxorubicin resistance ATP-binding protein DrrA	T0	Control	Hallam_0T_M2_02_P	23
BFNMCIJK_00563	Daunorubicin/doxorubicin resistance ATP-binding protein DrrA	T0	Control	Hallam_0T_M3_03_P	16
BFNMCIJK_00563	Daunorubicin/doxorubicin resistance ATP-binding protein DrrA	T0	Control	Hallam_0T_M4_04_P	21
BFNMCIJK_01787	Ribulose bisphosphate carboxylase small chain	T0	Control	Hallam_0T_M1_01_P	25
BFNMCIJK_01787	Ribulose bisphosphate carboxylase small chain	T0	Control	Hallam_0T_M2_02_P	34
BFNMCIJK_01787	Ribulose bisphosphate carboxylase small chain	T0	Control	Hallam_0T_M3_03_P	18
BFNMCIJK_01787	Ribulose bisphosphate carboxylase small chain	T0	Control	Hallam_0T_M4_04_P	18
BFNMCIJK_00999	Photosystem I assembly protein Ycf3	T0	Control	Hallam_0T_M1_01_P	25
BFNMCIJK_00999	Photosystem I assembly protein Ycf3	T0	Control	Hallam_0T_M2_02_P	23
BFNMCIJK_00999	Photosystem I assembly protein Ycf3	T0	Control	Hallam_0T_M3_03_P	9
BFNMCIJK_00999	Photosystem I assembly protein Ycf3	T0	Control	Hallam_0T_M4_04_P	16
BFNMCIJK_02903	Penicillin-binding protein 2D	T0	Control	Hallam_0T_M1_01_P	25
BFNMCIJK_02903	Penicillin-binding protein 2D	T0	Control	Hallam_0T_M2_02_P	19
BFNMCIJK_02903	Penicillin-binding protein 2D	T0	Control	Hallam_0T_M3_03_P	10
BFNMCIJK_02903	Penicillin-binding protein 2D	T0	Control	Hallam_0T_M4_04_P	14
BFNMCIJK_02480	DNA-directed RNA polymerase subunit alpha	T0	Control	Hallam_0T_M1_01_P	25
BFNMCIJK_02480	DNA-directed RNA polymerase subunit alpha	T0	Control	Hallam_0T_M2_02_P	30
BFNMCIJK_02480	DNA-directed RNA polymerase subunit alpha	T0	Control	Hallam_0T_M3_03_P	33
BFNMCIJK_02480	DNA-directed RNA polymerase subunit alpha	T0	Control	Hallam_0T_M4_04_P	31
BFNMCIJK_02885	Lysozyme RrrD	T0	Control	Hallam_0T_M1_01_P	24
BFNMCIJK_02885	Lysozyme RrrD	T0	Control	Hallam_0T_M2_02_P	23
BFNMCIJK_02885	Lysozyme RrrD	T0	Control	Hallam_0T_M3_03_P	16
BFNMCIJK_02885	Lysozyme RrrD	T0	Control	Hallam_0T_M4_04_P	23
BFNMCIJK_03754	Putative glycosyltransferase EpsD	T0	Control	Hallam_0T_M1_01_P	24
BFNMCIJK_03754	Putative glycosyltransferase EpsD	T0	Control	Hallam_0T_M2_02_P	30
BFNMCIJK_03754	Putative glycosyltransferase EpsD	T0	Control	Hallam_0T_M3_03_P	14
BFNMCIJK_03754	Putative glycosyltransferase EpsD	T0	Control	Hallam_0T_M4_04_P	30
BFNMCIJK_03349	hypothetical protein	T0	Control	Hallam_0T_M1_01_P	24
BFNMCIJK_03349	hypothetical protein	T0	Control	Hallam_0T_M2_02_P	26
BFNMCIJK_03349	hypothetical protein	T0	Control	Hallam_0T_M3_03_P	17
BFNMCIJK_03349	hypothetical protein	T0	Control	Hallam_0T_M4_04_P	15
Contaminant_TRYP_PIG	sp|P00761|TRYP_PIG Trypsin precursor (EC 3.4.21.4) - Sus scrofa (Pig).	T0	Control	Hallam_0T_M1_01_P	24
Contaminant_TRYP_PIG	sp|P00761|TRYP_PIG Trypsin precursor (EC 3.4.21.4) - Sus scrofa (Pig).	T0	Control	Hallam_0T_M2_02_P	24
Contaminant_TRYP_PIG	sp|P00761|TRYP_PIG Trypsin precursor (EC 3.4.21.4) - Sus scrofa (Pig).	T0	Control	Hallam_0T_M3_03_P	33
Contaminant_TRYP_PIG	sp|P00761|TRYP_PIG Trypsin precursor (EC 3.4.21.4) - Sus scrofa (Pig).	T0	Control	Hallam_0T_M4_04_P	21
BFNMCIJK_01031	Orange carotenoid-binding protein	T0	Control	Hallam_0T_M1_01_P	24
BFNMCIJK_01031	Orange carotenoid-binding protein	T0	Control	Hallam_0T_M2_02_P	32
BFNMCIJK_01031	Orange carotenoid-binding protein	T0	Control	Hallam_0T_M3_03_P	40
BFNMCIJK_01031	Orange carotenoid-binding protein	T0	Control	Hallam_0T_M4_04_P	26
BFNMCIJK_01406	15-cis-phytoene desaturase	T0	Control	Hallam_0T_M1_01_P	24
BFNMCIJK_01406	15-cis-phytoene desaturase	T0	Control	Hallam_0T_M2_02_P	32
BFNMCIJK_01406	15-cis-phytoene desaturase	T0	Control	Hallam_0T_M3_03_P	15
BFNMCIJK_01406	15-cis-phytoene desaturase	T0	Control	Hallam_0T_M4_04_P	27
BFNMCIJK_01360	Cytochrome c6	T0	Control	Hallam_0T_M1_01_P	24
BFNMCIJK_01360	Cytochrome c6	T0	Control	Hallam_0T_M2_02_P	23
BFNMCIJK_01360	Cytochrome c6	T0	Control	Hallam_0T_M3_03_P	49
BFNMCIJK_01360	Cytochrome c6	T0	Control	Hallam_0T_M4_04_P	45
BFNMCIJK_03008	Leukotoxin	T0	Control	Hallam_0T_M1_01_P	24
BFNMCIJK_03008	Leukotoxin	T0	Control	Hallam_0T_M2_02_P	28
BFNMCIJK_03008	Leukotoxin	T0	Control	Hallam_0T_M3_03_P	18
BFNMCIJK_03008	Leukotoxin	T0	Control	Hallam_0T_M4_04_P	23
BFNMCIJK_03118	hypothetical protein	T0	Control	Hallam_0T_M1_01_P	24
BFNMCIJK_03118	hypothetical protein	T0	Control	Hallam_0T_M2_02_P	22
BFNMCIJK_03118	hypothetical protein	T0	Control	Hallam_0T_M3_03_P	11
BFNMCIJK_03118	hypothetical protein	T0	Control	Hallam_0T_M4_04_P	27
BFNMCIJK_03159	hypothetical protein	T0	Control	Hallam_0T_M1_01_P	24
BFNMCIJK_03159	hypothetical protein	T0	Control	Hallam_0T_M2_02_P	24
BFNMCIJK_03159	hypothetical protein	T0	Control	Hallam_0T_M3_03_P	45
BFNMCIJK_03159	hypothetical protein	T0	Control	Hallam_0T_M4_04_P	46
BFNMCIJK_02476	Adenylate kinase	T0	Control	Hallam_0T_M1_01_P	24
BFNMCIJK_02476	Adenylate kinase	T0	Control	Hallam_0T_M2_02_P	16
BFNMCIJK_02476	Adenylate kinase	T0	Control	Hallam_0T_M3_03_P	21
BFNMCIJK_02476	Adenylate kinase	T0	Control	Hallam_0T_M4_04_P	18
BFNMCIJK_01279	Metalloprotease PmbA	T0	Control	Hallam_0T_M1_01_P	24
BFNMCIJK_01279	Metalloprotease PmbA	T0	Control	Hallam_0T_M2_02_P	22
BFNMCIJK_01279	Metalloprotease PmbA	T0	Control	Hallam_0T_M3_03_P	20
BFNMCIJK_01279	Metalloprotease PmbA	T0	Control	Hallam_0T_M4_04_P	26
BFNMCIJK_03394	Adenylosuccinate lyase	T0	Control	Hallam_0T_M1_01_P	24
BFNMCIJK_03394	Adenylosuccinate lyase	T0	Control	Hallam_0T_M2_02_P	31
BFNMCIJK_03394	Adenylosuccinate lyase	T0	Control	Hallam_0T_M3_03_P	32
BFNMCIJK_03394	Adenylosuccinate lyase	T0	Control	Hallam_0T_M4_04_P	27
BFNMCIJK_02061	Toxin RTX-I translocation ATP-binding protein	T0	Control	Hallam_0T_M1_01_P	24
BFNMCIJK_02061	Toxin RTX-I translocation ATP-binding protein	T0	Control	Hallam_0T_M2_02_P	29
BFNMCIJK_02061	Toxin RTX-I translocation ATP-binding protein	T0	Control	Hallam_0T_M3_03_P	14
BFNMCIJK_02061	Toxin RTX-I translocation ATP-binding protein	T0	Control	Hallam_0T_M4_04_P	23
BFNMCIJK_03811	3-oxoacyl-[acyl-carrier-protein] reductase	T0	Control	Hallam_0T_M1_01_P	24
BFNMCIJK_03811	3-oxoacyl-[acyl-carrier-protein] reductase	T0	Control	Hallam_0T_M2_02_P	20
BFNMCIJK_03811	3-oxoacyl-[acyl-carrier-protein] reductase	T0	Control	Hallam_0T_M3_03_P	19
BFNMCIJK_03811	3-oxoacyl-[acyl-carrier-protein] reductase	T0	Control	Hallam_0T_M4_04_P	21
BFNMCIJK_03919	2-isopropylmalate synthase	T0	Control	Hallam_0T_M1_01_P	24
BFNMCIJK_03919	2-isopropylmalate synthase	T0	Control	Hallam_0T_M2_02_P	33
BFNMCIJK_03919	2-isopropylmalate synthase	T0	Control	Hallam_0T_M3_03_P	18
BFNMCIJK_03919	2-isopropylmalate synthase	T0	Control	Hallam_0T_M4_04_P	20
BFNMCIJK_03670	Glycerol kinase	T0	Control	Hallam_0T_M1_01_P	24
BFNMCIJK_03670	Glycerol kinase	T0	Control	Hallam_0T_M2_02_P	22
BFNMCIJK_03670	Glycerol kinase	T0	Control	Hallam_0T_M3_03_P	23
BFNMCIJK_03670	Glycerol kinase	T0	Control	Hallam_0T_M4_04_P	20
BFNMCIJK_00256	hypothetical protein	T0	Control	Hallam_0T_M1_01_P	24
BFNMCIJK_00256	hypothetical protein	T0	Control	Hallam_0T_M2_02_P	26
BFNMCIJK_00256	hypothetical protein	T0	Control	Hallam_0T_M3_03_P	22
BFNMCIJK_00256	hypothetical protein	T0	Control	Hallam_0T_M4_04_P	25
BFNMCIJK_01140	Germination-specific N-acetylmuramoyl-L-alanine amidase	T0	Control	Hallam_0T_M1_01_P	23
BFNMCIJK_01140	Germination-specific N-acetylmuramoyl-L-alanine amidase	T0	Control	Hallam_0T_M2_02_P	20
BFNMCIJK_01140	Germination-specific N-acetylmuramoyl-L-alanine amidase	T0	Control	Hallam_0T_M3_03_P	13
BFNMCIJK_01140	Germination-specific N-acetylmuramoyl-L-alanine amidase	T0	Control	Hallam_0T_M4_04_P	20
BFNMCIJK_01742	Aspartate aminotransferase	T0	Control	Hallam_0T_M1_01_P	23
BFNMCIJK_01742	Aspartate aminotransferase	T0	Control	Hallam_0T_M2_02_P	27
BFNMCIJK_01742	Aspartate aminotransferase	T0	Control	Hallam_0T_M3_03_P	27
BFNMCIJK_01742	Aspartate aminotransferase	T0	Control	Hallam_0T_M4_04_P	23
BFNMCIJK_03598	DNA gyrase subunit A	T0	Control	Hallam_0T_M1_01_P	23
BFNMCIJK_03598	DNA gyrase subunit A	T0	Control	Hallam_0T_M2_02_P	21
BFNMCIJK_03598	DNA gyrase subunit A	T0	Control	Hallam_0T_M3_03_P	14
BFNMCIJK_03598	DNA gyrase subunit A	T0	Control	Hallam_0T_M4_04_P	20
BFNMCIJK_03515	Oxygen-dependent coproporphyrinogen-III oxidase	T0	Control	Hallam_0T_M1_01_P	23
BFNMCIJK_03515	Oxygen-dependent coproporphyrinogen-III oxidase	T0	Control	Hallam_0T_M2_02_P	23
BFNMCIJK_03515	Oxygen-dependent coproporphyrinogen-III oxidase	T0	Control	Hallam_0T_M3_03_P	23
BFNMCIJK_03515	Oxygen-dependent coproporphyrinogen-III oxidase	T0	Control	Hallam_0T_M4_04_P	18
BFNMCIJK_03871	Methyl-accepting chemotaxis protein McpB	T0	Control	Hallam_0T_M1_01_P	23
BFNMCIJK_03871	Methyl-accepting chemotaxis protein McpB	T0	Control	Hallam_0T_M2_02_P	20
BFNMCIJK_03871	Methyl-accepting chemotaxis protein McpB	T0	Control	Hallam_0T_M3_03_P	16
BFNMCIJK_03871	Methyl-accepting chemotaxis protein McpB	T0	Control	Hallam_0T_M4_04_P	19
BFNMCIJK_02457	50S ribosomal protein L3	T0	Control	Hallam_0T_M1_01_P	23
BFNMCIJK_02457	50S ribosomal protein L3	T0	Control	Hallam_0T_M2_02_P	24
BFNMCIJK_02457	50S ribosomal protein L3	T0	Control	Hallam_0T_M3_03_P	22
BFNMCIJK_02457	50S ribosomal protein L3	T0	Control	Hallam_0T_M4_04_P	34
BFNMCIJK_03923	Chaperone protein DnaJ	T0	Control	Hallam_0T_M1_01_P	23
BFNMCIJK_03923	Chaperone protein DnaJ	T0	Control	Hallam_0T_M2_02_P	20
BFNMCIJK_03923	Chaperone protein DnaJ	T0	Control	Hallam_0T_M3_03_P	13
BFNMCIJK_03923	Chaperone protein DnaJ	T0	Control	Hallam_0T_M4_04_P	23
BFNMCIJK_02048	Aspartyl/glutamyl-tRNA(Asn/Gln) amidotransferase subunit B	T0	Control	Hallam_0T_M1_01_P	23
BFNMCIJK_02048	Aspartyl/glutamyl-tRNA(Asn/Gln) amidotransferase subunit B	T0	Control	Hallam_0T_M2_02_P	34
BFNMCIJK_02048	Aspartyl/glutamyl-tRNA(Asn/Gln) amidotransferase subunit B	T0	Control	Hallam_0T_M3_03_P	23
BFNMCIJK_02048	Aspartyl/glutamyl-tRNA(Asn/Gln) amidotransferase subunit B	T0	Control	Hallam_0T_M4_04_P	28
BFNMCIJK_02586	Lysozyme M1	T0	Control	Hallam_0T_M1_01_P	23
BFNMCIJK_02586	Lysozyme M1	T0	Control	Hallam_0T_M2_02_P	21
BFNMCIJK_02586	Lysozyme M1	T0	Control	Hallam_0T_M3_03_P	16
BFNMCIJK_02586	Lysozyme M1	T0	Control	Hallam_0T_M4_04_P	26
BFNMCIJK_01283	hypothetical protein	T0	Control	Hallam_0T_M1_01_P	23
BFNMCIJK_01283	hypothetical protein	T0	Control	Hallam_0T_M2_02_P	22
BFNMCIJK_01283	hypothetical protein	T0	Control	Hallam_0T_M3_03_P	17
BFNMCIJK_01283	hypothetical protein	T0	Control	Hallam_0T_M4_04_P	20
BFNMCIJK_01510	ATP synthase subunit b'	T0	Control	Hallam_0T_M1_01_P	23
BFNMCIJK_01510	ATP synthase subunit b'	T0	Control	Hallam_0T_M2_02_P	18
BFNMCIJK_01510	ATP synthase subunit b'	T0	Control	Hallam_0T_M3_03_P	29
BFNMCIJK_01510	ATP synthase subunit b'	T0	Control	Hallam_0T_M4_04_P	24
BFNMCIJK_01383	hypothetical protein	T0	Control	Hallam_0T_M1_01_P	23
BFNMCIJK_01383	hypothetical protein	T0	Control	Hallam_0T_M2_02_P	17
BFNMCIJK_01383	hypothetical protein	T0	Control	Hallam_0T_M3_03_P	19
BFNMCIJK_01383	hypothetical protein	T0	Control	Hallam_0T_M4_04_P	19
BFNMCIJK_00587	Spermidine/putrescine import ATP-binding protein PotA	T0	Control	Hallam_0T_M1_01_P	23
BFNMCIJK_00587	Spermidine/putrescine import ATP-binding protein PotA	T0	Control	Hallam_0T_M2_02_P	17
BFNMCIJK_00587	Spermidine/putrescine import ATP-binding protein PotA	T0	Control	Hallam_0T_M3_03_P	9
BFNMCIJK_00587	Spermidine/putrescine import ATP-binding protein PotA	T0	Control	Hallam_0T_M4_04_P	15
BFNMCIJK_00612	hypothetical protein	T0	Control	Hallam_0T_M1_01_P	23
BFNMCIJK_00612	hypothetical protein	T0	Control	Hallam_0T_M2_02_P	27
BFNMCIJK_00612	hypothetical protein	T0	Control	Hallam_0T_M3_03_P	19
BFNMCIJK_00612	hypothetical protein	T0	Control	Hallam_0T_M4_04_P	21
BFNMCIJK_02120	Sensor protein ZraS	T0	Control	Hallam_0T_M1_01_P	23
BFNMCIJK_02120	Sensor protein ZraS	T0	Control	Hallam_0T_M2_02_P	27
BFNMCIJK_02120	Sensor protein ZraS	T0	Control	Hallam_0T_M3_03_P	20
BFNMCIJK_02120	Sensor protein ZraS	T0	Control	Hallam_0T_M4_04_P	24
BFNMCIJK_02047	hypothetical protein	T0	Control	Hallam_0T_M1_01_P	23
BFNMCIJK_02047	hypothetical protein	T0	Control	Hallam_0T_M2_02_P	26
BFNMCIJK_02047	hypothetical protein	T0	Control	Hallam_0T_M3_03_P	28
BFNMCIJK_02047	hypothetical protein	T0	Control	Hallam_0T_M4_04_P	30
BFNMCIJK_01116	Putative serine protease HhoA	T0	Control	Hallam_0T_M1_01_P	23
BFNMCIJK_01116	Putative serine protease HhoA	T0	Control	Hallam_0T_M2_02_P	27
BFNMCIJK_01116	Putative serine protease HhoA	T0	Control	Hallam_0T_M3_03_P	13
BFNMCIJK_01116	Putative serine protease HhoA	T0	Control	Hallam_0T_M4_04_P	23
BFNMCIJK_03896	Transcriptional regulatory protein WalR	T0	Control	Hallam_0T_M1_01_P	23
BFNMCIJK_03896	Transcriptional regulatory protein WalR	T0	Control	Hallam_0T_M2_02_P	21
BFNMCIJK_03896	Transcriptional regulatory protein WalR	T0	Control	Hallam_0T_M3_03_P	30
BFNMCIJK_03896	Transcriptional regulatory protein WalR	T0	Control	Hallam_0T_M4_04_P	20
BFNMCIJK_04069	Lysine--tRNA ligase	T0	Control	Hallam_0T_M1_01_P	23
BFNMCIJK_04069	Lysine--tRNA ligase	T0	Control	Hallam_0T_M2_02_P	24
BFNMCIJK_04069	Lysine--tRNA ligase	T0	Control	Hallam_0T_M3_03_P	18
BFNMCIJK_04069	Lysine--tRNA ligase	T0	Control	Hallam_0T_M4_04_P	17
BFNMCIJK_03114	Curved DNA-binding protein	T0	Control	Hallam_0T_M1_01_P	23
BFNMCIJK_03114	Curved DNA-binding protein	T0	Control	Hallam_0T_M2_02_P	14
BFNMCIJK_03114	Curved DNA-binding protein	T0	Control	Hallam_0T_M3_03_P	11
BFNMCIJK_03114	Curved DNA-binding protein	T0	Control	Hallam_0T_M4_04_P	15
BFNMCIJK_03297	Chaperone protein DnaK	T0	Control	Hallam_0T_M1_01_P	23
BFNMCIJK_03297	Chaperone protein DnaK	T0	Control	Hallam_0T_M2_02_P	26
BFNMCIJK_03297	Chaperone protein DnaK	T0	Control	Hallam_0T_M3_03_P	14
BFNMCIJK_03297	Chaperone protein DnaK	T0	Control	Hallam_0T_M4_04_P	24
BFNMCIJK_02326	NAD(P)H-quinone oxidoreductase subunit K 1	T0	Control	Hallam_0T_M1_01_P	23
BFNMCIJK_02326	NAD(P)H-quinone oxidoreductase subunit K 1	T0	Control	Hallam_0T_M2_02_P	25
BFNMCIJK_02326	NAD(P)H-quinone oxidoreductase subunit K 1	T0	Control	Hallam_0T_M3_03_P	21
BFNMCIJK_02326	NAD(P)H-quinone oxidoreductase subunit K 1	T0	Control	Hallam_0T_M4_04_P	27
BFNMCIJK_02456	NAD(P)H-quinone oxidoreductase subunit N	T0	Control	Hallam_0T_M1_01_P	23
BFNMCIJK_02456	NAD(P)H-quinone oxidoreductase subunit N	T0	Control	Hallam_0T_M2_02_P	21
BFNMCIJK_02456	NAD(P)H-quinone oxidoreductase subunit N	T0	Control	Hallam_0T_M3_03_P	10
BFNMCIJK_02456	NAD(P)H-quinone oxidoreductase subunit N	T0	Control	Hallam_0T_M4_04_P	14
BFNMCIJK_01100	hypothetical protein	T0	Control	Hallam_0T_M1_01_P	23
BFNMCIJK_01100	hypothetical protein	T0	Control	Hallam_0T_M2_02_P	22
BFNMCIJK_01100	hypothetical protein	T0	Control	Hallam_0T_M3_03_P	17
BFNMCIJK_01100	hypothetical protein	T0	Control	Hallam_0T_M4_04_P	24
BFNMCIJK_00558	Putative peroxiredoxin bcp	T0	Control	Hallam_0T_M1_01_P	23
BFNMCIJK_00558	Putative peroxiredoxin bcp	T0	Control	Hallam_0T_M2_02_P	21
BFNMCIJK_00558	Putative peroxiredoxin bcp	T0	Control	Hallam_0T_M3_03_P	22
BFNMCIJK_00558	Putative peroxiredoxin bcp	T0	Control	Hallam_0T_M4_04_P	22
BFNMCIJK_00865	hypothetical protein	T0	Control	Hallam_0T_M1_01_P	23
BFNMCIJK_00865	hypothetical protein	T0	Control	Hallam_0T_M2_02_P	22
BFNMCIJK_00865	hypothetical protein	T0	Control	Hallam_0T_M3_03_P	10
BFNMCIJK_00865	hypothetical protein	T0	Control	Hallam_0T_M4_04_P	21
BFNMCIJK_00624	TPR repeat-containing protein YrrB	T0	Control	Hallam_0T_M1_01_P	22
BFNMCIJK_00624	TPR repeat-containing protein YrrB	T0	Control	Hallam_0T_M2_02_P	30
BFNMCIJK_00624	TPR repeat-containing protein YrrB	T0	Control	Hallam_0T_M3_03_P	17
BFNMCIJK_00624	TPR repeat-containing protein YrrB	T0	Control	Hallam_0T_M4_04_P	22
BFNMCIJK_00056	Ferrochelatase	T0	Control	Hallam_0T_M1_01_P	22
BFNMCIJK_00056	Ferrochelatase	T0	Control	Hallam_0T_M2_02_P	19
BFNMCIJK_00056	Ferrochelatase	T0	Control	Hallam_0T_M3_03_P	14
BFNMCIJK_00056	Ferrochelatase	T0	Control	Hallam_0T_M4_04_P	21
BFNMCIJK_01077	Serine/threonine-protein kinase F	T0	Control	Hallam_0T_M1_01_P	22
BFNMCIJK_01077	Serine/threonine-protein kinase F	T0	Control	Hallam_0T_M2_02_P	23
BFNMCIJK_01077	Serine/threonine-protein kinase F	T0	Control	Hallam_0T_M3_03_P	20
BFNMCIJK_01077	Serine/threonine-protein kinase F	T0	Control	Hallam_0T_M4_04_P	17
BFNMCIJK_01483	3-octaprenyl-4-hydroxybenzoate carboxy-lyase	T0	Control	Hallam_0T_M1_01_P	22
BFNMCIJK_01483	3-octaprenyl-4-hydroxybenzoate carboxy-lyase	T0	Control	Hallam_0T_M2_02_P	26
BFNMCIJK_01483	3-octaprenyl-4-hydroxybenzoate carboxy-lyase	T0	Control	Hallam_0T_M3_03_P	13
BFNMCIJK_01483	3-octaprenyl-4-hydroxybenzoate carboxy-lyase	T0	Control	Hallam_0T_M4_04_P	14
BFNMCIJK_03911	3-isopropylmalate dehydrogenase	T0	Control	Hallam_0T_M1_01_P	22
BFNMCIJK_03911	3-isopropylmalate dehydrogenase	T0	Control	Hallam_0T_M2_02_P	21
BFNMCIJK_03911	3-isopropylmalate dehydrogenase	T0	Control	Hallam_0T_M3_03_P	25
BFNMCIJK_03911	3-isopropylmalate dehydrogenase	T0	Control	Hallam_0T_M4_04_P	26
BFNMCIJK_04047	putative ABC transporter-binding protein	T0	Control	Hallam_0T_M1_01_P	22
BFNMCIJK_04047	putative ABC transporter-binding protein	T0	Control	Hallam_0T_M2_02_P	21
BFNMCIJK_04047	putative ABC transporter-binding protein	T0	Control	Hallam_0T_M3_03_P	17
BFNMCIJK_04047	putative ABC transporter-binding protein	T0	Control	Hallam_0T_M4_04_P	19
BFNMCIJK_00597	hypothetical protein	T0	Control	Hallam_0T_M1_01_P	22
BFNMCIJK_00597	hypothetical protein	T0	Control	Hallam_0T_M2_02_P	22
BFNMCIJK_00597	hypothetical protein	T0	Control	Hallam_0T_M3_03_P	14
BFNMCIJK_00597	hypothetical protein	T0	Control	Hallam_0T_M4_04_P	22
BFNMCIJK_00785	hypothetical protein	T0	Control	Hallam_0T_M1_01_P	22
BFNMCIJK_00785	hypothetical protein	T0	Control	Hallam_0T_M2_02_P	23
BFNMCIJK_00785	hypothetical protein	T0	Control	Hallam_0T_M3_03_P	21
BFNMCIJK_00785	hypothetical protein	T0	Control	Hallam_0T_M4_04_P	20
BFNMCIJK_02581	Cyanophycinase	T0	Control	Hallam_0T_M1_01_P	22
BFNMCIJK_02581	Cyanophycinase	T0	Control	Hallam_0T_M2_02_P	20
BFNMCIJK_02581	Cyanophycinase	T0	Control	Hallam_0T_M3_03_P	9
BFNMCIJK_02581	Cyanophycinase	T0	Control	Hallam_0T_M4_04_P	15
BFNMCIJK_03261	Ubiquinone biosynthesis O-methyltransferase	T0	Control	Hallam_0T_M1_01_P	22
BFNMCIJK_03261	Ubiquinone biosynthesis O-methyltransferase	T0	Control	Hallam_0T_M2_02_P	23
BFNMCIJK_03261	Ubiquinone biosynthesis O-methyltransferase	T0	Control	Hallam_0T_M3_03_P	18
BFNMCIJK_03261	Ubiquinone biosynthesis O-methyltransferase	T0	Control	Hallam_0T_M4_04_P	17
BFNMCIJK_00648	hypothetical protein	T0	Control	Hallam_0T_M1_01_P	22
BFNMCIJK_00648	hypothetical protein	T0	Control	Hallam_0T_M2_02_P	19
BFNMCIJK_00648	hypothetical protein	T0	Control	Hallam_0T_M3_03_P	12
BFNMCIJK_00648	hypothetical protein	T0	Control	Hallam_0T_M4_04_P	19
BFNMCIJK_00710	Prolyl endopeptidase	T0	Control	Hallam_0T_M1_01_P	22
BFNMCIJK_00710	Prolyl endopeptidase	T0	Control	Hallam_0T_M2_02_P	18
BFNMCIJK_00710	Prolyl endopeptidase	T0	Control	Hallam_0T_M3_03_P	15
BFNMCIJK_00710	Prolyl endopeptidase	T0	Control	Hallam_0T_M4_04_P	18
BFNMCIJK_00834	Bifunctional purine biosynthesis protein PurH	T0	Control	Hallam_0T_M1_01_P	22
BFNMCIJK_00834	Bifunctional purine biosynthesis protein PurH	T0	Control	Hallam_0T_M2_02_P	25
BFNMCIJK_00834	Bifunctional purine biosynthesis protein PurH	T0	Control	Hallam_0T_M3_03_P	19
BFNMCIJK_00834	Bifunctional purine biosynthesis protein PurH	T0	Control	Hallam_0T_M4_04_P	21
BFNMCIJK_00739	GMP synthase [glutamine-hydrolyzing]	T0	Control	Hallam_0T_M1_01_P	22
BFNMCIJK_00739	GMP synthase [glutamine-hydrolyzing]	T0	Control	Hallam_0T_M2_02_P	29
BFNMCIJK_00739	GMP synthase [glutamine-hydrolyzing]	T0	Control	Hallam_0T_M3_03_P	13
BFNMCIJK_00739	GMP synthase [glutamine-hydrolyzing]	T0	Control	Hallam_0T_M4_04_P	18
BFNMCIJK_01994	hypothetical protein	T0	Control	Hallam_0T_M1_01_P	22
BFNMCIJK_01994	hypothetical protein	T0	Control	Hallam_0T_M2_02_P	15
BFNMCIJK_01994	hypothetical protein	T0	Control	Hallam_0T_M3_03_P	10
BFNMCIJK_01994	hypothetical protein	T0	Control	Hallam_0T_M4_04_P	15
BFNMCIJK_02122	hypothetical protein	T0	Control	Hallam_0T_M1_01_P	22
BFNMCIJK_02122	hypothetical protein	T0	Control	Hallam_0T_M2_02_P	24
BFNMCIJK_02122	hypothetical protein	T0	Control	Hallam_0T_M3_03_P	23
BFNMCIJK_02122	hypothetical protein	T0	Control	Hallam_0T_M4_04_P	31
BFNMCIJK_03652	Chaperone protein ClpB 1	T0	Control	Hallam_0T_M1_01_P	22
BFNMCIJK_03652	Chaperone protein ClpB 1	T0	Control	Hallam_0T_M2_02_P	23
BFNMCIJK_03652	Chaperone protein ClpB 1	T0	Control	Hallam_0T_M3_03_P	17
BFNMCIJK_03652	Chaperone protein ClpB 1	T0	Control	Hallam_0T_M4_04_P	20
BFNMCIJK_02816	Aspartate ammonia-lyase	T0	Control	Hallam_0T_M1_01_P	22
BFNMCIJK_02816	Aspartate ammonia-lyase	T0	Control	Hallam_0T_M2_02_P	21
BFNMCIJK_02816	Aspartate ammonia-lyase	T0	Control	Hallam_0T_M3_03_P	16
BFNMCIJK_02816	Aspartate ammonia-lyase	T0	Control	Hallam_0T_M4_04_P	21
BFNMCIJK_02902	Tyrosine--tRNA ligase	T0	Control	Hallam_0T_M1_01_P	22
BFNMCIJK_02902	Tyrosine--tRNA ligase	T0	Control	Hallam_0T_M2_02_P	28
BFNMCIJK_02902	Tyrosine--tRNA ligase	T0	Control	Hallam_0T_M3_03_P	13
BFNMCIJK_02902	Tyrosine--tRNA ligase	T0	Control	Hallam_0T_M4_04_P	14
BFNMCIJK_02943	Peptidyl-prolyl cis-trans isomerase cyp18	T0	Control	Hallam_0T_M1_01_P	22
BFNMCIJK_02943	Peptidyl-prolyl cis-trans isomerase cyp18	T0	Control	Hallam_0T_M2_02_P	19
BFNMCIJK_02943	Peptidyl-prolyl cis-trans isomerase cyp18	T0	Control	Hallam_0T_M3_03_P	28
BFNMCIJK_02943	Peptidyl-prolyl cis-trans isomerase cyp18	T0	Control	Hallam_0T_M4_04_P	25
BFNMCIJK_02318	Acetyl-coenzyme A carboxylase carboxyl transferase subunit alpha	T0	Control	Hallam_0T_M1_01_P	22
BFNMCIJK_02318	Acetyl-coenzyme A carboxylase carboxyl transferase subunit alpha	T0	Control	Hallam_0T_M2_02_P	20
BFNMCIJK_02318	Acetyl-coenzyme A carboxylase carboxyl transferase subunit alpha	T0	Control	Hallam_0T_M3_03_P	9
BFNMCIJK_02318	Acetyl-coenzyme A carboxylase carboxyl transferase subunit alpha	T0	Control	Hallam_0T_M4_04_P	26
BFNMCIJK_02250	50S ribosomal protein L10	T0	Control	Hallam_0T_M1_01_P	22
BFNMCIJK_02250	50S ribosomal protein L10	T0	Control	Hallam_0T_M2_02_P	22
BFNMCIJK_02250	50S ribosomal protein L10	T0	Control	Hallam_0T_M3_03_P	23
BFNMCIJK_02250	50S ribosomal protein L10	T0	Control	Hallam_0T_M4_04_P	21
BFNMCIJK_02095	NAD(P)H-quinone oxidoreductase subunit I	T0	Control	Hallam_0T_M1_01_P	21
BFNMCIJK_02095	NAD(P)H-quinone oxidoreductase subunit I	T0	Control	Hallam_0T_M2_02_P	17
BFNMCIJK_02095	NAD(P)H-quinone oxidoreductase subunit I	T0	Control	Hallam_0T_M3_03_P	12
BFNMCIJK_02095	NAD(P)H-quinone oxidoreductase subunit I	T0	Control	Hallam_0T_M4_04_P	24
BFNMCIJK_02103	hypothetical protein	T0	Control	Hallam_0T_M1_01_P	21
BFNMCIJK_02103	hypothetical protein	T0	Control	Hallam_0T_M2_02_P	25
BFNMCIJK_02103	hypothetical protein	T0	Control	Hallam_0T_M3_03_P	16
BFNMCIJK_02103	hypothetical protein	T0	Control	Hallam_0T_M4_04_P	21
BFNMCIJK_01601	30S ribosomal protein S4	T0	Control	Hallam_0T_M1_01_P	21
BFNMCIJK_01601	30S ribosomal protein S4	T0	Control	Hallam_0T_M2_02_P	29
BFNMCIJK_01601	30S ribosomal protein S4	T0	Control	Hallam_0T_M3_03_P	25
BFNMCIJK_01601	30S ribosomal protein S4	T0	Control	Hallam_0T_M4_04_P	27
BFNMCIJK_01078	50S ribosomal protein L9	T0	Control	Hallam_0T_M1_01_P	21
BFNMCIJK_01078	50S ribosomal protein L9	T0	Control	Hallam_0T_M2_02_P	19
BFNMCIJK_01078	50S ribosomal protein L9	T0	Control	Hallam_0T_M3_03_P	25
BFNMCIJK_01078	50S ribosomal protein L9	T0	Control	Hallam_0T_M4_04_P	23
BFNMCIJK_02478	30S ribosomal protein S13	T0	Control	Hallam_0T_M1_01_P	21
BFNMCIJK_02478	30S ribosomal protein S13	T0	Control	Hallam_0T_M2_02_P	20
BFNMCIJK_02478	30S ribosomal protein S13	T0	Control	Hallam_0T_M3_03_P	12
BFNMCIJK_02478	30S ribosomal protein S13	T0	Control	Hallam_0T_M4_04_P	18
BFNMCIJK_01255	putative zinc protease	T0	Control	Hallam_0T_M1_01_P	21
BFNMCIJK_01255	putative zinc protease	T0	Control	Hallam_0T_M2_02_P	20
BFNMCIJK_01255	putative zinc protease	T0	Control	Hallam_0T_M3_03_P	20
BFNMCIJK_01255	putative zinc protease	T0	Control	Hallam_0T_M4_04_P	18
BFNMCIJK_03254	hypothetical protein	T0	Control	Hallam_0T_M1_01_P	21
BFNMCIJK_03254	hypothetical protein	T0	Control	Hallam_0T_M2_02_P	15
BFNMCIJK_03254	hypothetical protein	T0	Control	Hallam_0T_M3_03_P	12
BFNMCIJK_03254	hypothetical protein	T0	Control	Hallam_0T_M4_04_P	16
BFNMCIJK_02052	30S ribosomal protein S18	T0	Control	Hallam_0T_M1_01_P	21
BFNMCIJK_02052	30S ribosomal protein S18	T0	Control	Hallam_0T_M2_02_P	17
BFNMCIJK_02052	30S ribosomal protein S18	T0	Control	Hallam_0T_M3_03_P	11
BFNMCIJK_02052	30S ribosomal protein S18	T0	Control	Hallam_0T_M4_04_P	23
BFNMCIJK_02131	Peptidyl-prolyl cis-trans isomerase B	T0	Control	Hallam_0T_M1_01_P	21
BFNMCIJK_02131	Peptidyl-prolyl cis-trans isomerase B	T0	Control	Hallam_0T_M2_02_P	16
BFNMCIJK_02131	Peptidyl-prolyl cis-trans isomerase B	T0	Control	Hallam_0T_M3_03_P	58
BFNMCIJK_02131	Peptidyl-prolyl cis-trans isomerase B	T0	Control	Hallam_0T_M4_04_P	30
BFNMCIJK_00761	hypothetical protein	T0	Control	Hallam_0T_M1_01_P	21
BFNMCIJK_00761	hypothetical protein	T0	Control	Hallam_0T_M2_02_P	25
BFNMCIJK_00761	hypothetical protein	T0	Control	Hallam_0T_M3_03_P	15
BFNMCIJK_00761	hypothetical protein	T0	Control	Hallam_0T_M4_04_P	20
BFNMCIJK_01552	GDP-mannose 4,6-dehydratase	T0	Control	Hallam_0T_M1_01_P	21
BFNMCIJK_01552	GDP-mannose 4,6-dehydratase	T0	Control	Hallam_0T_M2_02_P	30
BFNMCIJK_01552	GDP-mannose 4,6-dehydratase	T0	Control	Hallam_0T_M3_03_P	18
BFNMCIJK_01552	GDP-mannose 4,6-dehydratase	T0	Control	Hallam_0T_M4_04_P	27
BFNMCIJK_04142	Enoyl-[acyl-carrier-protein] reductase [NADH] FabI	T0	Control	Hallam_0T_M1_01_P	21
BFNMCIJK_04142	Enoyl-[acyl-carrier-protein] reductase [NADH] FabI	T0	Control	Hallam_0T_M2_02_P	21
BFNMCIJK_04142	Enoyl-[acyl-carrier-protein] reductase [NADH] FabI	T0	Control	Hallam_0T_M3_03_P	14
BFNMCIJK_04142	Enoyl-[acyl-carrier-protein] reductase [NADH] FabI	T0	Control	Hallam_0T_M4_04_P	11
BFNMCIJK_01571	hypothetical protein	T0	Control	Hallam_0T_M1_01_P	21
BFNMCIJK_01571	hypothetical protein	T0	Control	Hallam_0T_M2_02_P	18
BFNMCIJK_01571	hypothetical protein	T0	Control	Hallam_0T_M3_03_P	31
BFNMCIJK_01571	hypothetical protein	T0	Control	Hallam_0T_M4_04_P	32
BFNMCIJK_00011	Phosphoribosylformylglycinamidine synthase subunit PurL	T0	Control	Hallam_0T_M1_01_P	21
BFNMCIJK_00011	Phosphoribosylformylglycinamidine synthase subunit PurL	T0	Control	Hallam_0T_M2_02_P	21
BFNMCIJK_00011	Phosphoribosylformylglycinamidine synthase subunit PurL	T0	Control	Hallam_0T_M3_03_P	15
BFNMCIJK_00011	Phosphoribosylformylglycinamidine synthase subunit PurL	T0	Control	Hallam_0T_M4_04_P	26
BFNMCIJK_00531	30S ribosomal protein S1	T0	Control	Hallam_0T_M1_01_P	21
BFNMCIJK_00531	30S ribosomal protein S1	T0	Control	Hallam_0T_M2_02_P	27
BFNMCIJK_00531	30S ribosomal protein S1	T0	Control	Hallam_0T_M3_03_P	18
BFNMCIJK_00531	30S ribosomal protein S1	T0	Control	Hallam_0T_M4_04_P	18
BFNMCIJK_02607	Bifunctional protein GlmU	T0	Control	Hallam_0T_M1_01_P	21
BFNMCIJK_02607	Bifunctional protein GlmU	T0	Control	Hallam_0T_M2_02_P	26
BFNMCIJK_02607	Bifunctional protein GlmU	T0	Control	Hallam_0T_M3_03_P	13
BFNMCIJK_02607	Bifunctional protein GlmU	T0	Control	Hallam_0T_M4_04_P	16
BFNMCIJK_02481	50S ribosomal protein L17	T0	Control	Hallam_0T_M1_01_P	20
BFNMCIJK_02481	50S ribosomal protein L17	T0	Control	Hallam_0T_M2_02_P	20
BFNMCIJK_02481	50S ribosomal protein L17	T0	Control	Hallam_0T_M3_03_P	15
BFNMCIJK_02481	50S ribosomal protein L17	T0	Control	Hallam_0T_M4_04_P	18
BFNMCIJK_03187	UDP-N-acetylmuramoyl-L-alanyl-D-glutamate--2,6-diaminopimelate ligase	T0	Control	Hallam_0T_M1_01_P	20
BFNMCIJK_03187	UDP-N-acetylmuramoyl-L-alanyl-D-glutamate--2,6-diaminopimelate ligase	T0	Control	Hallam_0T_M2_02_P	23
BFNMCIJK_03187	UDP-N-acetylmuramoyl-L-alanyl-D-glutamate--2,6-diaminopimelate ligase	T0	Control	Hallam_0T_M3_03_P	18
BFNMCIJK_03187	UDP-N-acetylmuramoyl-L-alanyl-D-glutamate--2,6-diaminopimelate ligase	T0	Control	Hallam_0T_M4_04_P	17
BFNMCIJK_02917	hypothetical protein	T0	Control	Hallam_0T_M1_01_P	20
BFNMCIJK_02917	hypothetical protein	T0	Control	Hallam_0T_M2_02_P	18
BFNMCIJK_02917	hypothetical protein	T0	Control	Hallam_0T_M3_03_P	11
BFNMCIJK_02917	hypothetical protein	T0	Control	Hallam_0T_M4_04_P	13
BFNMCIJK_00185	hypothetical protein	T0	Control	Hallam_0T_M1_01_P	20
BFNMCIJK_00185	hypothetical protein	T0	Control	Hallam_0T_M2_02_P	15
BFNMCIJK_00185	hypothetical protein	T0	Control	Hallam_0T_M3_03_P	9
BFNMCIJK_00185	hypothetical protein	T0	Control	Hallam_0T_M4_04_P	13
BFNMCIJK_00257	Serine/threonine-protein kinase B	T0	Control	Hallam_0T_M1_01_P	20
BFNMCIJK_00257	Serine/threonine-protein kinase B	T0	Control	Hallam_0T_M2_02_P	19
BFNMCIJK_00257	Serine/threonine-protein kinase B	T0	Control	Hallam_0T_M3_03_P	13
BFNMCIJK_00257	Serine/threonine-protein kinase B	T0	Control	Hallam_0T_M4_04_P	17
BFNMCIJK_01161	Hydrogenase transcriptional regulatory protein hupR1	T0	Control	Hallam_0T_M1_01_P	20
BFNMCIJK_01161	Hydrogenase transcriptional regulatory protein hupR1	T0	Control	Hallam_0T_M2_02_P	19
BFNMCIJK_01161	Hydrogenase transcriptional regulatory protein hupR1	T0	Control	Hallam_0T_M3_03_P	20
BFNMCIJK_01161	Hydrogenase transcriptional regulatory protein hupR1	T0	Control	Hallam_0T_M4_04_P	24
BFNMCIJK_03965	Phenylalanine--tRNA ligase alpha subunit	T0	Control	Hallam_0T_M1_01_P	20
BFNMCIJK_03965	Phenylalanine--tRNA ligase alpha subunit	T0	Control	Hallam_0T_M2_02_P	15
BFNMCIJK_03965	Phenylalanine--tRNA ligase alpha subunit	T0	Control	Hallam_0T_M3_03_P	13
BFNMCIJK_03965	Phenylalanine--tRNA ligase alpha subunit	T0	Control	Hallam_0T_M4_04_P	14
BFNMCIJK_01508	ATP synthase subunit delta	T0	Control	Hallam_0T_M1_01_P	20
BFNMCIJK_01508	ATP synthase subunit delta	T0	Control	Hallam_0T_M2_02_P	28
BFNMCIJK_01508	ATP synthase subunit delta	T0	Control	Hallam_0T_M3_03_P	37
BFNMCIJK_01508	ATP synthase subunit delta	T0	Control	Hallam_0T_M4_04_P	34
BFNMCIJK_00695	RTX-I toxin determinant A from serotypes 1/9	T0	Control	Hallam_0T_M1_01_P	20
BFNMCIJK_00695	RTX-I toxin determinant A from serotypes 1/9	T0	Control	Hallam_0T_M2_02_P	21
BFNMCIJK_00695	RTX-I toxin determinant A from serotypes 1/9	T0	Control	Hallam_0T_M3_03_P	27
BFNMCIJK_00695	RTX-I toxin determinant A from serotypes 1/9	T0	Control	Hallam_0T_M4_04_P	22
BFNMCIJK_00162	Magnesium transporter MgtE	T0	Control	Hallam_0T_M1_01_P	20
BFNMCIJK_00162	Magnesium transporter MgtE	T0	Control	Hallam_0T_M2_02_P	18
BFNMCIJK_00162	Magnesium transporter MgtE	T0	Control	Hallam_0T_M3_03_P	13
BFNMCIJK_00162	Magnesium transporter MgtE	T0	Control	Hallam_0T_M4_04_P	18
BFNMCIJK_02594	hypothetical protein	T0	Control	Hallam_0T_M1_01_P	20
BFNMCIJK_02594	hypothetical protein	T0	Control	Hallam_0T_M2_02_P	19
BFNMCIJK_02594	hypothetical protein	T0	Control	Hallam_0T_M3_03_P	17
BFNMCIJK_02594	hypothetical protein	T0	Control	Hallam_0T_M4_04_P	17
BFNMCIJK_02479	30S ribosomal protein S11	T0	Control	Hallam_0T_M1_01_P	20
BFNMCIJK_02479	30S ribosomal protein S11	T0	Control	Hallam_0T_M2_02_P	19
BFNMCIJK_02479	30S ribosomal protein S11	T0	Control	Hallam_0T_M3_03_P	38
BFNMCIJK_02479	30S ribosomal protein S11	T0	Control	Hallam_0T_M4_04_P	28
BFNMCIJK_03324	hypothetical protein	T0	Control	Hallam_0T_M1_01_P	20
BFNMCIJK_03324	hypothetical protein	T0	Control	Hallam_0T_M2_02_P	23
BFNMCIJK_03324	hypothetical protein	T0	Control	Hallam_0T_M3_03_P	20
BFNMCIJK_03324	hypothetical protein	T0	Control	Hallam_0T_M4_04_P	22
BFNMCIJK_02990	hypothetical protein	T0	Control	Hallam_0T_M1_01_P	20
BFNMCIJK_02990	hypothetical protein	T0	Control	Hallam_0T_M2_02_P	19
BFNMCIJK_02990	hypothetical protein	T0	Control	Hallam_0T_M3_03_P	22
BFNMCIJK_02990	hypothetical protein	T0	Control	Hallam_0T_M4_04_P	25
BFNMCIJK_00522	Glutathione import ATP-binding protein GsiA	T0	Control	Hallam_0T_M1_01_P	20
BFNMCIJK_00522	Glutathione import ATP-binding protein GsiA	T0	Control	Hallam_0T_M2_02_P	20
BFNMCIJK_00522	Glutathione import ATP-binding protein GsiA	T0	Control	Hallam_0T_M3_03_P	8
BFNMCIJK_00522	Glutathione import ATP-binding protein GsiA	T0	Control	Hallam_0T_M4_04_P	14
BFNMCIJK_00199	DNA topoisomerase 1	T0	Control	Hallam_0T_M1_01_P	20
BFNMCIJK_00199	DNA topoisomerase 1	T0	Control	Hallam_0T_M2_02_P	26
BFNMCIJK_00199	DNA topoisomerase 1	T0	Control	Hallam_0T_M3_03_P	16
BFNMCIJK_00199	DNA topoisomerase 1	T0	Control	Hallam_0T_M4_04_P	29
BFNMCIJK_00073	Glutamine--fructose-6-phosphate aminotransferase [isomerizing]	T0	Control	Hallam_0T_M1_01_P	20
BFNMCIJK_00073	Glutamine--fructose-6-phosphate aminotransferase [isomerizing]	T0	Control	Hallam_0T_M2_02_P	28
BFNMCIJK_00073	Glutamine--fructose-6-phosphate aminotransferase [isomerizing]	T0	Control	Hallam_0T_M3_03_P	22
BFNMCIJK_00073	Glutamine--fructose-6-phosphate aminotransferase [isomerizing]	T0	Control	Hallam_0T_M4_04_P	27
BFNMCIJK_01803	3-isopropylmalate dehydratase large subunit	T0	Control	Hallam_0T_M1_01_P	20
BFNMCIJK_01803	3-isopropylmalate dehydratase large subunit	T0	Control	Hallam_0T_M2_02_P	19
BFNMCIJK_01803	3-isopropylmalate dehydratase large subunit	T0	Control	Hallam_0T_M3_03_P	31
BFNMCIJK_01803	3-isopropylmalate dehydratase large subunit	T0	Control	Hallam_0T_M4_04_P	29
BFNMCIJK_03358	hypothetical protein	T0	Control	Hallam_0T_M1_01_P	20
BFNMCIJK_03358	hypothetical protein	T0	Control	Hallam_0T_M2_02_P	14
BFNMCIJK_03358	hypothetical protein	T0	Control	Hallam_0T_M3_03_P	20
BFNMCIJK_03358	hypothetical protein	T0	Control	Hallam_0T_M4_04_P	14
BFNMCIJK_03517	Protein Thf1	T0	Control	Hallam_0T_M1_01_P	20
BFNMCIJK_03517	Protein Thf1	T0	Control	Hallam_0T_M2_02_P	24
BFNMCIJK_03517	Protein Thf1	T0	Control	Hallam_0T_M3_03_P	27
BFNMCIJK_03517	Protein Thf1	T0	Control	Hallam_0T_M4_04_P	27
BFNMCIJK_01467	NAD(P)H-quinone oxidoreductase subunit M	T0	Control	Hallam_0T_M1_01_P	20
BFNMCIJK_01467	NAD(P)H-quinone oxidoreductase subunit M	T0	Control	Hallam_0T_M2_02_P	20
BFNMCIJK_01467	NAD(P)H-quinone oxidoreductase subunit M	T0	Control	Hallam_0T_M3_03_P	19
BFNMCIJK_01467	NAD(P)H-quinone oxidoreductase subunit M	T0	Control	Hallam_0T_M4_04_P	13
BFNMCIJK_00317	Biotin carboxylase	T0	Control	Hallam_0T_M1_01_P	20
BFNMCIJK_00317	Biotin carboxylase	T0	Control	Hallam_0T_M2_02_P	18
BFNMCIJK_00317	Biotin carboxylase	T0	Control	Hallam_0T_M3_03_P	13
BFNMCIJK_00317	Biotin carboxylase	T0	Control	Hallam_0T_M4_04_P	11
BFNMCIJK_00809	Phosphoribosylamine--glycine ligase	T0	Control	Hallam_0T_M1_01_P	20
BFNMCIJK_00809	Phosphoribosylamine--glycine ligase	T0	Control	Hallam_0T_M2_02_P	16
BFNMCIJK_00809	Phosphoribosylamine--glycine ligase	T0	Control	Hallam_0T_M3_03_P	12
BFNMCIJK_00809	Phosphoribosylamine--glycine ligase	T0	Control	Hallam_0T_M4_04_P	19
BFNMCIJK_02392	putative oxidoreductase	T0	Control	Hallam_0T_M1_01_P	20
BFNMCIJK_02392	putative oxidoreductase	T0	Control	Hallam_0T_M2_02_P	13
BFNMCIJK_02392	putative oxidoreductase	T0	Control	Hallam_0T_M3_03_P	10
BFNMCIJK_02392	putative oxidoreductase	T0	Control	Hallam_0T_M4_04_P	20
BFNMCIJK_03300	Twitching mobility protein	T0	Control	Hallam_0T_M1_01_P	20
BFNMCIJK_03300	Twitching mobility protein	T0	Control	Hallam_0T_M2_02_P	20
BFNMCIJK_03300	Twitching mobility protein	T0	Control	Hallam_0T_M3_03_P	20
BFNMCIJK_03300	Twitching mobility protein	T0	Control	Hallam_0T_M4_04_P	20
BFNMCIJK_03676	hypothetical protein	T0	Control	Hallam_0T_M1_01_P	19
BFNMCIJK_03676	hypothetical protein	T0	Control	Hallam_0T_M2_02_P	14
BFNMCIJK_03676	hypothetical protein	T0	Control	Hallam_0T_M3_03_P	12
BFNMCIJK_03676	hypothetical protein	T0	Control	Hallam_0T_M4_04_P	12
BFNMCIJK_02060	Hemolysin secretion protein D, chromosomal	T0	Control	Hallam_0T_M1_01_P	19
BFNMCIJK_02060	Hemolysin secretion protein D, chromosomal	T0	Control	Hallam_0T_M2_02_P	13
BFNMCIJK_02060	Hemolysin secretion protein D, chromosomal	T0	Control	Hallam_0T_M3_03_P	10
BFNMCIJK_02060	Hemolysin secretion protein D, chromosomal	T0	Control	Hallam_0T_M4_04_P	14
BFNMCIJK_00466	UDP-N-acetylglucosamine 4,6-dehydratase (inverting)	T0	Control	Hallam_0T_M1_01_P	19
BFNMCIJK_00466	UDP-N-acetylglucosamine 4,6-dehydratase (inverting)	T0	Control	Hallam_0T_M2_02_P	19
BFNMCIJK_00466	UDP-N-acetylglucosamine 4,6-dehydratase (inverting)	T0	Control	Hallam_0T_M3_03_P	20
BFNMCIJK_00466	UDP-N-acetylglucosamine 4,6-dehydratase (inverting)	T0	Control	Hallam_0T_M4_04_P	18
BFNMCIJK_01729	Glycerol-3-phosphate dehydrogenase [NAD(P)+]	T0	Control	Hallam_0T_M1_01_P	19
BFNMCIJK_01729	Glycerol-3-phosphate dehydrogenase [NAD(P)+]	T0	Control	Hallam_0T_M2_02_P	21
BFNMCIJK_01729	Glycerol-3-phosphate dehydrogenase [NAD(P)+]	T0	Control	Hallam_0T_M3_03_P	26
BFNMCIJK_01729	Glycerol-3-phosphate dehydrogenase [NAD(P)+]	T0	Control	Hallam_0T_M4_04_P	23
BFNMCIJK_03468	hypothetical protein	T0	Control	Hallam_0T_M1_01_P	19
BFNMCIJK_03468	hypothetical protein	T0	Control	Hallam_0T_M2_02_P	17
BFNMCIJK_03468	hypothetical protein	T0	Control	Hallam_0T_M3_03_P	19
BFNMCIJK_03468	hypothetical protein	T0	Control	Hallam_0T_M4_04_P	19
BFNMCIJK_01797	hypothetical protein	T0	Control	Hallam_0T_M1_01_P	19
BFNMCIJK_01797	hypothetical protein	T0	Control	Hallam_0T_M2_02_P	22
BFNMCIJK_01797	hypothetical protein	T0	Control	Hallam_0T_M3_03_P	11
BFNMCIJK_01797	hypothetical protein	T0	Control	Hallam_0T_M4_04_P	9
BFNMCIJK_02320	Aldehyde decarbonylase	T0	Control	Hallam_0T_M1_01_P	19
BFNMCIJK_02320	Aldehyde decarbonylase	T0	Control	Hallam_0T_M2_02_P	22
BFNMCIJK_02320	Aldehyde decarbonylase	T0	Control	Hallam_0T_M3_03_P	21
BFNMCIJK_02320	Aldehyde decarbonylase	T0	Control	Hallam_0T_M4_04_P	13
BFNMCIJK_02199	Dipeptidyl aminopeptidase BIII	T0	Control	Hallam_0T_M1_01_P	19
BFNMCIJK_02199	Dipeptidyl aminopeptidase BIII	T0	Control	Hallam_0T_M2_02_P	23
BFNMCIJK_02199	Dipeptidyl aminopeptidase BIII	T0	Control	Hallam_0T_M3_03_P	13
BFNMCIJK_02199	Dipeptidyl aminopeptidase BIII	T0	Control	Hallam_0T_M4_04_P	17
BFNMCIJK_01238	Squalene--hopene cyclase	T0	Control	Hallam_0T_M1_01_P	19
BFNMCIJK_01238	Squalene--hopene cyclase	T0	Control	Hallam_0T_M2_02_P	26
BFNMCIJK_01238	Squalene--hopene cyclase	T0	Control	Hallam_0T_M3_03_P	14
BFNMCIJK_01238	Squalene--hopene cyclase	T0	Control	Hallam_0T_M4_04_P	24
BFNMCIJK_01001	Dimethylglycine oxidase	T0	Control	Hallam_0T_M1_01_P	19
BFNMCIJK_01001	Dimethylglycine oxidase	T0	Control	Hallam_0T_M2_02_P	20
BFNMCIJK_01001	Dimethylglycine oxidase	T0	Control	Hallam_0T_M3_03_P	15
BFNMCIJK_01001	Dimethylglycine oxidase	T0	Control	Hallam_0T_M4_04_P	22
BFNMCIJK_01363	Arginine--tRNA ligase	T0	Control	Hallam_0T_M1_01_P	19
BFNMCIJK_01363	Arginine--tRNA ligase	T0	Control	Hallam_0T_M2_02_P	24
BFNMCIJK_01363	Arginine--tRNA ligase	T0	Control	Hallam_0T_M3_03_P	14
BFNMCIJK_01363	Arginine--tRNA ligase	T0	Control	Hallam_0T_M4_04_P	22
BFNMCIJK_04092	LL-diaminopimelate aminotransferase	T0	Control	Hallam_0T_M1_01_P	19
BFNMCIJK_04092	LL-diaminopimelate aminotransferase	T0	Control	Hallam_0T_M2_02_P	22
BFNMCIJK_04092	LL-diaminopimelate aminotransferase	T0	Control	Hallam_0T_M3_03_P	22
BFNMCIJK_04092	LL-diaminopimelate aminotransferase	T0	Control	Hallam_0T_M4_04_P	26
BFNMCIJK_03769	N-acetylmuramoyl-L-alanine amidase CwlM	T0	Control	Hallam_0T_M1_01_P	19
BFNMCIJK_03769	N-acetylmuramoyl-L-alanine amidase CwlM	T0	Control	Hallam_0T_M2_02_P	17
BFNMCIJK_03769	N-acetylmuramoyl-L-alanine amidase CwlM	T0	Control	Hallam_0T_M3_03_P	12
BFNMCIJK_03769	N-acetylmuramoyl-L-alanine amidase CwlM	T0	Control	Hallam_0T_M4_04_P	15
BFNMCIJK_03441	Subtilisin NAT	T0	Control	Hallam_0T_M1_01_P	19
BFNMCIJK_03441	Subtilisin NAT	T0	Control	Hallam_0T_M2_02_P	23
BFNMCIJK_03441	Subtilisin NAT	T0	Control	Hallam_0T_M3_03_P	21
BFNMCIJK_03441	Subtilisin NAT	T0	Control	Hallam_0T_M4_04_P	27
BFNMCIJK_02472	50S ribosomal protein L18	T0	Control	Hallam_0T_M1_01_P	19
BFNMCIJK_02472	50S ribosomal protein L18	T0	Control	Hallam_0T_M2_02_P	21
BFNMCIJK_02472	50S ribosomal protein L18	T0	Control	Hallam_0T_M3_03_P	12
BFNMCIJK_02472	50S ribosomal protein L18	T0	Control	Hallam_0T_M4_04_P	28
BFNMCIJK_02521	Signal transduction histidine-protein kinase BarA	T0	Control	Hallam_0T_M1_01_P	19
BFNMCIJK_02521	Signal transduction histidine-protein kinase BarA	T0	Control	Hallam_0T_M2_02_P	13
BFNMCIJK_02521	Signal transduction histidine-protein kinase BarA	T0	Control	Hallam_0T_M3_03_P	11
BFNMCIJK_02521	Signal transduction histidine-protein kinase BarA	T0	Control	Hallam_0T_M4_04_P	20
BFNMCIJK_02747	hypothetical protein	T0	Control	Hallam_0T_M1_01_P	19
BFNMCIJK_02747	hypothetical protein	T0	Control	Hallam_0T_M2_02_P	15
BFNMCIJK_02747	hypothetical protein	T0	Control	Hallam_0T_M3_03_P	10
BFNMCIJK_02747	hypothetical protein	T0	Control	Hallam_0T_M4_04_P	22
BFNMCIJK_00707	Ribose-phosphate pyrophosphokinase	T0	Control	Hallam_0T_M1_01_P	19
BFNMCIJK_00707	Ribose-phosphate pyrophosphokinase	T0	Control	Hallam_0T_M2_02_P	27
BFNMCIJK_00707	Ribose-phosphate pyrophosphokinase	T0	Control	Hallam_0T_M3_03_P	16
BFNMCIJK_00707	Ribose-phosphate pyrophosphokinase	T0	Control	Hallam_0T_M4_04_P	19
Contaminant_K2C1_HUMAN	sp|P04264 Keratin, type II cytoskeletal 1 (Cytokeratin-1) (CK-1) (Keratin-1) (K1) (67 kDa cytokeratin) (Hair alpha protein) - Homo sapiens (Human).	T0	Control	Hallam_0T_M1_01_P	19
Contaminant_K2C1_HUMAN	sp|P04264 Keratin, type II cytoskeletal 1 (Cytokeratin-1) (CK-1) (Keratin-1) (K1) (67 kDa cytokeratin) (Hair alpha protein) - Homo sapiens (Human).	T0	Control	Hallam_0T_M2_02_P	4
Contaminant_K2C1_HUMAN	sp|P04264 Keratin, type II cytoskeletal 1 (Cytokeratin-1) (CK-1) (Keratin-1) (K1) (67 kDa cytokeratin) (Hair alpha protein) - Homo sapiens (Human).	T0	Control	Hallam_0T_M3_03_P	3
Contaminant_K2C1_HUMAN	sp|P04264 Keratin, type II cytoskeletal 1 (Cytokeratin-1) (CK-1) (Keratin-1) (K1) (67 kDa cytokeratin) (Hair alpha protein) - Homo sapiens (Human).	T0	Control	Hallam_0T_M4_04_P	7
BFNMCIJK_00240	Sensor histidine kinase ResE	T0	Control	Hallam_0T_M1_01_P	19
BFNMCIJK_00240	Sensor histidine kinase ResE	T0	Control	Hallam_0T_M2_02_P	18
BFNMCIJK_00240	Sensor histidine kinase ResE	T0	Control	Hallam_0T_M3_03_P	7
BFNMCIJK_00240	Sensor histidine kinase ResE	T0	Control	Hallam_0T_M4_04_P	6
BFNMCIJK_03058	Exopolyphosphatase	T0	Control	Hallam_0T_M1_01_P	19
BFNMCIJK_03058	Exopolyphosphatase	T0	Control	Hallam_0T_M2_02_P	21
BFNMCIJK_03058	Exopolyphosphatase	T0	Control	Hallam_0T_M3_03_P	11
BFNMCIJK_03058	Exopolyphosphatase	T0	Control	Hallam_0T_M4_04_P	14
BFNMCIJK_04150	putative 30S ribosomal protein PSRP-3	T0	Control	Hallam_0T_M1_01_P	19
BFNMCIJK_04150	putative 30S ribosomal protein PSRP-3	T0	Control	Hallam_0T_M2_02_P	29
BFNMCIJK_04150	putative 30S ribosomal protein PSRP-3	T0	Control	Hallam_0T_M3_03_P	51
BFNMCIJK_04150	putative 30S ribosomal protein PSRP-3	T0	Control	Hallam_0T_M4_04_P	33
BFNMCIJK_03027	RNA polymerase-associated protein RapA	T0	Control	Hallam_0T_M1_01_P	18
BFNMCIJK_03027	RNA polymerase-associated protein RapA	T0	Control	Hallam_0T_M2_02_P	19
BFNMCIJK_03027	RNA polymerase-associated protein RapA	T0	Control	Hallam_0T_M3_03_P	16
BFNMCIJK_03027	RNA polymerase-associated protein RapA	T0	Control	Hallam_0T_M4_04_P	28
BFNMCIJK_03489	hypothetical protein	T0	Control	Hallam_0T_M1_01_P	18
BFNMCIJK_03489	hypothetical protein	T0	Control	Hallam_0T_M2_02_P	17
BFNMCIJK_03489	hypothetical protein	T0	Control	Hallam_0T_M3_03_P	15
BFNMCIJK_03489	hypothetical protein	T0	Control	Hallam_0T_M4_04_P	21
BFNMCIJK_02483	50S ribosomal protein L13	T0	Control	Hallam_0T_M1_01_P	18
BFNMCIJK_02483	50S ribosomal protein L13	T0	Control	Hallam_0T_M2_02_P	23
BFNMCIJK_02483	50S ribosomal protein L13	T0	Control	Hallam_0T_M3_03_P	27
BFNMCIJK_02483	50S ribosomal protein L13	T0	Control	Hallam_0T_M4_04_P	18
BFNMCIJK_02484	30S ribosomal protein S9	T0	Control	Hallam_0T_M1_01_P	18
BFNMCIJK_02484	30S ribosomal protein S9	T0	Control	Hallam_0T_M2_02_P	18
BFNMCIJK_02484	30S ribosomal protein S9	T0	Control	Hallam_0T_M3_03_P	54
BFNMCIJK_02484	30S ribosomal protein S9	T0	Control	Hallam_0T_M4_04_P	45
BFNMCIJK_00059	Formamidase	T0	Control	Hallam_0T_M1_01_P	18
BFNMCIJK_00059	Formamidase	T0	Control	Hallam_0T_M2_02_P	20
BFNMCIJK_00059	Formamidase	T0	Control	Hallam_0T_M3_03_P	21
BFNMCIJK_00059	Formamidase	T0	Control	Hallam_0T_M4_04_P	29
BFNMCIJK_01220	Bifunctional hemolysin/adenylate cyclase	T0	Control	Hallam_0T_M1_01_P	18
BFNMCIJK_01220	Bifunctional hemolysin/adenylate cyclase	T0	Control	Hallam_0T_M2_02_P	21
BFNMCIJK_01220	Bifunctional hemolysin/adenylate cyclase	T0	Control	Hallam_0T_M3_03_P	14
BFNMCIJK_01220	Bifunctional hemolysin/adenylate cyclase	T0	Control	Hallam_0T_M4_04_P	20
BFNMCIJK_00223	Transaldolase	T0	Control	Hallam_0T_M1_01_P	18
BFNMCIJK_00223	Transaldolase	T0	Control	Hallam_0T_M2_02_P	24
BFNMCIJK_00223	Transaldolase	T0	Control	Hallam_0T_M3_03_P	22
BFNMCIJK_00223	Transaldolase	T0	Control	Hallam_0T_M4_04_P	20
BFNMCIJK_00355	Heme/hemopexin transporter protein HuxB	T0	Control	Hallam_0T_M1_01_P	18
BFNMCIJK_00355	Heme/hemopexin transporter protein HuxB	T0	Control	Hallam_0T_M2_02_P	13
BFNMCIJK_00355	Heme/hemopexin transporter protein HuxB	T0	Control	Hallam_0T_M3_03_P	11
BFNMCIJK_00355	Heme/hemopexin transporter protein HuxB	T0	Control	Hallam_0T_M4_04_P	12
BFNMCIJK_03782	hypothetical protein	T0	Control	Hallam_0T_M1_01_P	18
BFNMCIJK_03782	hypothetical protein	T0	Control	Hallam_0T_M2_02_P	13
BFNMCIJK_03782	hypothetical protein	T0	Control	Hallam_0T_M3_03_P	10
BFNMCIJK_03782	hypothetical protein	T0	Control	Hallam_0T_M4_04_P	16
BFNMCIJK_03577	Phosphomethylpyrimidine synthase	T0	Control	Hallam_0T_M1_01_P	18
BFNMCIJK_03577	Phosphomethylpyrimidine synthase	T0	Control	Hallam_0T_M2_02_P	26
BFNMCIJK_03577	Phosphomethylpyrimidine synthase	T0	Control	Hallam_0T_M3_03_P	10
BFNMCIJK_03577	Phosphomethylpyrimidine synthase	T0	Control	Hallam_0T_M4_04_P	17
BFNMCIJK_00933	Chaperone protein ClpB 1	T0	Control	Hallam_0T_M1_01_P	18
BFNMCIJK_00933	Chaperone protein ClpB 1	T0	Control	Hallam_0T_M2_02_P	21
BFNMCIJK_00933	Chaperone protein ClpB 1	T0	Control	Hallam_0T_M3_03_P	18
BFNMCIJK_00933	Chaperone protein ClpB 1	T0	Control	Hallam_0T_M4_04_P	21
BFNMCIJK_00163	Magnesium transporter MgtE	T0	Control	Hallam_0T_M1_01_P	18
BFNMCIJK_00163	Magnesium transporter MgtE	T0	Control	Hallam_0T_M2_02_P	20
BFNMCIJK_00163	Magnesium transporter MgtE	T0	Control	Hallam_0T_M3_03_P	18
BFNMCIJK_00163	Magnesium transporter MgtE	T0	Control	Hallam_0T_M4_04_P	15
BFNMCIJK_02200	UTP--glucose-1-phosphate uridylyltransferase	T0	Control	Hallam_0T_M1_01_P	18
BFNMCIJK_02200	UTP--glucose-1-phosphate uridylyltransferase	T0	Control	Hallam_0T_M2_02_P	24
BFNMCIJK_02200	UTP--glucose-1-phosphate uridylyltransferase	T0	Control	Hallam_0T_M3_03_P	19
BFNMCIJK_02200	UTP--glucose-1-phosphate uridylyltransferase	T0	Control	Hallam_0T_M4_04_P	19
BFNMCIJK_02155	hypothetical protein	T0	Control	Hallam_0T_M1_01_P	18
BFNMCIJK_02155	hypothetical protein	T0	Control	Hallam_0T_M2_02_P	28
BFNMCIJK_02155	hypothetical protein	T0	Control	Hallam_0T_M3_03_P	18
BFNMCIJK_02155	hypothetical protein	T0	Control	Hallam_0T_M4_04_P	24
BFNMCIJK_02500	hypothetical protein	T0	Control	Hallam_0T_M1_01_P	18
BFNMCIJK_02500	hypothetical protein	T0	Control	Hallam_0T_M2_02_P	20
BFNMCIJK_02500	hypothetical protein	T0	Control	Hallam_0T_M3_03_P	17
BFNMCIJK_02500	hypothetical protein	T0	Control	Hallam_0T_M4_04_P	20
BFNMCIJK_02099	26 kDa periplasmic immunogenic protein	T0	Control	Hallam_0T_M1_01_P	18
BFNMCIJK_02099	26 kDa periplasmic immunogenic protein	T0	Control	Hallam_0T_M2_02_P	17
BFNMCIJK_02099	26 kDa periplasmic immunogenic protein	T0	Control	Hallam_0T_M3_03_P	16
BFNMCIJK_02099	26 kDa periplasmic immunogenic protein	T0	Control	Hallam_0T_M4_04_P	20
BFNMCIJK_02632	dTDP-4-dehydrorhamnose reductase	T0	Control	Hallam_0T_M1_01_P	18
BFNMCIJK_02632	dTDP-4-dehydrorhamnose reductase	T0	Control	Hallam_0T_M2_02_P	22
BFNMCIJK_02632	dTDP-4-dehydrorhamnose reductase	T0	Control	Hallam_0T_M3_03_P	15
BFNMCIJK_02632	dTDP-4-dehydrorhamnose reductase	T0	Control	Hallam_0T_M4_04_P	19
BFNMCIJK_01034	TPR repeat-containing protein YrrB	T0	Control	Hallam_0T_M1_01_P	18
BFNMCIJK_01034	TPR repeat-containing protein YrrB	T0	Control	Hallam_0T_M2_02_P	17
BFNMCIJK_01034	TPR repeat-containing protein YrrB	T0	Control	Hallam_0T_M3_03_P	14
BFNMCIJK_01034	TPR repeat-containing protein YrrB	T0	Control	Hallam_0T_M4_04_P	22
BFNMCIJK_02560	hypothetical protein	T0	Control	Hallam_0T_M1_01_P	18
BFNMCIJK_02560	hypothetical protein	T0	Control	Hallam_0T_M2_02_P	19
BFNMCIJK_02560	hypothetical protein	T0	Control	Hallam_0T_M3_03_P	16
BFNMCIJK_02560	hypothetical protein	T0	Control	Hallam_0T_M4_04_P	16
BFNMCIJK_03298	Protein GrpE	T0	Control	Hallam_0T_M1_01_P	18
BFNMCIJK_03298	Protein GrpE	T0	Control	Hallam_0T_M2_02_P	19
BFNMCIJK_03298	Protein GrpE	T0	Control	Hallam_0T_M3_03_P	12
BFNMCIJK_03298	Protein GrpE	T0	Control	Hallam_0T_M4_04_P	23
BFNMCIJK_03338	Fructose-1,6-bisphosphatase/inositol-1-monophosphatase	T0	Control	Hallam_0T_M1_01_P	17
BFNMCIJK_03338	Fructose-1,6-bisphosphatase/inositol-1-monophosphatase	T0	Control	Hallam_0T_M2_02_P	22
BFNMCIJK_03338	Fructose-1,6-bisphosphatase/inositol-1-monophosphatase	T0	Control	Hallam_0T_M3_03_P	16
BFNMCIJK_03338	Fructose-1,6-bisphosphatase/inositol-1-monophosphatase	T0	Control	Hallam_0T_M4_04_P	20
BFNMCIJK_03806	Diaminopimelate decarboxylase	T0	Control	Hallam_0T_M1_01_P	17
BFNMCIJK_03806	Diaminopimelate decarboxylase	T0	Control	Hallam_0T_M2_02_P	18
BFNMCIJK_03806	Diaminopimelate decarboxylase	T0	Control	Hallam_0T_M3_03_P	15
BFNMCIJK_03806	Diaminopimelate decarboxylase	T0	Control	Hallam_0T_M4_04_P	17
BFNMCIJK_03784	hypothetical protein	T0	Control	Hallam_0T_M1_01_P	17
BFNMCIJK_03784	hypothetical protein	T0	Control	Hallam_0T_M2_02_P	18
BFNMCIJK_03784	hypothetical protein	T0	Control	Hallam_0T_M3_03_P	7
BFNMCIJK_03784	hypothetical protein	T0	Control	Hallam_0T_M4_04_P	11
BFNMCIJK_02692	hypothetical protein	T0	Control	Hallam_0T_M1_01_P	17
BFNMCIJK_02692	hypothetical protein	T0	Control	Hallam_0T_M2_02_P	9
BFNMCIJK_02692	hypothetical protein	T0	Control	Hallam_0T_M3_03_P	6
BFNMCIJK_02692	hypothetical protein	T0	Control	Hallam_0T_M4_04_P	19
BFNMCIJK_02727	Methylthioribose-1-phosphate isomerase	T0	Control	Hallam_0T_M1_01_P	17
BFNMCIJK_02727	Methylthioribose-1-phosphate isomerase	T0	Control	Hallam_0T_M2_02_P	17
BFNMCIJK_02727	Methylthioribose-1-phosphate isomerase	T0	Control	Hallam_0T_M3_03_P	19
BFNMCIJK_02727	Methylthioribose-1-phosphate isomerase	T0	Control	Hallam_0T_M4_04_P	21
BFNMCIJK_02051	Exoribonuclease 2	T0	Control	Hallam_0T_M1_01_P	17
BFNMCIJK_02051	Exoribonuclease 2	T0	Control	Hallam_0T_M2_02_P	18
BFNMCIJK_02051	Exoribonuclease 2	T0	Control	Hallam_0T_M3_03_P	13
BFNMCIJK_02051	Exoribonuclease 2	T0	Control	Hallam_0T_M4_04_P	17
BFNMCIJK_02181	Sporulation kinase E	T0	Control	Hallam_0T_M1_01_P	17
BFNMCIJK_02181	Sporulation kinase E	T0	Control	Hallam_0T_M2_02_P	23
BFNMCIJK_02181	Sporulation kinase E	T0	Control	Hallam_0T_M3_03_P	16
BFNMCIJK_02181	Sporulation kinase E	T0	Control	Hallam_0T_M4_04_P	16
BFNMCIJK_01015	Phosphoserine phosphatase 1	T0	Control	Hallam_0T_M1_01_P	17
BFNMCIJK_01015	Phosphoserine phosphatase 1	T0	Control	Hallam_0T_M2_02_P	20
BFNMCIJK_01015	Phosphoserine phosphatase 1	T0	Control	Hallam_0T_M3_03_P	5
BFNMCIJK_01015	Phosphoserine phosphatase 1	T0	Control	Hallam_0T_M4_04_P	15
BFNMCIJK_01104	hypothetical protein	T0	Control	Hallam_0T_M1_01_P	17
BFNMCIJK_01104	hypothetical protein	T0	Control	Hallam_0T_M2_02_P	15
BFNMCIJK_01104	hypothetical protein	T0	Control	Hallam_0T_M3_03_P	19
BFNMCIJK_01104	hypothetical protein	T0	Control	Hallam_0T_M4_04_P	27
BFNMCIJK_01380	hypothetical protein	T0	Control	Hallam_0T_M1_01_P	17
BFNMCIJK_01380	hypothetical protein	T0	Control	Hallam_0T_M2_02_P	16
BFNMCIJK_01380	hypothetical protein	T0	Control	Hallam_0T_M3_03_P	7
BFNMCIJK_01380	hypothetical protein	T0	Control	Hallam_0T_M4_04_P	14
BFNMCIJK_01435	S-layer protein SlpA	T0	Control	Hallam_0T_M1_01_P	17
BFNMCIJK_01435	S-layer protein SlpA	T0	Control	Hallam_0T_M2_02_P	16
BFNMCIJK_01435	S-layer protein SlpA	T0	Control	Hallam_0T_M3_03_P	13
BFNMCIJK_01435	S-layer protein SlpA	T0	Control	Hallam_0T_M4_04_P	13
BFNMCIJK_01743	Leukotoxin	T0	Control	Hallam_0T_M1_01_P	17
BFNMCIJK_01743	Leukotoxin	T0	Control	Hallam_0T_M2_02_P	16
BFNMCIJK_01743	Leukotoxin	T0	Control	Hallam_0T_M3_03_P	12
BFNMCIJK_01743	Leukotoxin	T0	Control	Hallam_0T_M4_04_P	20
BFNMCIJK_01910	NAD(P)H azoreductase	T0	Control	Hallam_0T_M1_01_P	17
BFNMCIJK_01910	NAD(P)H azoreductase	T0	Control	Hallam_0T_M2_02_P	16
BFNMCIJK_01910	NAD(P)H azoreductase	T0	Control	Hallam_0T_M3_03_P	15
BFNMCIJK_01910	NAD(P)H azoreductase	T0	Control	Hallam_0T_M4_04_P	18
BFNMCIJK_00760	Isoaspartyl peptidase/L-asparaginase	T0	Control	Hallam_0T_M1_01_P	17
BFNMCIJK_00760	Isoaspartyl peptidase/L-asparaginase	T0	Control	Hallam_0T_M2_02_P	17
BFNMCIJK_00760	Isoaspartyl peptidase/L-asparaginase	T0	Control	Hallam_0T_M3_03_P	17
BFNMCIJK_00760	Isoaspartyl peptidase/L-asparaginase	T0	Control	Hallam_0T_M4_04_P	19
BFNMCIJK_00294	hypothetical protein	T0	Control	Hallam_0T_M1_01_P	17
BFNMCIJK_00294	hypothetical protein	T0	Control	Hallam_0T_M2_02_P	17
BFNMCIJK_00294	hypothetical protein	T0	Control	Hallam_0T_M3_03_P	5
BFNMCIJK_00294	hypothetical protein	T0	Control	Hallam_0T_M4_04_P	10
BFNMCIJK_00025	RNA polymerase sigma factor SigA	T0	Control	Hallam_0T_M1_01_P	17
BFNMCIJK_00025	RNA polymerase sigma factor SigA	T0	Control	Hallam_0T_M2_02_P	20
BFNMCIJK_00025	RNA polymerase sigma factor SigA	T0	Control	Hallam_0T_M3_03_P	21
BFNMCIJK_00025	RNA polymerase sigma factor SigA	T0	Control	Hallam_0T_M4_04_P	15
BFNMCIJK_03332	GTP-binding protein TypA/BipA	T0	Control	Hallam_0T_M1_01_P	17
BFNMCIJK_03332	GTP-binding protein TypA/BipA	T0	Control	Hallam_0T_M2_02_P	21
BFNMCIJK_03332	GTP-binding protein TypA/BipA	T0	Control	Hallam_0T_M3_03_P	4
BFNMCIJK_03332	GTP-binding protein TypA/BipA	T0	Control	Hallam_0T_M4_04_P	13
BFNMCIJK_02116	hypothetical protein	T0	Control	Hallam_0T_M1_01_P	17
BFNMCIJK_02116	hypothetical protein	T0	Control	Hallam_0T_M2_02_P	21
BFNMCIJK_02116	hypothetical protein	T0	Control	Hallam_0T_M3_03_P	11
BFNMCIJK_02116	hypothetical protein	T0	Control	Hallam_0T_M4_04_P	18
BFNMCIJK_02464	50S ribosomal protein L16	T0	Control	Hallam_0T_M1_01_P	17
BFNMCIJK_02464	50S ribosomal protein L16	T0	Control	Hallam_0T_M2_02_P	14
BFNMCIJK_02464	50S ribosomal protein L16	T0	Control	Hallam_0T_M3_03_P	38
BFNMCIJK_02464	50S ribosomal protein L16	T0	Control	Hallam_0T_M4_04_P	20
BFNMCIJK_02423	Serine/threonine-protein kinase PknB	T0	Control	Hallam_0T_M1_01_P	17
BFNMCIJK_02423	Serine/threonine-protein kinase PknB	T0	Control	Hallam_0T_M2_02_P	15
BFNMCIJK_02423	Serine/threonine-protein kinase PknB	T0	Control	Hallam_0T_M3_03_P	10
BFNMCIJK_02423	Serine/threonine-protein kinase PknB	T0	Control	Hallam_0T_M4_04_P	20
BFNMCIJK_00951	hypothetical protein	T0	Control	Hallam_0T_M1_01_P	17
BFNMCIJK_00951	hypothetical protein	T0	Control	Hallam_0T_M2_02_P	21
BFNMCIJK_00951	hypothetical protein	T0	Control	Hallam_0T_M3_03_P	13
BFNMCIJK_00951	hypothetical protein	T0	Control	Hallam_0T_M4_04_P	13
BFNMCIJK_00973	Cyclic AMP receptor protein	T0	Control	Hallam_0T_M1_01_P	17
BFNMCIJK_00973	Cyclic AMP receptor protein	T0	Control	Hallam_0T_M2_02_P	13
BFNMCIJK_00973	Cyclic AMP receptor protein	T0	Control	Hallam_0T_M3_03_P	18
BFNMCIJK_00973	Cyclic AMP receptor protein	T0	Control	Hallam_0T_M4_04_P	17
BFNMCIJK_03725	Cellulosome-anchoring protein	T0	Control	Hallam_0T_M1_01_P	17
BFNMCIJK_03725	Cellulosome-anchoring protein	T0	Control	Hallam_0T_M2_02_P	18
BFNMCIJK_03725	Cellulosome-anchoring protein	T0	Control	Hallam_0T_M3_03_P	13
BFNMCIJK_03725	Cellulosome-anchoring protein	T0	Control	Hallam_0T_M4_04_P	21
BFNMCIJK_03935	Argininosuccinate lyase	T0	Control	Hallam_0T_M1_01_P	17
BFNMCIJK_03935	Argininosuccinate lyase	T0	Control	Hallam_0T_M2_02_P	17
BFNMCIJK_03935	Argininosuccinate lyase	T0	Control	Hallam_0T_M3_03_P	16
BFNMCIJK_03935	Argininosuccinate lyase	T0	Control	Hallam_0T_M4_04_P	16
BFNMCIJK_03627	50S ribosomal protein L20	T0	Control	Hallam_0T_M1_01_P	17
BFNMCIJK_03627	50S ribosomal protein L20	T0	Control	Hallam_0T_M2_02_P	18
BFNMCIJK_03627	50S ribosomal protein L20	T0	Control	Hallam_0T_M3_03_P	14
BFNMCIJK_03627	50S ribosomal protein L20	T0	Control	Hallam_0T_M4_04_P	17
BFNMCIJK_03691	Leukotoxin	T0	Control	Hallam_0T_M1_01_P	17
BFNMCIJK_03691	Leukotoxin	T0	Control	Hallam_0T_M2_02_P	15
BFNMCIJK_03691	Leukotoxin	T0	Control	Hallam_0T_M3_03_P	10
BFNMCIJK_03691	Leukotoxin	T0	Control	Hallam_0T_M4_04_P	14
BFNMCIJK_03385	Curved DNA-binding protein	T0	Control	Hallam_0T_M1_01_P	17
BFNMCIJK_03385	Curved DNA-binding protein	T0	Control	Hallam_0T_M2_02_P	14
BFNMCIJK_03385	Curved DNA-binding protein	T0	Control	Hallam_0T_M3_03_P	9
BFNMCIJK_03385	Curved DNA-binding protein	T0	Control	Hallam_0T_M4_04_P	6
BFNMCIJK_02248	Ribonuclease J1	T0	Control	Hallam_0T_M1_01_P	17
BFNMCIJK_02248	Ribonuclease J1	T0	Control	Hallam_0T_M2_02_P	17
BFNMCIJK_02248	Ribonuclease J1	T0	Control	Hallam_0T_M3_03_P	19
BFNMCIJK_02248	Ribonuclease J1	T0	Control	Hallam_0T_M4_04_P	19
BFNMCIJK_00389	Elongation factor P	T0	Control	Hallam_0T_M1_01_P	17
BFNMCIJK_00389	Elongation factor P	T0	Control	Hallam_0T_M2_02_P	21
BFNMCIJK_00389	Elongation factor P	T0	Control	Hallam_0T_M3_03_P	16
BFNMCIJK_00389	Elongation factor P	T0	Control	Hallam_0T_M4_04_P	14
BFNMCIJK_00252	Hemolysin, plasmid	T0	Control	Hallam_0T_M1_01_P	17
BFNMCIJK_00252	Hemolysin, plasmid	T0	Control	Hallam_0T_M2_02_P	20
BFNMCIJK_00252	Hemolysin, plasmid	T0	Control	Hallam_0T_M3_03_P	13
BFNMCIJK_00252	Hemolysin, plasmid	T0	Control	Hallam_0T_M4_04_P	11
BFNMCIJK_00723	Glycogen operon protein GlgX	T0	Control	Hallam_0T_M1_01_P	17
BFNMCIJK_00723	Glycogen operon protein GlgX	T0	Control	Hallam_0T_M2_02_P	24
BFNMCIJK_00723	Glycogen operon protein GlgX	T0	Control	Hallam_0T_M3_03_P	9
BFNMCIJK_00723	Glycogen operon protein GlgX	T0	Control	Hallam_0T_M4_04_P	21
BFNMCIJK_00655	3 beta-hydroxysteroid dehydrogenase/Delta 5-->4-isomerase	T0	Control	Hallam_0T_M1_01_P	17
BFNMCIJK_00655	3 beta-hydroxysteroid dehydrogenase/Delta 5-->4-isomerase	T0	Control	Hallam_0T_M2_02_P	17
BFNMCIJK_00655	3 beta-hydroxysteroid dehydrogenase/Delta 5-->4-isomerase	T0	Control	Hallam_0T_M3_03_P	8
BFNMCIJK_00655	3 beta-hydroxysteroid dehydrogenase/Delta 5-->4-isomerase	T0	Control	Hallam_0T_M4_04_P	16
BFNMCIJK_01568	Protein RecA	T0	Control	Hallam_0T_M1_01_P	17
BFNMCIJK_01568	Protein RecA	T0	Control	Hallam_0T_M2_02_P	15
BFNMCIJK_01568	Protein RecA	T0	Control	Hallam_0T_M3_03_P	10
BFNMCIJK_01568	Protein RecA	T0	Control	Hallam_0T_M4_04_P	15
BFNMCIJK_01715	Methionine--tRNA ligase	T0	Control	Hallam_0T_M1_01_P	17
BFNMCIJK_01715	Methionine--tRNA ligase	T0	Control	Hallam_0T_M2_02_P	20
BFNMCIJK_01715	Methionine--tRNA ligase	T0	Control	Hallam_0T_M3_03_P	15
BFNMCIJK_01715	Methionine--tRNA ligase	T0	Control	Hallam_0T_M4_04_P	17
BFNMCIJK_01690	Acetophenone carboxylase gamma subunit	T0	Control	Hallam_0T_M1_01_P	17
BFNMCIJK_01690	Acetophenone carboxylase gamma subunit	T0	Control	Hallam_0T_M2_02_P	24
BFNMCIJK_01690	Acetophenone carboxylase gamma subunit	T0	Control	Hallam_0T_M3_03_P	16
BFNMCIJK_01690	Acetophenone carboxylase gamma subunit	T0	Control	Hallam_0T_M4_04_P	21
BFNMCIJK_01760	hypothetical protein	T0	Control	Hallam_0T_M1_01_P	17
BFNMCIJK_01760	hypothetical protein	T0	Control	Hallam_0T_M2_02_P	14
BFNMCIJK_01760	hypothetical protein	T0	Control	Hallam_0T_M3_03_P	9
BFNMCIJK_01760	hypothetical protein	T0	Control	Hallam_0T_M4_04_P	14
BFNMCIJK_01895	Cobalt-zinc-cadmium resistance protein CzcB	T0	Control	Hallam_0T_M1_01_P	17
BFNMCIJK_01895	Cobalt-zinc-cadmium resistance protein CzcB	T0	Control	Hallam_0T_M2_02_P	17
BFNMCIJK_01895	Cobalt-zinc-cadmium resistance protein CzcB	T0	Control	Hallam_0T_M3_03_P	18
BFNMCIJK_01895	Cobalt-zinc-cadmium resistance protein CzcB	T0	Control	Hallam_0T_M4_04_P	15
BFNMCIJK_04151	hypothetical protein	T0	Control	Hallam_0T_M1_01_P	17
BFNMCIJK_04151	hypothetical protein	T0	Control	Hallam_0T_M2_02_P	13
BFNMCIJK_04151	hypothetical protein	T0	Control	Hallam_0T_M3_03_P	14
BFNMCIJK_04151	hypothetical protein	T0	Control	Hallam_0T_M4_04_P	14
BFNMCIJK_01433	Homoserine dehydrogenase	T0	Control	Hallam_0T_M1_01_P	17
BFNMCIJK_01433	Homoserine dehydrogenase	T0	Control	Hallam_0T_M2_02_P	19
BFNMCIJK_01433	Homoserine dehydrogenase	T0	Control	Hallam_0T_M3_03_P	12
BFNMCIJK_01433	Homoserine dehydrogenase	T0	Control	Hallam_0T_M4_04_P	19
BFNMCIJK_00140	hypothetical protein	T0	Control	Hallam_0T_M1_01_P	17
BFNMCIJK_00140	hypothetical protein	T0	Control	Hallam_0T_M2_02_P	14
BFNMCIJK_00140	hypothetical protein	T0	Control	Hallam_0T_M3_03_P	10
BFNMCIJK_00140	hypothetical protein	T0	Control	Hallam_0T_M4_04_P	14
BFNMCIJK_00605	hypothetical protein	T0	Control	Hallam_0T_M1_01_P	17
BFNMCIJK_00605	hypothetical protein	T0	Control	Hallam_0T_M2_02_P	18
BFNMCIJK_00605	hypothetical protein	T0	Control	Hallam_0T_M3_03_P	19
BFNMCIJK_00605	hypothetical protein	T0	Control	Hallam_0T_M4_04_P	19
BFNMCIJK_00713	Septum site-determining protein MinD	T0	Control	Hallam_0T_M1_01_P	17
BFNMCIJK_00713	Septum site-determining protein MinD	T0	Control	Hallam_0T_M2_02_P	21
BFNMCIJK_00713	Septum site-determining protein MinD	T0	Control	Hallam_0T_M3_03_P	8
BFNMCIJK_00713	Septum site-determining protein MinD	T0	Control	Hallam_0T_M4_04_P	15
BFNMCIJK_03062	General stress protein 69	T0	Control	Hallam_0T_M1_01_P	17
BFNMCIJK_03062	General stress protein 69	T0	Control	Hallam_0T_M2_02_P	14
BFNMCIJK_03062	General stress protein 69	T0	Control	Hallam_0T_M3_03_P	9
BFNMCIJK_03062	General stress protein 69	T0	Control	Hallam_0T_M4_04_P	22
BFNMCIJK_03102	Hemolysin, plasmid	T0	Control	Hallam_0T_M1_01_P	17
BFNMCIJK_03102	Hemolysin, plasmid	T0	Control	Hallam_0T_M2_02_P	15
BFNMCIJK_03102	Hemolysin, plasmid	T0	Control	Hallam_0T_M3_03_P	14
BFNMCIJK_03102	Hemolysin, plasmid	T0	Control	Hallam_0T_M4_04_P	13
BFNMCIJK_02913	Chaperone SurA	T0	Control	Hallam_0T_M1_01_P	16
BFNMCIJK_02913	Chaperone SurA	T0	Control	Hallam_0T_M2_02_P	20
BFNMCIJK_02913	Chaperone SurA	T0	Control	Hallam_0T_M3_03_P	12
BFNMCIJK_02913	Chaperone SurA	T0	Control	Hallam_0T_M4_04_P	14
BFNMCIJK_03491	hypothetical protein	T0	Control	Hallam_0T_M1_01_P	16
BFNMCIJK_03491	hypothetical protein	T0	Control	Hallam_0T_M2_02_P	16
BFNMCIJK_03491	hypothetical protein	T0	Control	Hallam_0T_M3_03_P	15
BFNMCIJK_03491	hypothetical protein	T0	Control	Hallam_0T_M4_04_P	19
BFNMCIJK_03571	hypothetical protein	T0	Control	Hallam_0T_M1_01_P	16
BFNMCIJK_03571	hypothetical protein	T0	Control	Hallam_0T_M2_02_P	13
BFNMCIJK_03571	hypothetical protein	T0	Control	Hallam_0T_M3_03_P	4
BFNMCIJK_03571	hypothetical protein	T0	Control	Hallam_0T_M4_04_P	13
BFNMCIJK_02475	Protein translocase subunit SecY	T0	Control	Hallam_0T_M1_01_P	16
BFNMCIJK_02475	Protein translocase subunit SecY	T0	Control	Hallam_0T_M2_02_P	19
BFNMCIJK_02475	Protein translocase subunit SecY	T0	Control	Hallam_0T_M3_03_P	8
BFNMCIJK_02475	Protein translocase subunit SecY	T0	Control	Hallam_0T_M4_04_P	13
BFNMCIJK_00675	hypothetical protein	T0	Control	Hallam_0T_M1_01_P	16
BFNMCIJK_00675	hypothetical protein	T0	Control	Hallam_0T_M2_02_P	11
BFNMCIJK_00675	hypothetical protein	T0	Control	Hallam_0T_M3_03_P	10
BFNMCIJK_00675	hypothetical protein	T0	Control	Hallam_0T_M4_04_P	8
BFNMCIJK_00682	Protease 4	T0	Control	Hallam_0T_M1_01_P	16
BFNMCIJK_00682	Protease 4	T0	Control	Hallam_0T_M2_02_P	15
BFNMCIJK_00682	Protease 4	T0	Control	Hallam_0T_M3_03_P	14
BFNMCIJK_00682	Protease 4	T0	Control	Hallam_0T_M4_04_P	24
BFNMCIJK_00584	Ubiquinone biosynthesis O-methyltransferase	T0	Control	Hallam_0T_M1_01_P	16
BFNMCIJK_00584	Ubiquinone biosynthesis O-methyltransferase	T0	Control	Hallam_0T_M2_02_P	17
BFNMCIJK_00584	Ubiquinone biosynthesis O-methyltransferase	T0	Control	Hallam_0T_M3_03_P	14
BFNMCIJK_00584	Ubiquinone biosynthesis O-methyltransferase	T0	Control	Hallam_0T_M4_04_P	19
BFNMCIJK_00884	hypothetical protein	T0	Control	Hallam_0T_M1_01_P	16
BFNMCIJK_00884	hypothetical protein	T0	Control	Hallam_0T_M2_02_P	11
BFNMCIJK_00884	hypothetical protein	T0	Control	Hallam_0T_M3_03_P	13
BFNMCIJK_00884	hypothetical protein	T0	Control	Hallam_0T_M4_04_P	11
BFNMCIJK_00269	hypothetical protein	T0	Control	Hallam_0T_M1_01_P	16
BFNMCIJK_00269	hypothetical protein	T0	Control	Hallam_0T_M2_02_P	18
BFNMCIJK_00269	hypothetical protein	T0	Control	Hallam_0T_M3_03_P	6
BFNMCIJK_00269	hypothetical protein	T0	Control	Hallam_0T_M4_04_P	7
BFNMCIJK_01281	Metalloprotease TldD	T0	Control	Hallam_0T_M1_01_P	16
BFNMCIJK_01281	Metalloprotease TldD	T0	Control	Hallam_0T_M2_02_P	14
BFNMCIJK_01281	Metalloprotease TldD	T0	Control	Hallam_0T_M3_03_P	13
BFNMCIJK_01281	Metalloprotease TldD	T0	Control	Hallam_0T_M4_04_P	14
BFNMCIJK_01264	3-phosphoshikimate 1-carboxyvinyltransferase 1	T0	Control	Hallam_0T_M1_01_P	16
BFNMCIJK_01264	3-phosphoshikimate 1-carboxyvinyltransferase 1	T0	Control	Hallam_0T_M2_02_P	16
BFNMCIJK_01264	3-phosphoshikimate 1-carboxyvinyltransferase 1	T0	Control	Hallam_0T_M3_03_P	13
BFNMCIJK_01264	3-phosphoshikimate 1-carboxyvinyltransferase 1	T0	Control	Hallam_0T_M4_04_P	12
BFNMCIJK_01275	30S ribosomal protein S16	T0	Control	Hallam_0T_M1_01_P	16
BFNMCIJK_01275	30S ribosomal protein S16	T0	Control	Hallam_0T_M2_02_P	16
BFNMCIJK_01275	30S ribosomal protein S16	T0	Control	Hallam_0T_M3_03_P	32
[truncated: 10,033 more rows]
